# Supplementary material for: Effects of PHENYLALANINE AMMONIA LYASE (PAL) knockdown on cell wall composition, biomass digestibility, and biotic and abiotic stress responses in Brachypodium
Source: J Exp Bot. 2015 Jun 19;66(14):4317–35. doi: 10.1093/jxb/erv269 (PMC4493789; doi:10.1093/jxb/erv269)
Supplement: Supplementary Data [file supp_erv269_jexbot148627_file002.xlsx]

## Sheet: Sheet1
Table S6. GAGE enrichment analysis of MapMan gene sets, comparing RNA-seq-quantified gene transcript levels in BdPAL RNAi1-1 stem plus leaf sheath tissues versus empty vector control (CTL).
Genes highlighted in red have significantly different transcript levels in BdPAL RNAi1-1 versus CTL.
MapMan level 1
gene.set	direction	set.size	stat.mean	q.val	gene.ids	gene.names	gene.ratios	gene.directions	gene.pvals
13 amino acid metabolism	up	226	3.331	1.454e-07	bradi1g67240.1, bradi2g54920.1, bradi1g76800.1, bradi1g67790.1, bradi4g36507.1, bradi3g38670.1, bradi5g05430.1, bradi1g65540.1, bradi1g74590.1, bradi1g60750.1, bradi1g51660.2, bradi5g12580.1, bradi2g56330.1, bradi4g45010.1, bradi1g01800.1, bradi2g50800.1, bradi2g13170.3, bradi1g21330.1, bradi5g23460.1, bradi4g08830.1, bradi1g07400.1, bradi4g02350.1, bradi2g50010.3, bradi3g59237.2, bradi4g02380.1,…	LOC100821241, LOC100823447, LOC100834744, LOC100832184, LOC100834750, LOC100821423, LOC100842503, LOC100830770, LOC100842280, LOC100824118, LOC100837810, LOC100825988, LOC100830498, LOC100839462, LOC100843234, LOC100831943, LOC100842743, LOC100823133, LOC100846674, LOC100839441, LOC100835574, LOC100836808, LOC100825286, LOC100831349, LOC100828042, LOC100832579, LOC100843457, LOC100841053, LOC1008…	2.23, 2.2, 1.98, 1.55, 1.51, 1.56, 1.91, 2.32, 1.48, 1.42, 1.4, 2, 1.45, 2.28, 1.47, 1.41, 1.39, 1.35, 1.57, 2.53, 1.58, 1.4, 1.34, 1.38, 1.38, 1.92, 1.27, 1.42, 1.32, Inf, 1.27, 0.48, 1.29, 1.25, 1.25, 1.61, 2.3, 1.29, 1.24, 1.31, 1.2, 1.25, 1.4, 1.33, 1.19, 1.23, 0.69, 1.37, 0.78, 1.2, 2.45, 1.18, 1.83, 0.8, 1.19, 1.54, 1.22, 1.16, 1.24, 2.56, 1.22, 0.7, 0.49, 0.8, 1.38, 0.83, 1.24, 3.38, 1.3, …	up, up, up, up, up, up, up, up, up, up, up, up, up, up, up, up, up, up, up, up, up, up, up, up, up, up, up, up, up, NA, up, down, up, up, up, up, up, up, up, up, up, up, up, up, up, up, down, up, down, up, up, up, up, down, up, up, up, up, up, up, up, down, down, down, up, down, up, up, up, up, up, down, up, up, down, down, up, down, down, up, up, up, up, up, down, up, down, up, down, down, up, u…	2e-14, 1.2e-07, 2e-07, 9.2e-07, 1.1e-05, 1.1e-05, 2e-05, 2.5e-05, 6.7e-05, 9.2e-05, 0.00014, 0.00017, 0.00018, 0.00024, 3e-04, 0.00035, 4e-04, 0.00049, 0.00074, 0.00074, 0.00083, 0.00085, 0.0013, 0.0039, 0.0046, 0.0049, 0.0051, 0.0052, 0.0058, 0.0091, 0.011, 0.012, 0.017, 0.019, 0.02, 0.021, 0.023, 0.023, 0.025, 0.026, 0.037, 0.037, 0.04, 0.041, 0.046, 0.049, 0.052, 0.06, 0.06, 0.06, 0.064, 0.076…
17 hormone metabolism	up	413	2.364	2.784e-04	bradi2g35720.1, bradi2g35080.1, bradi1g42760.1, bradi4g03710.2, bradi5g00700.1, bradi1g11670.1, bradi1g47800.1, bradi5g12720.1, bradi1g18200.1, bradi1g29515.1, bradi3g55730.1, bradi5g11750.1, bradi4g08320.1, bradi4g38450.1, bradi4g38780.1, bradi1g77040.1, bradi3g53987.3, bradi5g17480.1, bradi5g11261.1, bradi3g03380.1, bradi4g38930.1, bradi2g55210.1, bradi1g47850.1, bradi1g48540.2, bradi2g41840.1,…	LOC100822026, LOC100840003, LOC100841010, LOC100834054, LOC100833656, LOC100821461, LOC100833979, LOC100829758, LOC100839043, LOC100833773, LOC100824308, LOC100835175, LOC100825857, LOC100826811, LOC100828125, LOC100841472, LOC100826864, LOC100832404, LOC100828447, LOC100827186, LOC100831169, LOC100829997, LOC100835487, LOC100825186, LOC100839084, LOC100837747, LOC100845998, LOC100827230, LOC1008…	1.56, 2.02, 8.03, 0.04, 1.39, 1.45, 1.92, 0.54, 0.28, 0.65, 1.59, 0.65, 0.33, 0.75, 2.46, 1.6, 0.66, 2.15, 1.25, 0.74, 4.89, 1.24, 4.22, 1.43, 3.17, 2.31, 2.14, 1.48, 2.78, 1.29, 1.3, 0.57, 0.8, 2.65, 1.27, 3.05, 2.09, 1.47, 2.33, 0.8, 0.6, 2.61, 1.7, 1.63, 0.78, 1.25, 0.73, 1.19, 17.65, 3.26, 0.65, 1.39, 1.3, 0.56, 1.21, 1.74, 1.2, 0.48, 3.31, 0.83, 1.35, 1.17, 1.32, 1.85, 1.73, 1.22, 1.4, 79.23…	up, up, up, down, up, up, up, down, down, down, up, down, down, down, up, up, down, up, up, down, up, up, up, up, up, up, up, up, up, up, up, down, down, up, up, up, up, up, up, down, down, up, up, up, down, up, down, up, up, up, down, up, up, down, up, up, up, down, up, down, up, up, up, up, up, up, up, up, up, up, up, up, up, up, down, up, up, up, up, up, up, up, down, down, up, down, up, up, d…	4.1e-06, 2.4e-05, 9.4e-05, 0.00032, 0.00041, 0.00047, 0.00049, 0.0016, 0.0017, 0.0021, 0.0055, 0.0058, 0.0066, 0.012, 0.012, 0.013, 0.015, 0.016, 0.019, 0.023, 0.025, 0.029, 0.029, 0.029, 0.032, 0.033, 0.036, 0.038, 0.042, 0.043, 0.046, 0.055, 0.056, 0.063, 0.067, 0.067, 0.072, 0.077, 0.087, 0.088, 0.088, 0.091, 0.1, 0.1, 0.11, 0.11, 0.12, 0.13, 0.13, 0.13, 0.13, 0.13, 0.13, 0.14, 0.14, 0.14, 0.1…
16 secondary metabolism	up	352	1.610	2.179e-02	bradi1g47030.1, bradi3g49260.1, bradi3g49250.2, bradi5g01797.2, bradi5g15480.1, bradi1g47017.1, bradi2g55050.1, bradi1g02150.1, bradi3g37300.3, bradi3g28470.3, bradi4g01100.1, bradi3g14710.1, bradi5g19130.1, bradi4g28057.1, bradi1g54890.1, bradi4g05455.1, bradi3g48140.1, bradi2g54680.1, bradi3g49280.1, bradi1g76280.1, bradi5g04760.1, bradi4g39270.1, bradi1g21580.2, bradi1g29590.1, bradi2g23350.1,…	LOC100846894, LOC100840340, LOC100839236, LOC100827547, LOC100837949, LOC100844137, LOC100826116, LOC100838735, LOC100845913, LOC100834419, LOC100831790, LOC100831867, LOC100837035, LOC100822684, LOC100821434, LOC100820932, LOC100840144, LOC100844550, LOC100841454, LOC100829365, LOC100821663, LOC100842494, LOC100844024, LOC100844630, LOC100843353, LOC100836877, LOC100835131, LOC100843568, LOC1008…	0.35, 0.61, 0.44, 0.29, 2.46, 0.4, 0.49, 0.57, 3.06, 1.59, 0.66, 3.75, 0.63, 1.85, 5.58, 0.61, 1.43, 0.74, 1.39, 1.46, 2.74, 0.67, 1.98, 0.7, 0.71, 1.32, 3.01, 0.64, 10.1, 1.93, 1.72, 0.6, 1.77, 0.66, 1.26, 1.62, 0.16, 1.31, 0.64, 0.59, 0.74, 0.77, 0.39, 0.73, 1.21, 1.69, 3.71, 0.81, 1.53, 2.64, 20.17, 1.32, 2.5, 0.78, 1.24, 0.81, 19.39, 8.54, 0.81, 1.38, 1.46, 3.25, 1.83, 0.81, 1.33, 1.59, 1.44,…	down, down, down, down, up, down, down, down, up, up, down, up, down, up, up, down, up, down, up, up, up, down, up, down, down, up, up, down, up, up, up, down, up, down, up, up, down, up, down, down, down, down, down, down, up, up, up, down, up, up, up, up, up, down, up, down, up, up, down, up, up, up, up, down, up, up, up, up, up, up, up, up, up, down, up, up, up, down, up, up, down, up, down, u…	5.6e-10, 3.7e-08, 6.7e-08, 5.1e-07, 2.1e-06, 6.5e-06, 6.6e-06, 0.00017, 0.00021, 0.00028, 9e-04, 0.003, 0.0039, 0.004, 0.0045, 0.0053, 0.0058, 0.0068, 0.0079, 0.0083, 0.0096, 0.011, 0.011, 0.012, 0.013, 0.014, 0.014, 0.016, 0.016, 0.018, 0.019, 0.022, 0.023, 0.024, 0.024, 0.031, 0.033, 0.034, 0.036, 0.039, 0.041, 0.049, 0.055, 0.057, 0.06, 0.066, 0.067, 0.074, 0.076, 0.079, 0.083, 0.083, 0.089, 0…
1 PS	down	165	-3.625	2.007e-08	bradi5g09530.1, bradi4g30060.2, bradi3g42620.1, bradi2g16290.1, bradi4g19470.2, bradi1g23610.1, bradi1g04700.1, bradi2g24090.1, bradi4g21170.1, bradi3g36760.1, bradi1g24760.1, bradi1g15290.1, bradi2g56557.1, bradi1g15400.1, bradi4g09125.2, bradi4g24367.1, bradi3g07190.1, bradi2g56030.1, bradi3g12800.1, bradi4g07440.1, bradi3g13160.1, bradi4g37210.1, bradi4g33320.1, bradi3g52400.1, bradi1g52020.1,…	LOC100840579, LOC100833322, LOC100846020, LOC100841831, LOC100825964, LOC100843944, LOC100826210, LOC100834106, LOC100821549, LOC100830344, LOC100836842, LOC100842929, LOC100839382, LOC100845363, LOC100836073, LOC100836194, LOC100835853, LOC100821589, LOC100844291, LOC100839853, LOC100826463, LOC100828241, LOC100842599, LOC100837995, LOC100844703, LOC100838606, LOC100843409, LOC100821961, LOC1008…	0.58, 0.52, 0.51, 0.61, 1.4, 0.62, 0.7, 1.6, 0.57, 0.59, 0.58, 0.62, 1.42, 0.73, 0.62, 0.73, 0.62, 0.67, 0.71, 0.72, 0.63, 0.68, 0.69, 0.66, 0.79, 0.76, 0.7, 0.68, 0.71, 0.65, 0.6, 0.73, 0.68, 0.7, 0.74, 1.66, 1.18, 0.79, 0.86, 0.61, 0.84, 0.77, 0.82, 0.76, 0.77, 0.82, 0.83, 0.85, 0.79, 1.21, 1.21, 0.82, 0.84, 0.81, 0.71, 1.13, 1.23, 0.79, 0.87, 0.85, 0.8, 0.88, 0.69, 0.85, 0.77, 0.87, 1.32, 0.8,…	down, down, down, down, up, down, down, up, down, down, down, down, up, down, down, down, down, down, down, down, down, down, down, down, down, down, down, down, down, down, down, down, down, down, down, up, up, down, down, down, down, down, down, down, down, down, down, down, down, up, up, down, down, down, down, up, up, down, down, down, down, down, down, down, down, down, up, down, down, down,…	5.6e-05, 9.9e-05, 1e-04, 0.00013, 0.00015, 0.00018, 0.00024, 4e-04, 0.00056, 0.00061, 0.00088, 0.0011, 0.0012, 0.0012, 0.0014, 0.0025, 0.0026, 0.0034, 0.0053, 0.0069, 0.0074, 0.0078, 0.008, 0.0091, 0.015, 0.017, 0.02, 0.02, 0.023, 0.026, 0.026, 0.028, 0.028, 0.031, 0.032, 0.074, 0.08, 0.091, 0.093, 0.095, 0.1, 0.11, 0.11, 0.11, 0.12, 0.12, 0.12, 0.12, 0.12, 0.14, 0.15, 0.16, 0.16, 0.17, 0.17, 0.1…
28 DNA	down	405	-3.384	3.759e-08	bradi2g62170.1, bradi3g26880.1, bradi1g14370.1, bradi4g23957.1, bradi4g08340.1, bradi1g56137.1, bradi1g23870.1, bradi1g66677.2, bradi2g24255.1, bradi2g57967.1, bradi3g44197.1, bradi1g43940.1, bradi1g68680.1, bradi3g52690.1, bradi2g37840.1, bradi2g14910.1, bradi3g36217.1, bradi3g54520.1, bradi2g21850.1, bradi2g52460.1, bradi2g22360.3, bradi3g06380.1, bradi2g31580.1, bradi3g21287.1, bradi4g42110.1,…	LOC100834090, LOC100826987, LOC100823434, LOC100835661, LOC100831073, LOC100822155, LOC100823521, LOC100830660, LOC100823975, LOC100823747, POLE, LOC100836230, LOC100830356, LOC100845695, LOC100830111, LOC100823568, LOC100828607, LOC100844075, LOC100831227, LOC100836431, LOC100823461, LOC100829303, LOC100835714, LOC100842761, LOC100840573, LOC100826393, LOC100837570, LOC100822635, LOC100823838, L…	0.69, 0.64, 0.46, 1.79, 1.66, 0.7, 0.61, 0.8, 2.27, 0.66, 0.61, 0.7, 2.92, 0.73, 0.66, 1.52, 0.72, 0.84, 0.76, 0.83, 0.67, 1.21, 0.7, 0.85, 1.23, 0.62, 0.5, 1.15, 0.64, 1.4, 1.21, 1.26, 1.21, 0.49, 0.64, 0.76, 0.8, 0.87, 5.11, 0.82, 0.83, 0.78, 0.83, 0.85, 0.61, 0.76, 0.74, 0.74, 0.72, 0.67, 0.87, 1.2, 0.77, 0.55, 0.71, 0.75, 0.74, 1.2, 0.28, 0.82, 1.11, 0.86, 0.61, 0.82, 0.88, 0.49, 10.72, 0.74,…	down, down, down, up, up, down, down, down, up, down, down, down, up, down, down, up, down, down, down, down, down, up, down, down, up, down, down, up, down, up, up, up, up, down, down, down, down, down, up, down, down, down, down, down, down, down, down, down, down, down, down, up, down, down, down, down, down, up, down, down, up, down, down, down, down, down, up, down, down, down, down, down, d…	0.0021, 0.0024, 0.0029, 0.003, 0.015, 0.034, 0.034, 0.038, 0.044, 0.045, 0.052, 0.052, 0.054, 0.066, 0.067, 0.073, 0.08, 0.088, 0.089, 0.093, 0.095, 0.1, 0.1, 0.12, 0.12, 0.12, 0.14, 0.14, 0.14, 0.15, 0.15, 0.15, 0.15, 0.16, 0.16, 0.17, 0.17, 0.18, 0.18, 0.19, 0.19, 0.2, 0.21, 0.21, 0.21, 0.21, 0.22, 0.22, 0.23, 0.23, 0.23, 0.24, 0.24, 0.24, 0.24, 0.25, 0.25, 0.26, 0.26, 0.27, 0.27, 0.27, 0.28, 0…
10 cell wall	down	393	-1.955	3.086e-03	bradi3g48770.1, bradi2g18030.1, bradi3g26860.1, bradi3g48800.1, bradi2g11960.1, bradi1g08130.1, bradi1g10650.1, bradi1g21990.1, bradi1g08120.1, bradi2g12047.2, bradi1g33840.1, bradi3g24750.1, bradi4g36240.1, bradi1g28130.1, bradi4g02110.1, bradi2g24737.1, bradi1g18020.1, bradi3g35180.1, bradi5g27680.1, bradi1g25117.1, bradi1g09460.1, bradi1g56000.1, bradi4g33090.1, bradi3g36697.1, bradi3g02850.1,…	LOC100828415, LOC100821496, LOC100826361, LOC100828717, LOC100839298, LOC100842283, LOC100833535, LOC100836426, LOC100841376, LOC100841630, LOC100836532, LOC100835862, LOC100827527, LOC100831621, LOC100821750, LOC100846502, LOC100833041, LOC100829118, LOC100840877, LOC100844935, LOC100842910, LOC100845864, LOC100845624, LOC100837699, LOC100832774, LOC100825796, LOC100822979, LOC100836691, LOC1008…	0.28, 0.07, 0.55, 0.31, 1.33, 0.72, 0.63, 0.64, 0.79, 0.55, 2.11, 1.38, 0.77, 1.72, 0.19, 0.73, 0.82, 0.82, 2.17, 0.8, 0.86, 1.2, 1.43, 0.64, 0.78, 0.84, 0.79, 1.29, 0.71, 1.38, 0.84, 1.79, 1.39, 0.76, 0.81, 0.8, 0.86, 0.59, 0.81, 0.84, 1.17, 2.17, 2.63, 0.82, 1.34, 0.87, 0.7, 1.64, 2.25, 0.78, 0.38, 0.54, 0.09, 0.6, 0.87, 0.85, 1.55, 0.79, 0.78, 4.55, 1.3, 2.61, 0.73, 2.05, 0.83, 0.88, 1.8, 0.88…	down, down, down, down, up, down, down, down, down, down, up, up, down, up, down, down, down, down, up, down, down, up, up, down, down, down, down, up, down, up, down, up, up, down, down, down, down, down, down, down, up, up, up, down, up, down, down, up, up, down, down, down, down, down, down, down, up, down, down, up, up, up, down, up, down, down, up, down, up, down, up, down, up, up, down, up,…	2.8e-10, 1.5e-07, 2e-05, 2.2e-05, 0.0019, 0.0023, 0.0028, 0.0059, 0.016, 0.018, 0.018, 0.029, 0.029, 0.03, 0.043, 0.055, 0.059, 0.063, 0.064, 0.064, 0.067, 0.081, 0.082, 0.087, 0.092, 0.1, 0.11, 0.11, 0.11, 0.11, 0.12, 0.12, 0.12, 0.12, 0.13, 0.13, 0.13, 0.14, 0.16, 0.16, 0.17, 0.17, 0.17, 0.17, 0.17, 0.18, 0.18, 0.18, 0.18, 0.19, 0.19, 0.19, 0.2, 0.21, 0.21, 0.23, 0.23, 0.24, 0.24, 0.25, 0.25, 0…
15 metal handling	bidir	53	1.689	9.134e-03	bradi3g44820.2, bradi5g11147.1, bradi3g44140.1, bradi4g44870.2, bradi5g19270.1, bradi2g48360.1, bradi1g58240.1, bradi4g29720.1, bradi2g18735.1, bradi2g03280.1, bradi1g17090.1, bradi1g00540.1, bradi2g03240.1, bradi2g01800.1, bradi2g37680.1, bradi1g33630.1, bradi1g77170.1, bradi5g08240.1, bradi2g42070.1, bradi2g54067.1, bradi4g42900.1, bradi5g12570.1, bradi2g62600.1, bradi4g30460.1, bradi1g60990.1,…	LOC100843688, LOC100826093, LOC100829420, LOC100837024, LOC100839776, LOC100827164, LOC100829938, LOC100826494, LOC100840301, LOC100821201, LOC100845767, LOC100838835, LOC100821304, LOC100834605, LOC100844064, LOC100841592, LOC100842720, LOC100839569, LOC100827579, LOC100827046, LOC100839134, LOC100825674, LOC100845276, LOC100841781, LOC100830454, LOC100834682, LOC100834333, LOC100830537, LOC1008…	3.1, 0.5, 0.6, 1.42, 3.14, 0.81, 1.73, 1.56, 2.08, 1.48, 4.01, 1.54, 1.55, 0.81, 1.66, 2.54, 1.56, 0.88, 0.91, 1.12, 2.21, 0.89, 1.38, 0.82, 0.59, 0.9, 0.67, 0.69, 0.92, 1.21, 1.03, 1.1, 1.05, 1.3, 1.18, 1.13, 1.06, 0.94, 1.28, 1.15, 1.11, 1.73, 1.02, 1, 1.03, 0.98, 1.01, Inf, Inf, 0.79, NA, NA, NA	up, down, down, up, up, down, up, up, up, up, up, up, up, down, up, up, up, down, down, up, up, down, up, down, down, down, down, down, down, up, up, up, up, up, up, up, up, down, up, up, up, up, up, up, up, down, up, NA, NA, down, NA, NA, NA	1.3e-29, 2.6e-05, 7.2e-05, 0.00044, 0.036, 0.076, 0.15, 0.16, 0.17, 0.18, 0.24, 0.24, 0.26, 0.27, 0.29, 0.33, 0.36, 0.37, 0.38, 0.4, 0.42, 0.43, 0.48, 0.51, 0.52, 0.64, 0.65, 0.66, 0.66, 0.68, 0.7, 0.72, 0.72, 0.75, 0.75, 0.75, 0.75, 0.8, 0.81, 0.82, 0.88, 0.92, 0.92, 0.94, 0.96, 0.96, 0.97, 0.99, 0.99, 1, NA, NA, NA
MapMan level 2
gene.set	direction	set.size	stat.mean	q.val	gene.ids	gene.names	gene.ratios	gene.directions	gene.pvals
17.5 hormone metabolism.ethylene	up	116	3.063	1.330e-05	bradi2g35080.1, bradi4g03710.2, bradi5g00700.1, bradi1g47800.1, bradi3g55730.1, bradi4g38780.1, bradi1g77040.1, bradi5g17480.1, bradi4g38930.1, bradi1g47850.1, bradi1g48540.2, bradi2g41840.1, bradi5g14260.1, bradi2g50280.1, bradi5g00830.1, bradi1g65590.1, bradi1g47780.1, bradi2g54090.1, bradi2g31480.1, bradi2g31870.1, bradi1g00670.1, bradi1g47830.1, bradi1g78520.1, bradi2g19900.1, bradi4g31820.1,…	LOC100840003, LOC100834054, LOC100833656, LOC100833979, LOC100824308, LOC100828125, LOC100841472, LOC100832404, LOC100831169, LOC100835487, LOC100825186, LOC100839084, LOC100837747, LOC100845998, LOC100827230, LOC100842307, LOC100835002, LOC100845284, LOC100845176, LOC100840001, LOC100840669, LOC100835818, LOC100845845, LOC100831936, LOC100838946, LOC100842426, LOC100845211, LOC100837430, LOC1008…	2.02, 0.04, 1.39, 1.92, 1.59, 2.46, 1.6, 2.15, 4.89, 4.22, 1.43, 3.17, 2.31, 2.14, 1.48, 2.78, 1.27, 2.61, 1.63, 1.19, 17.65, 0.65, 0.56, 3.31, 1.35, 1.32, 1.85, 1.73, 1.4, 79.23, 4.28, 1.23, 1.15, 1.64, 1.18, 4.63, 2.73, 2.16, 0.85, 7.34, 5.29, 2.02, 1.12, 1.61, 1.8, 1.97, 0.89, 0.84, 1.1, 2.26, 7.38, 2.46, Inf, 4.02, 1.41, 0.68, 1.67, 2.78, 1.61, 2.54, 1.13, 1.08, 1.79, 1.08, 0.85, 6.18, 1.2, 1…	up, down, up, up, up, up, up, up, up, up, up, up, up, up, up, up, up, up, up, up, up, down, down, up, up, up, up, up, up, up, up, up, up, up, up, up, up, up, down, up, up, up, up, up, up, up, down, down, up, up, up, up, NA, up, up, down, up, up, up, up, up, up, up, up, down, up, up, up, up, up, up, down, down, up, up, down, down, down, down, up, up, down, down, NA, down, up, down, NA, down, up, u…	2.4e-05, 0.00032, 0.00041, 0.00049, 0.0055, 0.012, 0.013, 0.016, 0.025, 0.029, 0.029, 0.032, 0.033, 0.036, 0.038, 0.042, 0.067, 0.091, 0.1, 0.13, 0.13, 0.13, 0.14, 0.15, 0.16, 0.16, 0.16, 0.17, 0.17, 0.17, 0.17, 0.18, 0.18, 0.19, 0.19, 0.19, 0.21, 0.22, 0.22, 0.23, 0.25, 0.25, 0.27, 0.27, 0.27, 0.27, 0.3, 0.32, 0.33, 0.33, 0.34, 0.34, 0.35, 0.37, 0.38, 0.42, 0.44, 0.45, 0.46, 0.52, 0.53, 0.58, 0.…
13.1 amino acid metabolism.synthesis	up	166	2.890	2.482e-05	bradi1g67240.1, bradi2g54920.1, bradi1g76800.1, bradi1g67790.1, bradi4g36507.1, bradi3g38670.1, bradi5g05430.1, bradi1g65540.1, bradi1g74590.1, bradi1g60750.1, bradi1g51660.2, bradi5g12580.1, bradi4g45010.1, bradi1g01800.1, bradi2g50800.1, bradi2g13170.3, bradi1g21330.1, bradi5g23460.1, bradi4g08830.1, bradi1g07400.1, bradi4g02350.1, bradi3g59237.2, bradi1g55440.2, bradi2g12160.1, bradi3g37240.1,…	LOC100821241, LOC100823447, LOC100834744, LOC100832184, LOC100834750, LOC100821423, LOC100842503, LOC100830770, LOC100842280, LOC100824118, LOC100837810, LOC100825988, LOC100839462, LOC100843234, LOC100831943, LOC100842743, LOC100823133, LOC100846674, LOC100839441, LOC100835574, LOC100836808, LOC100831349, LOC100832579, LOC100843457, LOC100841053, LOC100841583, LOC100827187, LOC100837904, LOC1008…	2.23, 2.2, 1.98, 1.55, 1.51, 1.56, 1.91, 2.32, 1.48, 1.42, 1.4, 2, 2.28, 1.47, 1.41, 1.39, 1.35, 1.57, 2.53, 1.58, 1.4, 1.38, 1.92, 1.27, 1.42, Inf, 1.27, 0.48, 1.29, 1.25, 1.25, 1.61, 2.3, 1.24, 1.31, 1.4, 1.19, 1.23, 0.69, 2.45, 1.19, 1.54, 1.22, 1.16, 1.22, 0.7, 0.49, 0.8, 0.83, 1.24, 3.38, 1.81, 1.23, 0.73, 1.53, 1.79, 0.54, 0.79, 1.27, 0.51, 0.77, 1.12, 2.3, 1.14, 4.71, 1.25, 0.86, 1.13, 0.7…	up, up, up, up, up, up, up, up, up, up, up, up, up, up, up, up, up, up, up, up, up, up, up, up, up, NA, up, down, up, up, up, up, up, up, up, up, up, up, down, up, up, up, up, up, up, down, down, down, down, up, up, up, up, down, up, up, down, down, up, down, down, up, up, up, up, up, down, up, down, down, up, down, up, up, up, down, up, down, down, up, up, up, up, up, up, up, down, up, up, up, u…	2e-14, 1.2e-07, 2e-07, 9.2e-07, 1.1e-05, 1.1e-05, 2e-05, 2.5e-05, 6.7e-05, 9.2e-05, 0.00014, 0.00017, 0.00024, 3e-04, 0.00035, 4e-04, 0.00049, 0.00074, 0.00074, 0.00083, 0.00085, 0.0039, 0.0049, 0.0051, 0.0052, 0.0091, 0.011, 0.012, 0.017, 0.019, 0.02, 0.021, 0.023, 0.025, 0.026, 0.04, 0.046, 0.049, 0.052, 0.064, 0.079, 0.08, 0.086, 0.087, 0.1, 0.1, 0.11, 0.11, 0.12, 0.12, 0.12, 0.13, 0.14, 0.14,…
26.10 misc.cytochrome P450	up	239	2.084	6.991e-03	bradi3g40710.1, bradi4g36680.1, bradi2g21300.1, bradi3g22840.2, bradi4g31380.1, bradi3g06240.1, bradi3g22850.1, bradi3g04750.1, bradi2g25700.1, bradi2g33050.1, bradi2g10294.1, bradi1g19670.1, bradi3g36680.1, bradi5g18920.1, bradi2g53470.2, bradi1g09917.1, bradi3g52660.1, bradi3g42180.1, bradi3g17997.1, bradi3g22820.1, bradi5g03327.1, bradi4g39240.1, bradi2g44190.1, bradi3g30510.1, bradi3g36430.1,…	LOC100835345, LOC100837734, LOC100835531, LOC100844692, LOC100832500, LOC100821505, LOC100845001, LOC100840140, LOC100844772, LOC100839691, LOC100829177, LOC100839672, LOC100837395, LOC100839671, LOC100839986, LOC100842597, LOC100837492, LOC100837406, LOC100838199, LOC100844089, LOC100835693, LOC100841584, LOC100840923, LOC100824412, LOC100833091, LOC100839994, LOC100825369, LOC100821630, LOC1008…	2.47, 2.06, 1.39, 1.99, 2.48, 0.6, 1.83, 4.66, 2.46, 1.83, 3.6, 0.63, 3.67, 0.44, 1.47, 1.38, 2.32, 2.18, 21.14, 2.04, 1.31, 1.74, 1.51, 1.61, 2.71, 2.69, Inf, 0.24, 1.72, 1.56, 4.24, 1.21, 0.54, 0.64, 0.69, 6.21, 0.28, 0.88, 0.88, 0.42, 1.56, 2.55, 0.24, Inf, 0.5, 3.13, 0.74, 0.56, 1.61, 2.04, 0.88, 1.25, 1.93, 2.39, 1.82, 1.9, 2.49, 6.53, 1.1, 2.27, 1.35, 2.43, 3.11, 2.58, 0.58, 1.19, 1.4, 4.08…	up, up, up, up, up, down, up, up, up, up, up, down, up, down, up, up, up, up, up, up, up, up, up, up, up, up, NA, down, up, up, up, up, down, down, down, up, down, down, down, down, up, up, down, NA, down, up, down, down, up, up, down, up, up, up, up, up, up, up, up, up, up, up, up, up, down, up, up, up, down, up, up, up, up, down, up, up, up, up, up, up, up, up, up, up, up, up, up, down, down, u…	4e-06, 6.8e-05, 0.00033, 0.00072, 0.0041, 0.0043, 0.0055, 0.011, 0.012, 0.014, 0.017, 0.019, 0.025, 0.042, 0.043, 0.051, 0.053, 0.055, 0.064, 0.065, 0.079, 0.082, 0.091, 0.091, 0.096, 0.1, 0.1, 0.1, 0.11, 0.11, 0.11, 0.13, 0.13, 0.13, 0.15, 0.16, 0.17, 0.17, 0.21, 0.22, 0.22, 0.22, 0.23, 0.24, 0.24, 0.25, 0.25, 0.27, 0.27, 0.28, 0.3, 0.32, 0.34, 0.34, 0.35, 0.36, 0.36, 0.36, 0.37, 0.37, 0.37, 0.3…
26.2 misc.UDP glucosyl and glucoronyl transferases	up	251	1.999	9.919e-03	bradi1g54950.1, bradi2g47420.1, bradi2g59410.1, bradi3g20550.1, bradi2g52740.1, bradi5g03400.1, bradi3g58670.1, bradi4g44070.1, bradi5g16120.1, bradi2g06130.1, bradi2g49057.1, bradi5g03370.1, bradi5g11230.1, bradi4g00410.1, bradi1g26790.1, bradi1g17570.1, bradi3g14860.1, bradi2g55960.1, bradi2g36325.1, bradi1g10840.1, bradi1g46850.1, bradi3g32980.1, bradi2g06240.1, bradi3g15935.1, bradi2g08310.1,…	LOC100824459, LOC100830514, LOC100832428, LOC100830843, LOC100843751, LOC100837846, LOC100846003, LOC100823522, LOC100825473, LOC100828778, LOC100842856, LOC100835297, LOC100826715, LOC100829640, LOC100833361, LOC100828240, LOC100836050, LOC100846796, LOC100832244, LOC100839467, LOC100841090, LOC100840137, LOC100841315, LOC100840228, LOC100829786, LOC100831615, LOC100833045, LOC100845698, LOC1008…	0.41, 4.27, 0.81, 0.77, 1.75, 1.7, 3.19, 0.61, 6.07, 4.08, 1.43, 1.53, 2.24, 1.24, 2.14, 0.8, 0.83, 1.87, 1.46, 0.78, 3.93, 5.25, 2.3, 2.99, 1.68, 1.18, 2.96, 1.97, 1.85, 2.5, 0.61, 2.1, 6.85, 6.76, 1.6, 3.1, 1.52, 0.8, 3.86, 0.91, 0.84, 2.65, 1.22, 2.6, 0.77, 2.31, 2.11, 2.32, 0.78, 2.88, 0.91, 1.21, 0.9, 9.62, 3.38, 1.84, 1.2, 1.29, 1.58, 5.89, 1.89, 1.36, 1.97, 1.09, 1.21, 0.92, 0.91, 1.15, 2.…	down, up, down, down, up, up, up, down, up, up, up, up, up, up, up, down, down, up, up, down, up, up, up, up, up, up, up, up, up, up, down, up, up, up, up, up, up, down, up, down, down, up, up, up, down, up, up, up, down, up, down, up, down, up, up, up, up, up, up, up, up, up, up, up, up, down, down, up, up, up, up, up, up, down, up, down, down, up, up, up, up, down, up, up, up, up, up, up, down,…	0.001, 0.002, 0.02, 0.027, 0.041, 0.057, 0.063, 0.066, 0.074, 0.099, 0.099, 0.11, 0.12, 0.13, 0.16, 0.17, 0.18, 0.18, 0.19, 0.19, 0.2, 0.2, 0.2, 0.21, 0.21, 0.22, 0.24, 0.24, 0.26, 0.26, 0.26, 0.27, 0.27, 0.27, 0.27, 0.27, 0.27, 0.28, 0.28, 0.29, 0.29, 0.29, 0.3, 0.3, 0.31, 0.31, 0.31, 0.31, 0.33, 0.33, 0.34, 0.36, 0.36, 0.36, 0.36, 0.36, 0.37, 0.37, 0.37, 0.37, 0.38, 0.39, 0.4, 0.41, 0.41, 0.41,…
26.21 misc.protease inhibitor/seed storage/lipid transfer protein (LTP) family protein	up	41	2.010	1.157e-02	bradi2g17530.1, bradi1g71680.2, bradi2g30490.1, bradi2g17540.1, bradi5g09610.1, bradi1g78250.1, bradi2g17550.1, bradi1g33200.1, bradi2g54970.1, bradi5g21530.1, bradi1g05837.1, bradi5g23770.1, bradi1g05850.1, bradi2g53120.1, bradi1g73910.1, bradi1g10580.1, bradi1g54560.1, bradi3g33060.1, bradi1g55770.1, bradi1g63790.1, bradi1g04930.1, bradi1g55780.1, bradi1g78260.1, bradi2g21830.1, bradi1g48160.1,…	LOC100837679, LOC100842687, LOC100824383, LOC100838287, LOC100841792, LOC100840668, LOC100838585, LOC100825388, LOC100826535, LOC100835599, LOC100843813, LOC100826099, LOC100844303, LOC100829377, LOC100830249, LOC100824436, LOC100844838, LOC100841351, LOC100841155, LOC100844234, LOC100820885, LOC100841459, LOC100835808, LOC100830612, LOC100843854, LOC100840356, LOC100843207, LOC100842198, LOC1008…	3.67, 1.6, 1.54, 1.81, 2.52, 1.82, 1.63, 1.32, 30.38, 1.39, 3.42, 1.63, 4.43, 2.12, 1.37, 1.28, 2.57, 1.4, 2.02, 2.21, 1.18, 1.84, 2.7, 2.47, 0.8, 0.94, 1.16, 1.18, Inf, 0.74, 0.66, 1.32, 0.59, 0.8, NA, NA, NA, NA, NA, NA, NA	up, up, up, up, up, up, up, up, up, up, up, up, up, up, up, up, up, up, up, up, up, up, up, up, down, down, up, up, NA, down, down, up, down, down, NA, NA, NA, NA, NA, NA, NA	9.7e-05, 0.00089, 0.0042, 0.0079, 0.02, 0.047, 0.053, 0.1, 0.2, 0.27, 0.3, 0.33, 0.33, 0.37, 0.38, 0.38, 0.39, 0.41, 0.41, 0.43, 0.48, 0.52, 0.53, 0.6, 0.65, 0.69, 0.93, 0.94, 0.99, 1, 1, 1, 1, 1, NA, NA, NA, NA, NA, NA, NA
17.7 hormone metabolism.jasmonate	up	29	1.802	2.939e-02	bradi1g11670.1, bradi5g11261.1, bradi1g69330.1, bradi1g45880.1, bradi2g35907.1, bradi2g13050.1, bradi1g07480.1, bradi1g72690.1, bradi3g37650.1, bradi5g11590.1, bradi1g15840.1, bradi5g00810.1, bradi3g01110.1, bradi1g05880.1, bradi2g51540.1, bradi2g38270.1, bradi1g11680.1, bradi1g05860.1, bradi2g35900.1, bradi3g07010.1, bradi3g08160.1, bradi2g28150.1, bradi3g59710.1, bradi3g39980.1, bradi3g07000.2,…	LOC100821461, LOC100828447, LOC100844110, LOC100822620, LOC100826970, LOC100827259, LOC100839139, LOC100829163, LOC100823392, LOC100831197, LOC100829167, LOC100836109, LOC100831133, LOC100823704, LOC100840519, LOC100836767, LOC100845752, LOC100841875, LOC100826659, LOC100824090, LOC100842451, LOC100836241, LOC100827591, LOC100821730, LOC100832776, LOC100839245, LOC100833634, LOC100822396, LOC1008…	1.45, 1.25, 2.65, 2.09, 2.33, 0.6, 1.7, 1.3, 1.17, 1.6, 2.08, 2.22, 0.67, 2.24, 1.18, 1.6, 1.44, Inf, 1.24, 1.56, 1.26, 1.76, 0.97, 1.2, 0.72, 0.98, 0.79, 0.97, 0	up, up, up, up, up, down, up, up, up, up, up, up, down, up, up, up, up, NA, up, up, up, up, down, up, down, down, down, down, down	0.00047, 0.019, 0.063, 0.072, 0.087, 0.088, 0.1, 0.13, 0.16, 0.2, 0.2, 0.21, 0.23, 0.23, 0.25, 0.35, 0.43, 0.48, 0.49, 0.5, 0.59, 0.62, 0.79, 0.8, 0.92, 0.99, 1, 1, 1
13.2 amino acid metabolism.degradation	up	60	1.639	4.481e-02	bradi2g56330.1, bradi2g50010.3, bradi4g02380.1, bradi4g16430.2, bradi3g36140.1, bradi3g14960.1, bradi2g31810.1, bradi2g41817.1, bradi1g63030.1, bradi2g10100.1, bradi4g02267.1, bradi3g55420.1, bradi3g03080.1, bradi4g43510.2, bradi2g00890.1, bradi3g32880.1, bradi1g64320.1, bradi5g22290.1, bradi3g30860.1, bradi5g24227.1, bradi2g06480.1, bradi1g03130.1, bradi5g23210.1, bradi2g16410.1, bradi2g19050.1,…	LOC100830498, LOC100825286, LOC100828042, LOC100841166, LOC100826561, LOC100838011, LOC100839089, LOC100826364, LOC100821851, LOC100839293, LOC100832079, LOC100834503, LOC100840441, LOC100822477, LOC100822502, LOC100838313, LOC100829229, LOC100824957, LOC100831152, LOC100838056, LOC100844862, LOC100837153, LOC100841191, LOC100845792, LOC100842438, LOC100827678, LOC100832416, LOC100829779, LOC1008…	1.45, 1.34, 1.38, 1.32, 1.29, 1.2, 1.25, 1.33, 1.37, 0.78, 1.2, 1.18, 1.83, 0.8, 1.24, 2.56, 1.38, 1.3, 1.47, 0.68, 44.7, 1.17, 1.15, 1.19, 8.18, 0.84, 1.19, 1.23, 1.11, 1.13, 1.09, 1.1, 1.3, 0.93, 1.1, 1.13, 0.82, 1.07, 1.06, 1.16, 1.14, 0.81, 0.45, 1.1, 0.96, 0.94, 1.05, 1.05, 1.04, 0, 1.31, 0.92, 1.01, 1.04, 1, 0.99, 0.97, 0.99, 0.99, NA	up, up, up, up, up, up, up, up, up, down, up, up, up, down, up, up, up, up, up, down, up, up, up, up, up, down, up, up, up, up, up, up, up, down, up, up, down, up, up, up, up, down, down, up, down, down, up, up, up, down, up, down, up, up, up, down, down, down, down, NA	0.00018, 0.0013, 0.0046, 0.0058, 0.023, 0.037, 0.037, 0.041, 0.06, 0.06, 0.06, 0.076, 0.077, 0.079, 0.096, 0.098, 0.11, 0.12, 0.16, 0.19, 0.22, 0.22, 0.24, 0.27, 0.28, 0.32, 0.32, 0.32, 0.33, 0.36, 0.38, 0.42, 0.44, 0.45, 0.46, 0.48, 0.48, 0.56, 0.57, 0.57, 0.58, 0.62, 0.64, 0.65, 0.65, 0.69, 0.71, 0.71, 0.75, 0.76, 0.83, 0.84, 0.87, 0.89, 0.9, 0.94, 0.95, 0.97, 0.99, NA
16.8 secondary metabolism.flavonoids	up	71	1.586	5.259e-02	bradi4g05455.1, bradi4g39270.1, bradi5g22800.1, bradi4g28070.1, bradi4g39260.1, bradi4g05450.1, bradi1g22270.1, bradi4g33902.3, bradi4g44390.1, bradi4g08647.1, bradi2g13470.1, bradi5g23400.1, bradi3g54970.1, bradi4g17230.1, bradi3g22950.1, bradi1g35730.1, bradi2g13450.1, bradi3g36887.1, bradi1g12727.1, bradi5g22820.1, bradi4g38900.1, bradi5g22830.1, bradi4g33886.1, bradi2g13437.1, bradi3g55670.1,…	LOC100820932, LOC100842494, LOC100834459, LOC100835138, LOC100842184, LOC100844909, LOC100842525, LOC100827933, LOC100840048, LOC100831271, LOC100822742, LOC100845455, LOC100823680, LOC100829639, LOC100839102, LOC100821584, LOC100822430, LOC100832790, LOC100834852, LOC100834762, LOC100830552, LOC100835070, LOC100833205, LOC100834296, LOC100838697, LOC100840160, LOC100834808, LOC100824542, LOC1008…	0.61, 0.67, 1.93, 1.77, 1.26, 1.31, 0.74, 0.39, 1.21, 3.71, 1.53, 19.39, 8.54, 1.46, 3.25, 1.59, 1.14, 1.79, 5.36, 1.71, 4.3, 1.24, 0.78, 1.34, 4.25, 0.86, 1.13, 2.02, 2.29, 1.77, 2.78, 1.18, 0.86, 1.08, 1.62, 1.51, 2.97, 0, 1.12, 1.2, 3.34, 2.72, 1.17, 3.07, 0.8, Inf, 0, 0.9, 1.38, 1.3, 1.54, 1.23, 0.54, 0.63, 0.96, Inf, 1.02, 2.17, 1.02, 0.66, 0.5, 1.01, 0.99, 1.07, NA, NA, NA, NA, NA, NA, NA	down, down, up, up, up, up, down, down, up, up, up, up, up, up, up, up, up, up, up, up, up, up, down, up, up, down, up, up, up, up, up, up, down, up, up, up, up, down, up, up, up, up, up, up, down, NA, down, down, up, up, up, up, down, down, down, NA, up, up, up, down, down, up, down, up, NA, NA, NA, NA, NA, NA, NA	0.0053, 0.011, 0.018, 0.023, 0.024, 0.034, 0.041, 0.055, 0.06, 0.067, 0.076, 0.11, 0.11, 0.12, 0.12, 0.15, 0.18, 0.18, 0.24, 0.26, 0.26, 0.27, 0.28, 0.32, 0.33, 0.33, 0.33, 0.4, 0.4, 0.43, 0.45, 0.46, 0.49, 0.51, 0.52, 0.52, 0.54, 0.55, 0.56, 0.56, 0.59, 0.6, 0.71, 0.74, 0.75, 0.76, 0.76, 0.77, 0.8, 0.81, 0.87, 0.88, 0.9, 0.91, 0.93, 0.99, 0.99, 1, 1, 1, 1, 1, 1, 1, NA, NA, NA, NA, NA, NA, NA
1.1 PS.lightreaction	down	114	-3.791	2.664e-08	bradi5g09530.1, bradi4g30060.2, bradi3g42620.1, bradi2g16290.1, bradi1g23610.1, bradi1g04700.1, bradi4g21170.1, bradi3g36760.1, bradi1g24760.1, bradi1g15290.1, bradi1g15400.1, bradi3g07190.1, bradi3g12800.1, bradi4g07440.1, bradi3g13160.1, bradi4g37210.1, bradi4g33320.1, bradi1g52020.1, bradi4g40780.1, bradi1g66296.1, bradi1g02550.1, bradi1g00940.1, bradi4g07380.1, bradi3g32100.1, bradi5g12150.1,…	LOC100840579, LOC100833322, LOC100846020, LOC100841831, LOC100843944, LOC100826210, LOC100821549, LOC100830344, LOC100836842, LOC100842929, LOC100845363, LOC100835853, LOC100844291, LOC100839853, LOC100826463, LOC100828241, LOC100842599, LOC100844703, LOC100843409, LOC100821961, LOC100840188, LOC100844822, LOC100841670, LOC100824106, LOC100842091, LOC100824324, LOC100845214, LOC100842804, LOC1008…	0.58, 0.52, 0.51, 0.61, 0.62, 0.7, 0.57, 0.59, 0.58, 0.62, 0.73, 0.62, 0.71, 0.72, 0.63, 0.68, 0.69, 0.79, 0.7, 0.68, 0.71, 0.65, 0.6, 0.68, 0.7, 0.74, 1.66, 0.79, 0.86, 0.61, 0.84, 0.77, 0.76, 0.77, 0.83, 0.79, 0.82, 0.81, 1.23, 0.79, 0.87, 0.8, 0.88, 0.69, 0.85, 0.77, 1.32, 0.8, 0.8, 0.92, 0.89, 2.57, 0.9, 1.14, 0.89, 0.9, 1.56, 1.11, 0.91, 1.65, 0, 0.89, 0.89, 0.87, 0.79, 0.91, 0.79, 1.94, 1.4…	down, down, down, down, down, down, down, down, down, down, down, down, down, down, down, down, down, down, down, down, down, down, down, down, down, down, up, down, down, down, down, down, down, down, down, down, down, down, up, down, down, down, down, down, down, down, up, down, down, down, down, up, down, up, down, down, up, up, down, up, down, down, down, down, down, down, down, up, up, up, u…	5.6e-05, 9.9e-05, 1e-04, 0.00013, 0.00018, 0.00024, 0.00056, 0.00061, 0.00088, 0.0011, 0.0012, 0.0026, 0.0053, 0.0069, 0.0074, 0.0078, 0.008, 0.015, 0.02, 0.02, 0.023, 0.026, 0.026, 0.028, 0.031, 0.032, 0.074, 0.091, 0.093, 0.095, 0.1, 0.11, 0.11, 0.12, 0.12, 0.12, 0.16, 0.17, 0.18, 0.18, 0.19, 0.22, 0.22, 0.25, 0.26, 0.27, 0.29, 0.3, 0.32, 0.32, 0.33, 0.34, 0.36, 0.4, 0.41, 0.44, 0.44, 0.45, 0.4…
31.1 cell.organisation	down	337	-3.450	9.177e-08	bradi2g31520.1, bradi5g17020.3, bradi2g37750.1, bradi4g35930.1, bradi1g77380.1, bradi1g66220.1, bradi2g46800.1, bradi1g24560.1, bradi1g43540.1, bradi2g21340.1, bradi5g12890.1, bradi5g06640.1, bradi3g42190.1, bradi2g04680.1, bradi2g52790.1, bradi4g45320.1, bradi4g23695.1, bradi2g37920.1, bradi1g15330.1, bradi2g25370.1, bradi1g64770.1, bradi4g43357.1, bradi1g19800.1, bradi3g55350.1, bradi1g08500.1,…	LOC100834001, LOC100821877, LOC100827675, LOC100821758, LOC100822481, LOC100825380, LOC100843770, LOC100828670, LOC100827356, LOC100836144, LOC100832207, LOC100834164, LOC100828907, LOC100825818, LOC100843442, LOC100829843, LOC100828735, LOC100830424, LOC100843534, LOC100834494, LOC100840250, LOC100845839, LOC100843028, LOC100843681, LOC100835055, LOC100835962, LOC100843703, LOC100832879, LOC1008…	0.12, 0.62, 0.69, 0.62, 0.76, 1.32, 0.52, 0.49, 0.68, 0.8, 0.47, 0.6, 0.68, 1.73, 0.8, 0.57, 0.75, 0.57, 0.62, 0.54, 0.75, 1.32, 0.58, 0.78, 0.61, 0.81, 1.56, 0.8, 0.79, 1.29, 0.61, 0.73, 0.68, 0.67, 0.62, 1.89, 0.82, 0.58, 0.54, 0.83, 1.2, 0.69, 0.8, 0.72, 0.74, 0.8, 0.83, 0.64, 0.84, 0.63, 1.83, 0.84, 0.71, 0.81, 0.48, 1.26, 1.45, 0.84, 0.6, 0.87, 0.83, 1.24, 0.7, 0.59, 1.27, 1.21, 1.41, 0.77, …	down, down, down, down, down, up, down, down, down, down, down, down, down, up, down, down, down, down, down, down, down, up, down, down, down, down, up, down, down, up, down, down, down, down, down, up, down, down, down, down, up, down, down, down, down, down, down, down, down, down, up, down, down, down, down, up, up, down, down, down, down, up, down, down, up, up, up, down, down, down, down, d…	1.2e-07, 1.2e-05, 0.0029, 0.0054, 0.0061, 0.0063, 0.0068, 0.0075, 0.0077, 0.0092, 0.01, 0.011, 0.014, 0.015, 0.019, 0.021, 0.021, 0.022, 0.023, 0.023, 0.027, 0.03, 0.031, 0.031, 0.032, 0.038, 0.039, 0.04, 0.04, 0.043, 0.046, 0.047, 0.049, 0.049, 0.051, 0.055, 0.057, 0.057, 0.061, 0.064, 0.071, 0.074, 0.078, 0.079, 0.085, 0.093, 0.094, 0.096, 0.1, 0.1, 0.11, 0.11, 0.11, 0.11, 0.11, 0.11, 0.11, 0.1…
28.1 DNA.synthesis/chromatin structure	down	244	-3.085	2.364e-06	bradi2g62170.1, bradi3g26880.1, bradi1g14370.1, bradi4g23957.1, bradi1g56137.1, bradi1g66677.2, bradi2g57967.1, bradi3g44197.1, bradi1g43940.1, bradi1g68680.1, bradi2g37840.1, bradi3g36217.1, bradi3g54520.1, bradi2g21850.1, bradi2g22360.3, bradi2g31580.1, bradi3g21287.1, bradi4g42110.1, bradi1g19000.1, bradi5g13680.1, bradi2g48250.2, bradi1g76590.1, bradi1g66360.1, bradi4g08630.1, bradi2g10500.2,…	LOC100834090, LOC100826987, LOC100823434, LOC100835661, LOC100822155, LOC100830660, LOC100823747, POLE, LOC100836230, LOC100830356, LOC100830111, LOC100828607, LOC100844075, LOC100831227, LOC100823461, LOC100835714, LOC100842761, LOC100840573, LOC100826393, LOC100823838, LOC100824997, LOC100831775, LOC100823199, LOC100838511, LOC100844668, LOC100845634, LOC100824624, LOC100830232, LOC100840586, L…	0.69, 0.64, 0.46, 1.79, 0.7, 0.8, 0.66, 0.61, 0.7, 2.92, 0.66, 0.72, 0.84, 0.76, 0.67, 0.7, 0.85, 1.23, 0.62, 0.64, 1.21, 0.64, 0.8, 0.87, 0.82, 0.83, 0.78, 0.83, 0.85, 0.74, 0.72, 0.67, 0.87, 1.2, 0.77, 0.55, 0.71, 0.75, 1.2, 0.82, 0.86, 0.61, 0.88, 0.49, 10.72, 0.74, 0.46, 0.54, 0.83, 0.42, Inf, 0.82, 0.71, 1.21, 0.85, 0.51, 0.48, 0.75, 1.24, 0.88, 1.21, 1.58, 0.74, 0.85, 0.63, 0.9, 0.82, 1.83,…	down, down, down, up, down, down, down, down, down, up, down, down, down, down, down, down, down, up, down, down, up, down, down, down, down, down, down, down, down, down, down, down, down, up, down, down, down, down, up, down, down, down, down, down, up, down, down, down, down, down, NA, down, down, up, down, down, down, down, up, down, up, up, down, down, down, down, down, up, down, down, down,…	0.0021, 0.0024, 0.0029, 0.003, 0.034, 0.038, 0.045, 0.052, 0.052, 0.054, 0.067, 0.08, 0.088, 0.089, 0.095, 0.1, 0.12, 0.12, 0.12, 0.14, 0.15, 0.16, 0.17, 0.18, 0.19, 0.19, 0.2, 0.21, 0.21, 0.22, 0.23, 0.23, 0.23, 0.24, 0.24, 0.24, 0.24, 0.25, 0.26, 0.27, 0.27, 0.28, 0.28, 0.29, 0.3, 0.3, 0.3, 0.3, 0.3, 0.3, 0.31, 0.31, 0.31, 0.32, 0.32, 0.36, 0.36, 0.36, 0.37, 0.37, 0.37, 0.38, 0.38, 0.39, 0.4, 0…
31.2 cell.division	down	73	-2.344	1.457e-03	bradi3g60920.1, bradi1g56600.1, bradi2g23900.1, bradi2g55590.1, bradi5g13910.2, bradi5g25300.1, bradi5g14160.1, bradi5g25080.1, bradi2g61670.1, bradi5g09300.1, bradi2g21080.1, bradi1g24110.2, bradi1g01900.1, bradi3g18290.1, bradi5g12010.1, bradi3g51950.1, bradi4g26020.1, bradi2g54850.1, bradi2g39600.1, bradi1g35805.1, bradi5g26867.1, bradi4g06987.1, bradi5g07300.1, bradi2g55320.1, bradi4g36230.1,…	LOC100837690, LOC100828625, LOC100829492, LOC100831727, LOC100829553, LOC100831400, LOC100835288, LOC100828048, LOC100833487, LOC100836210, LOC100831033, LOC100834081, LOC100834142, LOC100842358, LOC100839358, LOC100825305, LOC100834656, LOC100821086, LOC100832036, LOC100823965, LOC100835494, LOC100841873, LOC100827837, LOC100834179, LOC100827215, LOC100843915, LOC100821246, LOC100837335, LOC1008…	0.72, 0.74, 0.63, 0.51, 0.62, 0.76, 0.67, 0.84, 1.19, 0.85, 0.72, 0.83, 1.18, 0.83, 0.5, 0.79, 0.84, 0.61, 0.86, 0.84, 0.83, 0.88, 1.11, 0.58, 0.88, 0.81, 1.07, 0.88, 0.91, 0.92, 1.1, 1.06, 1.1, 0.85, 0.93, 0.91, 0.94, 0.91, 1.04, 0.95, 1.08, 0.86, 0.94, 1.09, 0.94, 0.96, 1.05, 0.88, 0.96, 1.04, 1.06, 2.19, 1.04, 1.03, 1.02, 0.97, 1.02, 0.97, 0.99, 0.98, 0.98, 0.93, 0.93, 1.01, 1, 0.99, 1.04, 0.9…	down, down, down, down, down, down, down, down, up, down, down, down, up, down, down, down, down, down, down, down, down, down, up, down, down, down, up, down, down, down, up, up, up, down, down, down, down, down, up, down, up, down, down, up, down, down, up, down, down, up, up, up, up, up, up, down, up, down, down, down, down, down, down, up, down, down, up, down, down, up, down, down, up	0.0098, 0.0098, 0.015, 0.034, 0.14, 0.14, 0.17, 0.19, 0.2, 0.21, 0.25, 0.26, 0.28, 0.29, 0.29, 0.29, 0.3, 0.31, 0.31, 0.35, 0.35, 0.38, 0.39, 0.4, 0.41, 0.42, 0.48, 0.49, 0.49, 0.49, 0.52, 0.54, 0.55, 0.61, 0.61, 0.62, 0.65, 0.65, 0.67, 0.68, 0.69, 0.69, 0.71, 0.72, 0.72, 0.72, 0.72, 0.73, 0.73, 0.77, 0.83, 0.83, 0.84, 0.85, 0.87, 0.88, 0.89, 0.89, 0.9, 0.91, 0.91, 0.92, 0.92, 0.93, 0.94, 0.94, 0…
26.3 misc.gluco-, galacto- and mannosidases	down	74	-1.945	1.074e-02	bradi1g67760.1, bradi2g59660.1, bradi1g74050.1, bradi2g09200.1, bradi2g59650.1, bradi3g45650.1, bradi1g09460.1, bradi5g15540.3, bradi2g02070.1, bradi1g33040.2, bradi1g19270.1, bradi2g09187.1, bradi4g09920.1, bradi3g45627.1, bradi4g34950.1, bradi2g11870.1, bradi1g10940.1, bradi5g13560.1, bradi4g17310.1, bradi3g00650.1, bradi3g08180.1, bradi1g44430.1, bradi5g15527.1, bradi2g10060.1, bradi3g40007.2,…	LOC100830971, LOC100837973, LOC100832280, LOC100831330, LOC100838459, LOC100836173, LOC100842910, LOC100838545, LOC100830622, LOC100821583, LOC100833042, LOC100837667, LOC100821141, LOC100835654, LOC100822990, LOC100832231, LOC100830468, LOC100839976, LOC100831475, LOC100830130, LOC100842758, LOC100845774, LOC100843130, LOC100830410, LOC100836659, LOC100838778, LOC100829851, LOC100834607, LOC1008…	0.39, 0.55, 0.74, 0.76, 0.71, 0.41, 0.86, 1.19, 0.74, 0.82, 1.2, 0.8, 0.72, 0.75, 0.73, 2.17, 0.86, 3.15, 0.35, 0.55, 0.7, 1.8, 0.84, 1.64, Inf, 1.15, 0.63, 0.9, 0.87, 0.76, 0.84, 0.54, 1.08, 0.94, 1.41, 0.66, 0.89, 0.91, 0.81, 0.93, 0.92, 1.17, 1.09, 0, 1.08, 1.22, 0.97, 0.96, 1.01, 1.03, 0.96, 1.01, 0.98, 1.02, 0.97, 1.31, 1.08, 1.11, 0.98, 1.01, 1, 1.01, 1.03, 0.99, 1.02, Inf, 2.17, 0.99, 0.99…	down, down, down, down, down, down, down, up, down, down, up, down, down, down, down, up, down, up, down, down, down, up, down, up, NA, up, down, down, down, down, down, down, up, down, up, down, down, down, down, down, down, up, up, down, up, up, down, down, up, up, down, up, down, up, down, up, up, up, down, up, up, up, up, down, up, NA, up, down, down, NA, NA, NA, NA, NA	2e-11, 0.0012, 0.011, 0.046, 0.054, 0.065, 0.067, 0.07, 0.072, 0.086, 0.093, 0.12, 0.12, 0.12, 0.15, 0.17, 0.17, 0.18, 0.18, 0.22, 0.23, 0.28, 0.29, 0.34, 0.34, 0.38, 0.43, 0.44, 0.46, 0.46, 0.48, 0.49, 0.51, 0.57, 0.62, 0.65, 0.66, 0.66, 0.68, 0.69, 0.71, 0.71, 0.72, 0.76, 0.76, 0.77, 0.82, 0.83, 0.84, 0.85, 0.85, 0.85, 0.89, 0.9, 0.9, 0.9, 0.91, 0.92, 0.93, 0.94, 0.94, 0.95, 0.96, 0.98, 0.98, 0…
31.3 cell.cycle	down	94	-1.596	6.220e-02	bradi3g58300.1, bradi2g52760.1, bradi5g18397.1, bradi1g29830.1, bradi4g29467.1, bradi4g36430.2, bradi2g11060.1, bradi2g13487.1, bradi2g21330.1, bradi4g06827.1, bradi3g50350.1, bradi2g07946.1, bradi3g07637.2, bradi5g17347.1, bradi3g33590.1, bradi5g01720.1, bradi4g08357.1, bradi1g61590.2, bradi1g27370.1, bradi3g60127.1, bradi5g24937.1, bradi2g26090.3, bradi1g14820.1, bradi1g24500.1, bradi1g28080.1,…	LOC100842448, LOC100843139, LOC100824456, LOC100840708, LOC100836992, LOC100832088, LOC100838780, LOC100823057, LOC100835840, LOC100824825, LOC100840426, LOC100844452, LOC100832657, LOC100829155, LOC100835427, LOC100838145, LOC100827599, LOC100836065, LOC100828041, LOC100824294, LOC100824959, LOC100824073, LOC100833039, LOC100830703, LOC100830396, LOC100841621, LOC100829023, LOC100834362, LOC1008…	1.52, 0.61, 0.54, 0.55, 0.56, 0.71, 1.29, 1.22, 0.65, 0.56, 0.75, 0.71, 1.23, 0.8, 1.39, 1.2, 4.35, 1.12, 1.51, 0.66, 1.11, 0.88, 0.76, 0.89, 0.9, 0.47, 1.41, 1.37, 1.13, 0.88, 1.1, Inf, 0.67, 0.46, 0.89, 2.54, 1.11, 0.85, 0.93, 1.08, 1.05, 0.92, 0.87, 0.82, 0.95, 0.55, 1.62, 1.62, 0.96, 0.76, 1.04, 0.9, 1.09, 0.75, 1.03, 1.06, 0.95, 0.97, 0.94, 1.03, 1.04, 1.02, 0.95, 0.89, 1.04, 1.22, 1.12, 1.2…	up, down, down, down, down, down, up, up, down, down, down, down, up, down, up, up, up, up, up, down, up, down, down, down, down, down, up, up, up, down, up, NA, down, down, down, up, up, down, down, up, up, down, down, down, down, down, up, up, down, down, up, down, up, down, up, up, down, down, down, up, up, up, down, down, up, up, up, up, up, down, up, down, down, down, up, down, up, up, up, u…	0.0024, 0.021, 0.04, 0.043, 0.057, 0.064, 0.097, 0.1, 0.14, 0.22, 0.22, 0.27, 0.28, 0.32, 0.34, 0.36, 0.36, 0.37, 0.37, 0.37, 0.38, 0.39, 0.4, 0.42, 0.42, 0.44, 0.44, 0.46, 0.46, 0.48, 0.49, 0.51, 0.55, 0.56, 0.56, 0.58, 0.59, 0.59, 0.59, 0.6, 0.6, 0.62, 0.64, 0.65, 0.66, 0.67, 0.67, 0.68, 0.68, 0.68, 0.69, 0.69, 0.7, 0.72, 0.72, 0.73, 0.75, 0.75, 0.76, 0.79, 0.79, 0.8, 0.81, 0.81, 0.81, 0.82, 0.…
28.2 DNA.repair	down	82	-1.487	9.137e-02	bradi2g14910.1, bradi2g52460.1, bradi2g05160.1, bradi1g76770.2, bradi2g41710.1, bradi1g27377.2, bradi4g13750.1, bradi2g61370.1, bradi1g13960.1, bradi2g56900.1, bradi5g15120.1, bradi3g15550.1, bradi3g38950.1, bradi1g30920.1, bradi1g51220.1, bradi4g27110.1, bradi1g15260.1, bradi2g49180.1, bradi3g49530.1, bradi1g14660.1, bradi1g00427.1, bradi2g52650.1, bradi1g19690.1, bradi3g03140.1, bradi4g30437.1,…	LOC100823568, LOC100836431, LOC100837570, LOC100834440, LOC100846302, LOC100822001, LOC100836496, LOC100845473, LOC100841100, LOC100821385, LOC100835189, LOC100831252, LOC100826261, LOC100841287, LOC100823945, LOC100827720, LOC100842311, LOC100844676, LOC100821528, LOC100839865, LOC100827254, LOC100830620, LOC100840289, LOC100832357, LOC100828020, LOC100842954, LOC100828397, LOC100822542, LOC1008…	1.52, 0.83, 0.5, 1.4, 1.26, 0.76, 0.61, 0.74, 0.74, 0.86, 0.77, 0.77, 0.94, 0.85, 0.77, 0.85, 0.84, 0.86, 0.87, 0.85, 1.28, 1.1, 1.07, 1.08, 1.25, 0.7, 0.81, 1.08, 0.89, 1.08, 0.91, 0.64, 1.08, 1.31, 0.62, 0.9, 1.06, 0.94, 0.84, 1.07, 0.95, 0.91, 0.62, 1.09, 0.92, 1.09, 0.9, 1.12, 1.21, 0.62, 1.05, 1.07, 0.9, 0.92, 1.05, 0.87, 0.93, 1.04, 1.06, 1.04, 0.96, 1.03, 0.96, 0.98, 1.01, 0.9, 0.93, 0.96,…	up, down, down, up, up, down, down, down, down, down, down, down, down, down, down, down, down, down, down, down, up, up, up, up, up, down, down, up, down, up, down, down, up, up, down, down, up, down, down, up, down, down, down, up, down, up, down, up, up, down, up, up, down, down, up, down, down, up, up, up, down, up, down, down, up, down, down, down, up, up, up, up, up, down, up, down, down, d…	0.073, 0.093, 0.14, 0.15, 0.15, 0.17, 0.21, 0.22, 0.25, 0.3, 0.3, 0.36, 0.36, 0.4, 0.4, 0.44, 0.46, 0.49, 0.49, 0.49, 0.5, 0.5, 0.51, 0.51, 0.52, 0.53, 0.54, 0.54, 0.54, 0.55, 0.56, 0.56, 0.57, 0.59, 0.59, 0.6, 0.61, 0.63, 0.64, 0.64, 0.65, 0.65, 0.67, 0.69, 0.72, 0.72, 0.73, 0.73, 0.73, 0.74, 0.76, 0.76, 0.77, 0.77, 0.78, 0.78, 0.79, 0.8, 0.8, 0.81, 0.81, 0.82, 0.83, 0.84, 0.84, 0.84, 0.85, 0.86…
30.5 signalling.G-proteins	down	192	-1.467	9.137e-02	bradi2g58490.1, bradi2g18540.3, bradi1g52540.1, bradi3g51700.1, bradi2g54230.2, bradi3g03350.1, bradi3g07610.3, bradi3g49447.1, bradi2g53810.1, bradi2g15730.1, bradi1g50230.1, bradi3g52620.3, bradi5g19037.1, bradi4g42230.1, bradi2g60740.1, bradi1g63500.1, bradi5g04330.1, bradi1g18570.1, bradi1g53217.1, bradi2g07570.1, bradi2g16480.1, bradi5g14360.1, bradi2g54950.1, bradi1g24680.1, bradi4g02450.1,…	LOC100834696, LOC100831841, LOC100829025, LOC100846305, LOC100831523, LOC100822770, LOC100843780, LOC100846432, LOC100820987, LOC100832241, LOC100835257, LOC100844470, LOC100842108, LOC100842082, LOC100832746, LOC100832992, LOC100822716, LOC100845057, LOC100828154, LOC100827564, LOC100846914, LOC100839878, LOC100824057, LOC100832113, LOC100824023, LOC100823622, LOC100821495, LOC100842421, LOC1008…	0.62, 0.59, 0.53, 1.35, 0.79, 1.37, 0.72, 0.81, 1.6, 1.16, 1.26, 0.76, 0.85, 0.82, 1.24, 0.86, 0.77, 1.24, 1.19, 0.82, 0.83, 0.77, 0.77, 1.12, 0.57, 0.84, 0.83, 0.87, 0.87, 0.78, 1.27, 0.86, 0.62, 1.18, 0.89, 1.55, 1.14, 0.84, 1.16, 0.9, 1.13, 1.11, 1.12, 1.14, 0.89, 1.13, 0.65, 0.89, 1.09, 0.89, 0.9, 0.9, 1.08, 0.86, 1.1, 0.89, 0.84, 0.83, 0.91, 2.15, 0.92, 0.79, 0.92, 1.07, 0.94, 0.94, 0.8, 1.7…	down, down, down, up, down, up, down, down, up, up, up, down, down, down, up, down, down, up, up, down, down, down, down, up, down, down, down, down, down, down, up, down, down, up, down, up, up, down, up, down, up, up, up, up, down, up, down, down, up, down, down, down, up, down, up, down, down, down, down, up, down, down, down, up, down, down, down, up, up, down, up, up, up, down, up, up, down,…	0.0038, 0.0062, 0.02, 0.035, 0.046, 0.054, 0.057, 0.068, 0.07, 0.076, 0.08, 0.081, 0.099, 0.12, 0.13, 0.15, 0.17, 0.17, 0.18, 0.19, 0.19, 0.21, 0.22, 0.22, 0.23, 0.23, 0.23, 0.23, 0.24, 0.25, 0.27, 0.28, 0.28, 0.29, 0.29, 0.29, 0.3, 0.3, 0.31, 0.32, 0.33, 0.33, 0.33, 0.35, 0.35, 0.36, 0.36, 0.36, 0.36, 0.37, 0.37, 0.37, 0.38, 0.39, 0.42, 0.42, 0.42, 0.43, 0.43, 0.44, 0.44, 0.44, 0.46, 0.46, 0.48,…
16.2 secondary metabolism.phenylpropanoids	bidir	113	2.165	1.781e-03	bradi1g47030.1, bradi3g49260.1, bradi3g49250.2, bradi1g47017.1, bradi3g37300.3, bradi4g28057.1, bradi3g48140.1, bradi3g49280.1, bradi1g76280.1, bradi5g04760.1, bradi3g39410.1, bradi3g06480.1, bradi2g33980.1, bradi2g60886.1, bradi4g24425.1, bradi3g39400.1, bradi3g39420.1, bradi1g34850.1, bradi3g05750.1, bradi3g23280.1, bradi3g21500.1, bradi2g55250.1, bradi1g48370.1, bradi1g74870.1, bradi2g23740.1,…	LOC100846894, LOC100840340, LOC100839236, LOC100844137, LOC100845913, LOC100822684, LOC100840144, LOC100841454, LOC100829365, LOC100821663, LOC100835131, LOC100843666, LOC100840617, LOC100835513, LOC100846639, LOC100834823, LOC100835440, LOC100830188, LOC100842862, LOC100827499, LOC100822876, LOC100832318, LOC100821481, LOC100845934, LOC100843759, LOC100845223, LOC100842402, LOC100821365, LOC1008…	0.35, 0.61, 0.44, 0.4, 3.06, 1.85, 1.43, 1.39, 1.46, 2.74, 3.01, 1.72, 1.62, 0.59, 2.64, 2.5, 1.38, 1.83, 1.44, 4.5, 1.6, 4.95, 1.33, 0.86, 5.6, 1.79, 3.18, 11.85, 0.41, 4.09, 1.09, 1.94, 0.89, 2.12, 2.03, 1.82, 2.31, 2.05, 1.47, 1.08, 1.23, 0.85, 1.17, 1.77, 1.16, 2.03, 1.85, 7.92, 0.81, 1.67, 1.27, 1.41, 0.73, 2.34, 0.89, 0.92, 0.68, 0.94, 0.91, 1.82, 1.09, 0, 0.88, 2.31, 1.16, 1.08, 1.4, 1.21,…	down, down, down, down, up, up, up, up, up, up, up, up, up, down, up, up, up, up, up, up, up, up, up, down, up, up, up, up, down, up, up, up, down, up, up, up, up, up, up, up, up, down, up, up, up, up, up, up, down, up, up, up, down, up, down, down, down, down, down, up, up, down, down, up, up, up, up, up, up, up, down, up, up, NA, up, up, down, up, up, down, up, up, up, up, down, NA, NA, NA, up,…	5.6e-10, 3.7e-08, 6.7e-08, 6.5e-06, 0.00021, 0.004, 0.0058, 0.0079, 0.0083, 0.0096, 0.014, 0.019, 0.031, 0.039, 0.079, 0.089, 0.11, 0.13, 0.16, 0.16, 0.17, 0.17, 0.23, 0.24, 0.25, 0.26, 0.27, 0.31, 0.31, 0.31, 0.33, 0.39, 0.4, 0.4, 0.41, 0.41, 0.41, 0.42, 0.43, 0.45, 0.45, 0.46, 0.49, 0.49, 0.49, 0.5, 0.5, 0.53, 0.53, 0.54, 0.58, 0.58, 0.61, 0.67, 0.68, 0.68, 0.69, 0.71, 0.71, 0.75, 0.75, 0.76, 0…
34.3 transport.amino acids	bidir	79	1.653	2.907e-02	bradi1g59830.1, bradi1g53700.1, bradi1g45190.1, bradi2g55430.1, bradi5g02920.1, bradi5g12390.1, bradi3g00280.1, bradi2g56760.1, bradi4g09070.3, bradi3g14150.2, bradi3g56567.1, bradi1g18660.1, bradi4g01240.1, bradi3g21090.1, bradi2g53730.1, bradi5g24810.1, bradi2g24910.1, bradi2g55340.1, bradi1g13900.1, bradi4g40570.1, bradi1g57880.1, bradi5g12500.1, bradi4g07290.1, bradi4g41030.1, bradi3g16160.1,…	LOC100841496, LOC100822986, LOC100834390, LOC100836626, LOC100823848, LOC100822506, LOC100845305, LOC100843753, LOC100834741, LOC100846830, LOC100835028, LOC100846275, LOC100844923, LOC100840134, LOC100840415, LOC100821568, LOC100824189, LOC100835087, LOC100828239, LOC100840067, LOC100824422, LOC100823837, LOC100826791, LOC100846765, LOC100830035, LOC100839866, LOC100831376, LOC100822704, LOC1008…	0.79, 1.74, 0.68, 1.58, 0.04, 0.53, 1.34, 2.32, 1.55, 1.32, 0.48, 0.77, 0.88, 0.7, 1.75, 1.32, 1.44, 1.31, 2.39, 1.18, 0.82, 2.38, 1.12, 1.38, 0.89, 2.51, 2.39, 1.64, 0.86, 0.93, 2.1, 0.86, 1.28, 1.8, 1.17, 0.87, 1.35, 7.17, 1.8, 1.73, 1.33, 0.53, 0.93, 0.91, 1.07, 2.01, 1.17, 0.95, 1.61, 1.39, 0.96, 1.35, 1.44, 1.27, 1.31, 0.98, 0.97, 0.99, 1.18, 1.1, Inf, 1.01, 1.45, 1.15, 1.79, 0.98, 1, 1.09, …	down, up, down, up, down, down, up, up, up, up, down, down, down, down, up, up, up, up, up, up, down, up, up, up, down, up, up, up, down, down, up, down, up, up, up, down, up, up, up, up, up, down, down, down, up, up, up, down, up, up, down, up, up, up, up, down, down, down, up, up, NA, up, up, up, up, down, down, up, up, up, down, down, up, NA, NA, NA, NA, NA, NA	0.013, 0.028, 0.031, 0.032, 0.047, 0.049, 0.067, 0.073, 0.078, 0.087, 0.1, 0.12, 0.13, 0.15, 0.17, 0.18, 0.19, 0.2, 0.22, 0.24, 0.31, 0.31, 0.31, 0.35, 0.37, 0.37, 0.38, 0.41, 0.42, 0.42, 0.45, 0.46, 0.47, 0.48, 0.48, 0.49, 0.5, 0.51, 0.52, 0.52, 0.57, 0.59, 0.62, 0.63, 0.7, 0.7, 0.72, 0.73, 0.74, 0.75, 0.76, 0.81, 0.81, 0.82, 0.82, 0.83, 0.84, 0.84, 0.86, 0.87, 0.87, 0.88, 0.88, 0.89, 0.91, 0.93…
26.12 misc.peroxidases	bidir	129	1.644	2.907e-02	bradi1g17840.1, bradi2g37000.1, bradi1g68887.1, bradi4g27680.1, bradi1g41115.1, bradi1g27920.1, bradi2g09690.1, bradi3g09120.1, bradi2g20830.1, bradi1g38297.1, bradi2g11320.1, bradi4g44530.1, bradi5g27220.1, bradi2g13190.1, bradi5g27130.1, bradi1g55830.1, bradi1g57247.1, bradi2g10150.1, bradi5g27210.1, bradi1g17870.1, bradi2g12216.1, bradi1g32870.1, bradi1g33740.1, bradi5g22650.1, bradi3g13590.1,…	LOC100833944, LOC100842443, LOC100829459, LOC100840057, LOC100846185, LOC100828063, LOC100823251, LOC100843065, LOC100826540, LOC100841899, LOC100822838, LOC100841879, LOC100840693, LOC100843651, LOC100839477, LOC100842982, LOC100840461, LOC100822018, LOC100840082, LOC100834556, LOC100821101, LOC100826294, LOC100834997, LOC100831698, LOC100845195, LOC100834256, LOC100840634, LOC100842750, LOC1008…	3.8, 1.43, 2.63, 3.83, 0.65, 1.85, 0.8, 2.55, 2.22, 2.38, 1.72, 1.76, 1.6, 1.46, 1.69, 35.65, 1.37, 1.93, 1.5, 1.92, 1.53, 2.65, 2.95, 0.27, 0.43, 2.45, 4.06, 9.69, 0.82, 1.64, 1.52, 0.45, 1.94, 1.83, 2.67, 2.01, 1.45, 1.78, 1.46, 1.55, 1.99, 0.85, 0.44, 1.48, 1.15, 2.28, 0.17, 1.87, 0.94, 5.53, 0.94, 1.15, 1.16, 0.92, 0.16, 1.69, 1.61, 1.45, 1.14, 0, 1.11, 0.2, 3.59, 1.02, 1.45, 1.12, 1.85, 0.95…	up, up, up, up, down, up, down, up, up, up, up, up, up, up, up, up, up, up, up, up, up, up, up, down, down, up, up, up, down, up, up, down, up, up, up, up, up, up, up, up, up, down, down, up, up, up, down, up, down, up, down, up, up, down, down, up, up, up, up, down, up, down, up, up, up, up, up, down, up, up, up, NA, down, up, down, down, up, up, up, up, down, down, NA, NA, NA, NA, NA, down, up,…	0.022, 0.042, 0.044, 0.045, 0.047, 0.06, 0.071, 0.079, 0.079, 0.1, 0.12, 0.12, 0.14, 0.19, 0.2, 0.2, 0.21, 0.24, 0.24, 0.25, 0.28, 0.29, 0.33, 0.34, 0.37, 0.37, 0.37, 0.38, 0.38, 0.39, 0.39, 0.39, 0.4, 0.4, 0.41, 0.42, 0.42, 0.45, 0.45, 0.46, 0.47, 0.48, 0.51, 0.51, 0.51, 0.54, 0.54, 0.56, 0.58, 0.6, 0.63, 0.66, 0.67, 0.69, 0.71, 0.73, 0.73, 0.74, 0.76, 0.76, 0.77, 0.8, 0.81, 0.81, 0.84, 0.84, 0.…
10.5 cell wall.cell wall proteins	bidir	50	1.560	3.965e-02	bradi3g48770.1, bradi3g48800.1, bradi1g21990.1, bradi1g56000.1, bradi1g63370.1, bradi1g05650.1, bradi2g33930.1, bradi3g21030.1, bradi3g48780.1, bradi4g33490.1, bradi1g14050.1, bradi3g33420.1, bradi2g54620.1, bradi4g33040.1, bradi3g39740.1, bradi3g20970.1, bradi1g55720.1, bradi2g42477.1, bradi3g20980.1, bradi3g56390.1, bradi3g39010.1, bradi2g49774.1, bradi3g03370.1, bradi1g05600.1, bradi2g34650.1,…	LOC100828415, LOC100828717, LOC100836426, LOC100845864, LOC100830353, LOC100826066, LOC100840002, LOC100839532, LOC100837897, LOC100846551, LOC100839578, LOC100830834, LOC100823152, LOC100844402, LOC100842571, LOC100836348, LOC100838253, LOC100824284, LOC100838311, LOC100832873, LOC100827501, LOC100822531, LOC100841038, LOC100839937, LOC100838280, LOC100838608, LOC100823450, LOC100838265, LOC1008…	0.28, 0.31, 0.64, 1.2, 0.8, 1.17, 1.64, 0.78, 0.09, 0.85, 1.37, 1.54, 4.37, 2.76, 0.89, 0.94, 1.31, 1.62, 0.93, 2.41, 2.44, 0.83, 1.41, 1.29, 1.42, 1.16, 1.36, 0.95, 0.96, 1.25, 1.26, 1.08, 0.96, 1.13, 1.02, 1.08, 1.24, 1.01, 0.56, 1.05, 0.97, 0.94, 2.19, 1.06, NA, NA, NA, NA, NA, NA	down, down, down, up, down, up, up, down, down, down, up, up, up, up, down, down, up, up, down, up, up, down, up, up, up, up, up, down, down, up, up, up, down, up, up, up, up, up, down, up, down, down, up, up, NA, NA, NA, NA, NA, NA	2.8e-10, 2.2e-05, 0.0059, 0.081, 0.13, 0.17, 0.18, 0.19, 0.2, 0.23, 0.31, 0.33, 0.33, 0.35, 0.36, 0.42, 0.44, 0.47, 0.5, 0.53, 0.54, 0.54, 0.56, 0.58, 0.58, 0.58, 0.6, 0.65, 0.68, 0.71, 0.74, 0.75, 0.78, 0.79, 0.79, 0.8, 0.81, 0.91, 0.91, 0.96, 0.96, 0.98, 1, 1, NA, NA, NA, NA, NA, NA
11.1 lipid metabolism.FA synthesis and FA elongation	bidir	101	1.422	6.778e-02	bradi1g44840.1, bradi4g03757.1, bradi4g03767.1, bradi1g51170.1, bradi1g04830.1, bradi1g37040.1, bradi3g07730.1, bradi5g08890.1, bradi3g28560.1, bradi2g15720.1, bradi1g60300.1, bradi1g64630.1, bradi5g26000.1, bradi1g44010.1, bradi5g03860.1, bradi4g18170.1, bradi2g56847.1, bradi1g50540.1, bradi5g11060.2, bradi3g26827.1, bradi4g24280.1, bradi5g23680.1, bradi1g55697.1, bradi1g46610.1, bradi3g56970.1,…	LOC100827753, LOC100834973, LOC100824744, LOC100827301, LOC100823856, LOC100824053, LOC100831254, LOC100827025, LOC100836571, LOC100843954, LOC100839330, LOC100836068, LOC100846880, LOC100838571, LOC100846375, LOC100837613, LOC100846588, LOC100841971, LOC100823940, LOC100825428, LOC100838033, LOC100823947, LOC100837343, LOC100838454, LOC100839002, LOC100835870, ACSS2, LOC100825157, LOC100833590, …	4.46, 2.48, 2.18, 0.73, 1.31, 0.74, 0.72, 0.8, 0.52, 2.45, 0.81, 1.36, 2.08, 1.63, 0.86, 0.76, 4.38, 0.81, 1.37, 0.42, 0.83, 0.84, 3.03, 0.87, 2.06, 0.85, 1.1, 0.87, 3.21, 1.52, 0.91, 0.91, 0.88, 3.46, 1.13, 2.09, 1.1, 0.75, 0.91, 1.76, 3.71, 0.91, 0.91, 0.89, 0.88, 1.34, 0.91, 1.65, 0.91, 0.9, 1.08, 0.89, 0.93, 0.9, 0.91, 0.74, 1.72, 1.48, 2.49, 1.36, 1.07, 1.07, 0.93, 1.72, 1.16, 2.19, 1.08, 0.…	up, up, up, down, up, down, down, down, down, up, down, up, up, up, down, down, up, down, up, down, down, down, up, down, up, down, up, down, up, up, down, down, down, up, up, up, up, down, down, up, up, down, down, down, down, up, down, up, down, down, up, down, down, down, down, down, up, up, up, up, up, up, down, up, up, up, up, down, up, up, up, up, up, down, down, up, down, up, up, up, up, u…	5.3e-05, 0.0011, 0.0012, 0.0053, 0.0053, 0.01, 0.013, 0.025, 0.028, 0.081, 0.086, 0.092, 0.1, 0.12, 0.12, 0.12, 0.13, 0.15, 0.15, 0.15, 0.16, 0.17, 0.18, 0.22, 0.23, 0.25, 0.25, 0.25, 0.28, 0.28, 0.29, 0.29, 0.3, 0.32, 0.32, 0.34, 0.35, 0.36, 0.36, 0.39, 0.4, 0.41, 0.41, 0.41, 0.43, 0.44, 0.44, 0.44, 0.45, 0.45, 0.45, 0.47, 0.47, 0.47, 0.48, 0.5, 0.51, 0.52, 0.53, 0.53, 0.54, 0.56, 0.57, 0.58, 0.…
15.2 metal handling.binding, chelation and storage	bidir	45	1.415	6.778e-02	bradi3g44820.2, bradi3g44140.1, bradi4g44870.2, bradi5g19270.1, bradi2g48360.1, bradi2g18735.1, bradi2g03280.1, bradi1g17090.1, bradi1g00540.1, bradi2g03240.1, bradi2g01800.1, bradi1g33630.1, bradi1g77170.1, bradi5g08240.1, bradi2g42070.1, bradi4g42900.1, bradi2g62600.1, bradi4g30460.1, bradi1g60990.1, bradi1g74900.1, bradi3g35490.1, bradi3g35250.1, bradi5g19910.1, bradi1g41790.2, bradi5g04560.1,…	LOC100843688, LOC100829420, LOC100837024, LOC100839776, LOC100827164, LOC100840301, LOC100821201, LOC100845767, LOC100838835, LOC100821304, LOC100834605, LOC100841592, LOC100842720, LOC100839569, LOC100827579, LOC100839134, LOC100845276, LOC100841781, LOC100830454, LOC100834682, LOC100834333, LOC100830537, LOC100829987, LOC100823139, LOC100838873, LOC100828411, LOC100839349, LOC100837109, LOC1008…	3.1, 0.6, 1.42, 3.14, 0.81, 2.08, 1.48, 4.01, 1.54, 1.55, 0.81, 2.54, 1.56, 0.88, 0.91, 2.21, 1.38, 0.82, 0.59, 0.9, 0.67, 0.69, 1.21, 1.03, 1.1, 1.05, 1.3, 1.18, 1.13, 1.06, 0.94, 1.28, 1.15, 1.73, 1.02, 1, 1.03, 0.98, 1.01, Inf, Inf, 0.79, NA, NA, NA	up, down, up, up, down, up, up, up, up, up, down, up, up, down, down, up, up, down, down, down, down, down, up, up, up, up, up, up, up, up, down, up, up, up, up, up, up, down, up, NA, NA, down, NA, NA, NA	1.3e-29, 7.2e-05, 0.00044, 0.036, 0.076, 0.17, 0.18, 0.24, 0.24, 0.26, 0.27, 0.33, 0.36, 0.37, 0.38, 0.42, 0.48, 0.51, 0.52, 0.64, 0.65, 0.66, 0.68, 0.7, 0.72, 0.72, 0.75, 0.75, 0.75, 0.75, 0.8, 0.81, 0.82, 0.92, 0.92, 0.94, 0.96, 0.96, 0.97, 0.99, 0.99, 1, NA, NA, NA
16.1 secondary metabolism.isoprenoids	bidir	83	1.365	7.933e-02	bradi5g01797.2, bradi1g02150.1, bradi4g01100.1, bradi3g14710.1, bradi5g19130.1, bradi1g54890.1, bradi1g29590.1, bradi3g52560.1, bradi5g00970.1, bradi5g24640.1, bradi5g07390.1, bradi3g15956.1, bradi4g39197.1, bradi4g40310.1, bradi3g42010.1, bradi3g02130.1, bradi3g40210.1, bradi4g00950.1, bradi2g00890.1, bradi1g67900.1, bradi2g15307.1, bradi2g17990.1, bradi4g04987.1, bradi1g77290.1, bradi2g00650.1,…	LOC100827547, LOC100838735, LOC100831790, LOC100831867, LOC100837035, LOC100821434, LOC100844630, LOC100836877, LOC100839782, LOC100844842, LOC100829969, LOC100842044, LOC100835146, LOC100836090, LOC100833811, LOC100823591, LOC100840327, LOC100844497, LOC100822502, LOC100834541, LOC100826224, LOC100846401, LOC100825846, LOC100846544, LOC100836028, LOC100830402, LOC100821922, LOC100827748, LOC1008…	0.29, 0.57, 0.66, 3.75, 0.63, 5.58, 0.7, 1.32, 10.1, 0.6, 0.66, 0.16, 0.77, 0.73, 0.81, 20.17, 1.32, 0.78, 1.24, 0.81, 0.81, 0.81, 2.1, 0.86, 0.89, 12.64, 0.83, 0.81, 1.32, 0.75, 1.94, 0.84, 1.38, 1.13, 0.91, 2.31, 0.9, 1.11, 1.1, 0.73, 1.45, 2.44, 1.16, 0.89, 1.06, 1.18, 0.93, 1.4, 0.86, 0.94, 1.05, 1.07, 0.92, 0.94, 0, 0.69, 1.03, 0.99, 1.09, 0.95, 1.01, 0.98, 0.95, 0.98, 1.02, 0.95, 0.72, 0.96…	down, down, down, up, down, up, down, up, up, down, down, down, down, down, down, up, up, down, up, down, down, down, up, down, down, up, down, down, up, down, up, down, up, up, down, up, down, up, up, down, up, up, up, down, up, up, down, up, down, down, up, up, down, down, down, down, up, down, up, down, up, down, down, down, up, down, down, down, down, up, down, down, down, down, up, up, down,…	5.1e-07, 0.00017, 9e-04, 0.003, 0.0039, 0.0045, 0.012, 0.014, 0.016, 0.022, 0.024, 0.033, 0.049, 0.057, 0.074, 0.083, 0.083, 0.094, 0.096, 0.11, 0.11, 0.14, 0.16, 0.21, 0.24, 0.27, 0.28, 0.31, 0.31, 0.32, 0.32, 0.33, 0.35, 0.35, 0.38, 0.38, 0.39, 0.42, 0.47, 0.48, 0.51, 0.51, 0.51, 0.55, 0.57, 0.59, 0.6, 0.62, 0.62, 0.64, 0.65, 0.68, 0.72, 0.72, 0.76, 0.78, 0.78, 0.79, 0.81, 0.82, 0.84, 0.84, 0.8…
34.99 transport.misc	bidir	112	1.326	8.243e-02	bradi4g29102.1, bradi2g46750.1, bradi1g29040.1, bradi1g66270.1, bradi4g37450.1, bradi4g27960.1, bradi3g38450.1, bradi1g42390.1, bradi5g07160.1, bradi4g37097.1, bradi3g12950.1, bradi5g07150.3, bradi1g15680.1, bradi2g16887.2, bradi3g46940.1, bradi1g14030.2, bradi3g48590.1, bradi4g37890.1, bradi2g51770.1, bradi3g07830.1, bradi3g36010.1, bradi2g59537.1, bradi1g04500.1, bradi3g22880.1, bradi2g26710.1,…	LOC100840670, LOC100842855, LOC100831296, LOC100821042, LOC100833440, LOC100824290, LOC100841868, LOC100836717, LOC100823723, LOC100825239, LOC100821830, LOC100824033, LOC100825572, LOC100827770, LOC100841552, LOC100831920, LOC100823901, LOC100842697, LOC100822005, LOC100824703, LOC100844094, LOC100835927, LOC100841189, LOC100846014, LOC100836764, LOC100843538, LOC100838457, LOC100833664, LOC1008…	2, 2.35, 0.54, 1.82, 2.1, 0.51, 1.37, 2.32, 1.82, 1.36, 0.81, 1.37, 1.26, 0.73, 1.37, 0.71, 1.47, 0.81, 1.16, 1.16, 0.72, 0.69, 0.79, 1.94, 0.84, 0.86, 1.2, 2.07, 0.71, 0.33, 0.75, 2.1, 1.26, 1.52, 4.22, 0.91, 1.35, 3.29, 0.83, 0.58, 0.85, 0.75, 1.16, 1.17, 1.23, 1.36, 0.81, 2.46, 0.91, 1.13, 0.86, 1.14, 0.88, 0.92, 1.65, 2.6, 1.3, 0.92, 0.69, 0.81, 0.87, 1.09, 1.49, 0.82, 1.46, 0.9, 1.08, 1.09, …	up, up, down, up, up, down, up, up, up, up, down, up, up, down, up, down, up, down, up, up, down, down, down, up, down, down, up, up, down, down, down, up, up, up, up, down, up, up, down, down, down, down, up, up, up, up, down, up, down, up, down, up, down, down, up, up, up, down, down, down, down, up, up, down, up, down, up, up, down, up, up, down, down, up, up, up, up, down, up, up, up, up, up,…	9.2e-08, 4.9e-07, 3.6e-05, 0.0025, 0.0038, 0.0047, 0.01, 0.014, 0.035, 0.054, 0.064, 0.066, 0.07, 0.085, 0.095, 0.11, 0.12, 0.13, 0.13, 0.14, 0.15, 0.16, 0.17, 0.19, 0.19, 0.2, 0.2, 0.21, 0.23, 0.24, 0.24, 0.26, 0.27, 0.27, 0.28, 0.29, 0.31, 0.31, 0.31, 0.32, 0.33, 0.34, 0.36, 0.36, 0.37, 0.38, 0.39, 0.41, 0.41, 0.42, 0.43, 0.45, 0.45, 0.46, 0.46, 0.46, 0.49, 0.51, 0.51, 0.52, 0.52, 0.53, 0.54, 0…
26.9 misc.glutathione S transferases	bidir	69	1.329	8.243e-02	bradi3g10950.1, bradi1g66030.2, bradi2g13060.1, bradi2g59860.1, bradi3g31727.1, bradi1g76060.1, bradi2g40790.1, bradi2g47110.1, bradi4g40170.2, bradi2g59840.1, bradi1g76070.1, bradi2g60765.1, bradi3g31850.1, bradi3g31810.1, bradi1g11220.3, bradi2g59850.1, bradi3g31737.1, bradi3g31880.1, bradi3g31827.1, bradi2g41100.1, bradi3g31834.1, bradi3g31777.1, bradi1g66020.3, bradi4g40176.1, bradi2g55892.1,…	LOC100826879, LOC100842990, LOC100838286, LOC100830816, LOC100824401, LOC100846239, LOC100822632, LOC100838684, LOC100832817, LOC100842836, LOC100846543, LOC100843347, LOC100844797, LOC100843378, LOC100820964, LOC100843141, LOC100841867, LOC100844487, LOC100825314, LOC100832145, LOC100825619, LOC100843078, LOC100846270, LOC100833128, LOC100844756, LOC100833443, LOC100839233, LOC100841117, LOC1008…	2.73, 1.29, 0.59, 1.85, 0.4, 0.78, 0.64, 1.66, 1.23, 1.72, 0.82, 1.94, 1.75, 3.12, 1.14, 1.98, 0.12, 2.44, 1.6, 1.5, 1.96, 1.59, 1.2, 1.12, 1.37, 1.13, 0.84, 2.35, 1.46, 5.56, 1.43, 1.16, 1.38, 1.59, 1.33, 1.19, 1.64, 1.25, 1.05, 1.41, 0.56, 1.14, 0.49, 1.04, 1.05, 2.25, Inf, 1.02, 0, 0, 0.92, 1.1, 1.58, 0.95, 1.03, 1.19, Inf, 0.71, 1.19, 0.4, 0, 0.79, NA, NA, NA, NA, NA, NA, NA	up, up, down, up, down, down, down, up, up, up, down, up, up, up, up, up, down, up, up, up, up, up, up, up, up, up, down, up, up, up, up, up, up, up, up, up, up, up, up, up, down, up, down, up, up, up, NA, up, down, down, down, up, up, down, up, up, NA, down, up, down, down, down, NA, NA, NA, NA, NA, NA, NA	5.7e-05, 0.0081, 0.019, 0.022, 0.083, 0.083, 0.11, 0.11, 0.12, 0.12, 0.13, 0.14, 0.15, 0.16, 0.17, 0.18, 0.2, 0.25, 0.27, 0.27, 0.28, 0.29, 0.3, 0.31, 0.32, 0.38, 0.38, 0.39, 0.41, 0.43, 0.5, 0.5, 0.51, 0.56, 0.59, 0.59, 0.62, 0.63, 0.63, 0.7, 0.74, 0.74, 0.77, 0.81, 0.81, 0.83, 0.87, 0.88, 0.89, 0.89, 0.89, 0.91, 0.93, 0.95, 0.96, 0.96, 0.99, 0.99, 1, 1, 1, 1, NA, NA, NA, NA, NA, NA, NA
MapMan level 3
gene.set	direction	set.size	stat.mean	q.val	gene.ids	gene.names	gene.ratios	gene.directions	gene.pvals
13.1.6 amino acid metabolism.synthesis.aromatic aa	up	48	2.685	5.073e-04	bradi1g67240.1, bradi1g76800.1, bradi1g67790.1, bradi4g36507.1, bradi3g38670.1, bradi5g05430.1, bradi1g60750.1, bradi1g51660.2, bradi5g12580.1, bradi2g50800.1, bradi2g13170.3, bradi1g21330.1, bradi5g23460.1, bradi4g08830.1, bradi3g59237.2, bradi1g55440.2, bradi1g35600.1, bradi3g06050.1, bradi3g14490.2, bradi2g03680.1, bradi1g03260.1, bradi5g09030.1, bradi5g09020.1, bradi1g16517.1, bradi1g34790.1,…	LOC100821241, LOC100834744, LOC100832184, LOC100834750, LOC100821423, LOC100842503, LOC100824118, LOC100837810, LOC100825988, LOC100831943, LOC100842743, LOC100823133, LOC100846674, LOC100839441, LOC100831349, LOC100832579, LOC100844752, LOC100832337, LOC100828003, LOC100828792, LOC100832810, LOC100829551, LOC100842822, LOC100835471, LOC100828973, LOC100823385, LOC100826259, LOC100836811, LOC1008…	2.23, 1.98, 1.55, 1.51, 1.56, 1.91, 1.42, 1.4, 2, 1.41, 1.39, 1.35, 1.57, 2.53, 1.38, 1.92, 2.3, 1.31, 1.4, 0.8, 0.51, 2.3, 4.71, 1.17, 1.52, 0.84, 0.36, 2.97, 1.52, 1.1, 1.17, 0.88, 1.09, 1.56, 1.08, 0.78, 1.08, 0.87, 0.95, 1.07, 1.05, 1.06, 1.53, 1.03, 0.95, 1.07, 0.95, Inf	up, up, up, up, up, up, up, up, up, up, up, up, up, up, up, up, up, up, up, down, down, up, up, up, up, down, down, up, up, up, up, down, up, up, up, down, up, down, down, up, up, up, up, up, down, up, down, NA	2e-14, 2e-07, 9.2e-07, 1.1e-05, 1.1e-05, 2e-05, 9.2e-05, 0.00014, 0.00017, 0.00035, 4e-04, 0.00049, 0.00074, 0.00074, 0.0039, 0.0049, 0.023, 0.026, 0.04, 0.11, 0.15, 0.17, 0.18, 0.25, 0.3, 0.31, 0.31, 0.31, 0.33, 0.36, 0.38, 0.49, 0.5, 0.51, 0.51, 0.53, 0.55, 0.6, 0.65, 0.66, 0.66, 0.7, 0.73, 0.76, 0.81, 0.93, 0.98, 0.99
27.3.3 RNA.regulation of transcription.AP2/EREBP, APETALA2/Ethylene-responsive element binding protein family	up	120	2.549	5.834e-04	bradi4g31040.1, bradi1g72457.1, bradi2g56140.1, bradi2g02710.1, bradi2g47220.1, bradi2g02720.1, bradi2g31480.1, bradi3g60120.3, bradi1g72450.1, bradi3g54160.1, bradi3g04410.1, bradi2g02100.1, bradi2g11890.1, bradi1g45470.1, bradi3g45997.1, bradi1g23756.1, bradi2g52370.1, bradi3g07450.1, bradi1g47480.1, bradi2g15847.1, bradi2g17610.1, bradi5g24110.1, bradi1g48320.1, bradi3g51630.1, bradi3g58980.1,…	LOC100825554, LOC100826410, LOC100840520, LOC100838675, LOC100824996, LOC100838978, LOC100845176, LOC100823681, LOC100832588, LOC100830736, LOC100837711, LOC100835711, LOC100837070, LOC100839894, LOC100830222, LOC100821055, LOC100834290, LOC100837885, LOC100825990, LOC100821092, LOC100824064, LOC100835071, LOC100845753, LOC100845084, LOC100825824, LOC100844506, LOC100836054, LOC100840974, LOC1008…	1.51, 3.47, 8.14, 7.31, 1.79, 5.33, 1.63, 1.16, 4.43, 16.59, 79.23, 1.17, 4.72, 2.58, 11.31, 2.67, 1.64, 0.73, 6.94, Inf, 2.87, 2.55, 44.26, 3.5, 1.14, 1.6, 1.32, 7.36, 2.26, 5.71, 1.38, 3.26, 1.34, 7.38, 7.93, 6.37, 1.08, 1.16, 0.86, 2.23, 3.89, 0.91, 1.61, 0.78, 1.11, 0.43, 2.61, 0.89, 2.3, 0.75, 2.45, Inf, 1.08, Inf, 1.75, 1.48, 5.99, 1.45, 2.37, 1.15, 4.34, 2.58, 0.98, 0.98, 1.03, Inf, 1.02, …	up, up, up, up, up, up, up, up, up, up, up, up, up, up, up, up, up, down, up, NA, up, up, up, up, up, up, up, up, up, up, up, up, up, up, up, up, up, up, down, up, up, down, up, down, up, down, up, down, up, down, up, NA, up, NA, up, up, up, up, up, up, up, up, down, down, up, NA, up, up, up, up, up, up, down, down, up, down, down, down, down, NA, NA, NA, NA, down, up, down, up, up, up, down, up,…	0.0011, 0.017, 0.02, 0.031, 0.052, 0.1, 0.1, 0.15, 0.16, 0.17, 0.17, 0.17, 0.18, 0.18, 0.19, 0.19, 0.19, 0.19, 0.19, 0.21, 0.22, 0.22, 0.22, 0.23, 0.23, 0.24, 0.25, 0.25, 0.26, 0.28, 0.29, 0.29, 0.29, 0.34, 0.35, 0.36, 0.37, 0.42, 0.44, 0.44, 0.47, 0.51, 0.53, 0.53, 0.54, 0.54, 0.54, 0.55, 0.55, 0.55, 0.61, 0.61, 0.61, 0.64, 0.66, 0.68, 0.68, 0.75, 0.77, 0.77, 0.79, 0.82, 0.83, 0.84, 0.85, 0.86, …
17.5.2 hormone metabolism.ethylene.signal transduction	up	26	2.424	1.485e-03	bradi2g35080.1, bradi5g00700.1, bradi3g55730.1, bradi5g17480.1, bradi4g38930.1, bradi2g31480.1, bradi1g00670.1, bradi3g04410.1, bradi2g52370.1, bradi3g06562.1, bradi3g50490.1, bradi5g21250.1, bradi5g25570.1, bradi4g00200.1, bradi2g60331.1, bradi1g11540.1, bradi3g18070.1, bradi3g56550.1, bradi3g57807.1, bradi5g24720.1, bradi3g12565.1, bradi2g25050.1, bradi3g44470.1, bradi5g24710.1, bradi3g27690.1,…	LOC100840003, LOC100833656, LOC100824308, LOC100832404, LOC100831169, LOC100845176, LOC100840669, LOC100837711, LOC100834290, LOC100839826, LOC100844374, LOC100831095, LOC100836608, LOC100839754, LOC100837867, LOC100823426, LOC100838809, LOC100834722, LOC100828206, LOC100843310, LOC100829710, LOC100831629, LOC100834930, LOC100843004, LOC100843180, LOC100844648	2.02, 1.39, 1.59, 2.15, 4.89, 1.63, 17.65, 79.23, 1.64, 7.34, 5.29, 1.97, 7.38, 1.08, 5.99, 1, 1.98, Inf, 1.06, 1, NA, NA, NA, NA, NA, NA	up, up, up, up, up, up, up, up, up, up, up, up, up, up, up, up, up, NA, up, down, NA, NA, NA, NA, NA, NA	2.4e-05, 0.00041, 0.0055, 0.016, 0.025, 0.1, 0.13, 0.17, 0.19, 0.23, 0.25, 0.27, 0.34, 0.58, 0.68, 0.89, 0.91, 0.99, 1, 1, NA, NA, NA, NA, NA, NA
17.5.1 hormone metabolism.ethylene.synthesis-degradation	up	74	2.340	1.485e-03	bradi4g03710.2, bradi1g47800.1, bradi4g38780.1, bradi1g77040.1, bradi1g47850.1, bradi1g48540.2, bradi2g41840.1, bradi2g50280.1, bradi5g00830.1, bradi1g65590.1, bradi1g47780.1, bradi2g54090.1, bradi1g47830.1, bradi1g78520.1, bradi2g19900.1, bradi4g31820.1, bradi1g44190.1, bradi3g33230.1, bradi1g00950.1, bradi5g00800.1, bradi2g16750.1, bradi4g43860.1, bradi2g05600.4, bradi3g49390.1, bradi1g56240.1,…	LOC100834054, LOC100833979, LOC100828125, LOC100841472, LOC100835487, LOC100825186, LOC100839084, LOC100845998, LOC100827230, LOC100842307, LOC100835002, LOC100845284, LOC100835818, LOC100845845, LOC100831936, LOC100838946, LOC100842426, LOC100845211, LOC100837430, LOC100845142, LOC100836239, LOC100828934, LOC100834781, LOC100844598, LOC100823703, LOC100827647, LOC100828755, LOC100820921, LOC1008…	0.04, 1.92, 2.46, 1.6, 4.22, 1.43, 3.17, 2.14, 1.48, 2.78, 1.27, 2.61, 0.65, 0.56, 3.31, 1.35, 1.32, 1.85, 1.73, 1.4, 4.28, 1.23, 1.15, 4.63, 2.73, 2.16, 0.85, 2.02, 1.12, 1.61, 1.8, 0.89, 2.26, 2.46, Inf, 1.41, 1.67, 2.78, 1.61, 2.54, 1.79, 6.18, 1.2, 1.44, 1.84, 1.13, 0.85, 0.87, 1.29, 1.63, 0.43, 0.63, 0.89, 1.31, 3.56, Inf, 0.91, 0.9, Inf, 0.97, 1.31, 1.02, Inf, Inf, 0.98, 0, 1.01, 0.99, NA, …	down, up, up, up, up, up, up, up, up, up, up, up, down, down, up, up, up, up, up, up, up, up, up, up, up, up, down, up, up, up, up, down, up, up, NA, up, up, up, up, up, up, up, up, up, up, up, down, down, up, up, down, down, down, up, up, NA, down, down, NA, down, up, up, NA, NA, down, down, up, down, NA, NA, NA, NA, NA, NA	0.00032, 0.00049, 0.012, 0.013, 0.029, 0.029, 0.032, 0.036, 0.038, 0.042, 0.067, 0.091, 0.13, 0.14, 0.15, 0.16, 0.16, 0.16, 0.17, 0.17, 0.17, 0.18, 0.18, 0.19, 0.21, 0.22, 0.22, 0.25, 0.27, 0.27, 0.27, 0.3, 0.33, 0.34, 0.35, 0.38, 0.44, 0.45, 0.46, 0.52, 0.58, 0.62, 0.63, 0.63, 0.63, 0.67, 0.7, 0.71, 0.71, 0.72, 0.75, 0.78, 0.8, 0.8, 0.81, 0.86, 0.88, 0.89, 0.89, 0.93, 0.96, 0.98, 0.99, 0.99, 0.9…
27.3.32 RNA.regulation of transcription.WRKY domain transcription factor family	up	76	2.144	4.394e-03	bradi4g19060.1, bradi1g22680.1, bradi4g01950.1, bradi3g06070.1, bradi1g30870.1, bradi2g18530.1, bradi2g00280.1, bradi2g54720.1, bradi2g33540.1, bradi1g63910.2, bradi2g48090.1, bradi2g44270.1, bradi2g15877.1, bradi2g08620.1, bradi1g47330.1, bradi2g05510.1, bradi3g34850.1, bradi2g05234.1, bradi2g53520.1, bradi4g33370.1, bradi4g45290.1, bradi4g28280.1, bradi2g30695.1, bradi2g11170.1, bradi3g34567.1,…	LOC100846649, LOC100822514, LOC100845536, LOC100836462, LOC100837154, LOC100831237, LOC100831835, LOC100824067, LOC100835222, LOC100842987, LOC100820905, LOC100827879, LOC100822317, LOC100824899, LOC100823839, LOC100832123, LOC100822256, LOC100829082, LOC100837676, LOC100844123, LOC100842699, LOC100840042, LOC100836752, LOC100846801, LOC100827689, LOC100845575, LOC100831863, LOC100821463, LOC1008…	1.92, 0.66, 2.04, 2.19, 2.81, 3.76, 1.74, 1.67, 2.36, 1.65, 2.52, 3.06, 1.73, 1.71, 0, 4.4, 1.63, 1.39, 1.83, 1.14, 0.36, 1.61, 1.52, 4.28, 1.25, 1.46, 0.79, 2.47, 1.64, 0.69, 1.89, 1.1, 1.11, 0.9, 1.67, 1.09, 5.24, 1.81, 4.84, 2.16, 0.87, 0.93, 1.17, 0.83, 1.21, 1.51, 1.66, 0.44, 1.14, 1.37, 5.34, 1.66, 0.92, 1.25, 1.05, 1.47, 1.04, 0.36, 0.32, 1.21, 0.97, 0.54, 0.88, 0.79, Inf, Inf, 0.9, 1.15, …	up, down, up, up, up, up, up, up, up, up, up, up, up, up, down, up, up, up, up, up, down, up, up, up, up, up, down, up, up, down, up, up, up, down, up, up, up, up, up, up, down, down, up, down, up, up, up, down, up, up, up, up, down, up, up, up, up, down, down, up, down, down, down, down, NA, NA, down, up, up, up, down, down, NA, NA, NA, NA	0.0014, 0.0047, 0.018, 0.029, 0.04, 0.041, 0.045, 0.089, 0.089, 0.098, 0.12, 0.12, 0.15, 0.15, 0.19, 0.21, 0.26, 0.26, 0.26, 0.26, 0.27, 0.27, 0.29, 0.3, 0.31, 0.34, 0.35, 0.35, 0.36, 0.38, 0.38, 0.42, 0.43, 0.43, 0.47, 0.47, 0.47, 0.48, 0.49, 0.49, 0.5, 0.56, 0.56, 0.56, 0.58, 0.61, 0.62, 0.63, 0.65, 0.69, 0.7, 0.75, 0.75, 0.77, 0.79, 0.8, 0.8, 0.82, 0.82, 0.83, 0.83, 0.84, 0.85, 0.85, 0.87, 0.8…
27.3.6 RNA.regulation of transcription.bHLH,Basic Helix-Loop-Helix family	up	130	1.744	3.522e-02	bradi3g41510.1, bradi1g10170.1, bradi3g56340.1, bradi4g34350.2, bradi2g60970.2, bradi3g34200.1, bradi2g00740.1, bradi3g59290.1, bradi2g57800.1, bradi3g38970.1, bradi1g12067.1, bradi3g52790.1, bradi1g09177.2, bradi1g73140.1, bradi5g05110.2, bradi2g03830.1, bradi2g11100.1, bradi4g33670.1, bradi1g13980.1, bradi2g41670.1, bradi4g32060.1, bradi2g61050.1, bradi3g38890.1, bradi4g32470.1, bradi4g41970.2,…	LOC100824416, LOC100822179, LOC100832564, LOC100837321, LOC100838371, LOC100836477, LOC100832319, LOC100832248, LOC100844967, LOC100826888, LOC100821351, LOC100822236, LOC100841689, LOC100821143, LOC100821159, LOC100829781, LOC100844358, LOC100823417, LOC100828542, LOC100844883, LOC100844721, LOC100840404, LOC100844897, LOC100833822, LOC100838428, LOC100843665, LOC100834520, LOC100837261, LOC1008…	2.47, 0.45, 2.13, 1.41, 4.67, 1.72, 2.98, 0.66, 2.45, 1.36, 0.44, 2.29, 1.96, 0.38, 6.56, 2.26, 0.88, 1.72, 1.82, 1.52, 4.47, 2.81, 0.62, Inf, 0.84, 1.26, 1.29, 6.33, 6.06, 0.83, 0.76, 3.02, 2.29, 3.83, 2.28, 0.88, 2.94, 1.56, 0.83, 4, 1.76, 1.18, 0.78, 2.61, 3.24, 2.38, 1.27, 1.55, 0.82, 1.21, 0.92, 0.71, 2.6, 2.15, 2.01, 1.76, 0.94, 1.15, 0.91, 0.93, 1.06, 0.94, 0.88, 1.73, 5.34, 2.1, 0.8, 0.85…	up, down, up, up, up, up, up, down, up, up, down, up, up, down, up, up, down, up, up, up, up, up, down, NA, down, up, up, up, up, down, down, up, up, up, up, down, up, up, down, up, up, up, down, up, up, up, up, up, down, up, down, down, up, up, up, up, down, up, down, down, up, down, down, up, up, up, down, down, down, down, up, up, up, up, up, up, down, up, up, down, down, up, down, down, up, d…	0.00015, 0.00072, 0.0027, 0.0046, 0.016, 0.034, 0.034, 0.036, 0.041, 0.048, 0.07, 0.092, 0.11, 0.12, 0.13, 0.14, 0.17, 0.17, 0.17, 0.18, 0.19, 0.2, 0.21, 0.23, 0.24, 0.24, 0.24, 0.25, 0.26, 0.26, 0.27, 0.28, 0.29, 0.29, 0.31, 0.34, 0.34, 0.35, 0.35, 0.35, 0.37, 0.37, 0.37, 0.39, 0.39, 0.39, 0.44, 0.45, 0.46, 0.47, 0.48, 0.49, 0.5, 0.5, 0.51, 0.51, 0.55, 0.56, 0.6, 0.6, 0.62, 0.62, 0.63, 0.64, 0.6…
17.7.1 hormone metabolism.jasmonate.synthesis-degradation	up	27	1.703	5.355e-02	bradi1g11670.1, bradi5g11261.1, bradi1g69330.1, bradi1g45880.1, bradi2g35907.1, bradi2g13050.1, bradi1g07480.1, bradi1g72690.1, bradi3g37650.1, bradi5g11590.1, bradi1g15840.1, bradi5g00810.1, bradi3g01110.1, bradi1g05880.1, bradi1g11680.1, bradi1g05860.1, bradi2g35900.1, bradi3g07010.1, bradi3g08160.1, bradi2g28150.1, bradi3g59710.1, bradi3g39980.1, bradi3g07000.2, bradi1g05870.1, bradi1g09270.1,…	LOC100821461, LOC100828447, LOC100844110, LOC100822620, LOC100826970, LOC100827259, LOC100839139, LOC100829163, LOC100823392, LOC100831197, LOC100829167, LOC100836109, LOC100831133, LOC100823704, LOC100845752, LOC100841875, LOC100826659, LOC100824090, LOC100842451, LOC100836241, LOC100827591, LOC100821730, LOC100832776, LOC100839245, LOC100833634, LOC100822396, LOC100831787	1.45, 1.25, 2.65, 2.09, 2.33, 0.6, 1.7, 1.3, 1.17, 1.6, 2.08, 2.22, 0.67, 2.24, 1.44, Inf, 1.24, 1.56, 1.26, 1.76, 0.97, 1.2, 0.72, 0.98, 0.79, 0.97, 0	up, up, up, up, up, down, up, up, up, up, up, up, down, up, up, NA, up, up, up, up, down, up, down, down, down, down, down	0.00047, 0.019, 0.063, 0.072, 0.087, 0.088, 0.1, 0.13, 0.16, 0.2, 0.2, 0.21, 0.23, 0.23, 0.43, 0.48, 0.49, 0.5, 0.59, 0.62, 0.79, 0.8, 0.92, 0.99, 1, 1, 1
27.3.11 RNA.regulation of transcription.C2H2 zinc finger family	up	94	1.538	8.796e-02	bradi4g03460.1, bradi3g39820.1, bradi5g01870.1, bradi1g07660.1, bradi2g56320.1, bradi1g33390.2, bradi3g40630.1, bradi3g07237.2, bradi2g48140.1, bradi3g33100.1, bradi1g14810.1, bradi1g06410.1, bradi1g71330.1, bradi4g33557.1, bradi2g23870.1, bradi3g46570.1, bradi2g61120.1, bradi1g68570.1, bradi1g34990.1, bradi4g31770.1, bradi5g27290.1, bradi4g38720.1, bradi3g37890.1, bradi1g67230.1, bradi1g66330.1,…	LOC100838234, LOC100833406, LOC100828959, LOC100835463, LOC100830806, LOC100828769, LOC100834422, LOC100826243, LOC100823164, LOC100825934, LOC100832734, LOC100838417, LOC100834136, LOC100828022, LOC100845582, LOC100838195, LOC100823373, LOC100827312, LOC100833246, LOC100825034, LOC100835063, LOC100827514, LOC100829917, LOC100821543, LOC100826314, LOC100838387, LOC100839795, LOC100841070, LOC1008…	1.32, 2.19, 1.75, 2.9, 1.18, 1.27, 1.16, 0.83, 0.67, 6.41, 1.54, 0.41, 1.81, 1.71, 1.93, 1.59, 1.88, 15.18, 5.94, 1.99, 1.87, 0.86, 3.09, 2.22, 2.89, 7.91, 0.91, 0.92, 3.06, 9.88, 1.09, 1.09, 0.92, 1.5, 1.4, 2.23, 1.1, 2.36, 2.86, 8.1, Inf, Inf, 1.85, 1.06, Inf, 1.59, 3.87, Inf, 1.14, 1.22, 5.73, 1.11, 1.05, 1.13, 1.43, 1.04, 1.04, 1.16, 0.77, 0.59, 0.96, 1.11, 1.55, 1.16, 0.95, 1.09, 0.88, Inf, …	up, up, up, up, up, up, up, down, down, up, up, down, up, up, up, up, up, up, up, up, up, down, up, up, up, up, down, down, up, up, up, up, down, up, up, up, up, up, up, up, NA, NA, up, up, NA, up, up, NA, up, up, up, up, up, up, up, up, up, up, down, down, down, up, up, up, down, up, down, NA, NA, up, down, up, up, down, up, down, up, up, NA, up, down, up, down, down, up, down, down, down, NA, N…	0.014, 0.053, 0.057, 0.085, 0.12, 0.13, 0.14, 0.14, 0.17, 0.19, 0.2, 0.22, 0.24, 0.25, 0.27, 0.27, 0.27, 0.29, 0.31, 0.32, 0.36, 0.36, 0.36, 0.36, 0.37, 0.38, 0.39, 0.39, 0.39, 0.4, 0.41, 0.44, 0.44, 0.46, 0.46, 0.48, 0.49, 0.51, 0.52, 0.52, 0.52, 0.58, 0.61, 0.62, 0.62, 0.63, 0.65, 0.66, 0.67, 0.67, 0.69, 0.7, 0.71, 0.72, 0.72, 0.72, 0.72, 0.73, 0.76, 0.79, 0.8, 0.81, 0.83, 0.83, 0.83, 0.85, 0.8…
1.1.1 PS.lightreaction.photosystem II	down	48	-3.384	4.869e-06	bradi4g30060.2, bradi3g42620.1, bradi2g16290.1, bradi1g23610.1, bradi4g21170.1, bradi3g36760.1, bradi1g24760.1, bradi1g15290.1, bradi3g07190.1, bradi4g07440.1, bradi4g37210.1, bradi1g66296.1, bradi1g02550.1, bradi4g07380.1, bradi5g12150.1, bradi1g59500.1, bradi3g49410.1, bradi4g40710.1, bradi3g46880.1, bradi2g56260.1, bradi2g43680.1, bradi3g58020.1, bradi2g52730.1, bradi4g27480.1, bradi1g58160.1,…	LOC100833322, LOC100846020, LOC100841831, LOC100843944, LOC100821549, LOC100830344, LOC100836842, LOC100842929, LOC100835853, LOC100839853, LOC100828241, LOC100821961, LOC100840188, LOC100841670, LOC100842091, LOC100824324, LOC100845214, LOC100842804, LOC100839323, LOC100827756, LOC100829804, LOC100835021, LOC100845273, LOC100836697, LOC100827919, LOC100824652, LOC100837219, LOC100824557, LOC1008…	0.52, 0.51, 0.61, 0.62, 0.57, 0.59, 0.58, 0.62, 0.62, 0.72, 0.68, 0.68, 0.71, 0.6, 0.7, 0.74, 1.66, 0.79, 0.61, 0.77, 0.77, 0.83, 0.79, 0.8, 0.88, 0.69, 0.8, 0.89, 2.57, 0.89, 1.65, 0, 0.87, 0.79, 1.17, 0.96, 1.24, 0.97, 0.88, 0.98, 0.97, 1.12, 1.13, 1.02, 1.05, 1.03, 0.96, NA	down, down, down, down, down, down, down, down, down, down, down, down, down, down, down, down, up, down, down, down, down, down, down, down, down, down, down, down, up, down, up, down, down, down, up, down, up, down, down, down, down, up, up, up, up, up, down, NA	9.9e-05, 1e-04, 0.00013, 0.00018, 0.00056, 0.00061, 0.00088, 0.0011, 0.0026, 0.0069, 0.0078, 0.02, 0.023, 0.026, 0.031, 0.032, 0.074, 0.091, 0.095, 0.11, 0.12, 0.12, 0.18, 0.22, 0.22, 0.25, 0.32, 0.33, 0.34, 0.41, 0.46, 0.46, 0.5, 0.52, 0.65, 0.69, 0.71, 0.76, 0.76, 0.76, 0.76, 0.83, 0.86, 0.9, 0.93, 0.94, 0.97, NA
35.1.5 not assigned.no ontology.pentatricopeptide (PPR) repeat-containing protein	down	454	-2.384	1.712e-03	bradi1g54840.1, bradi1g61520.1, bradi2g43590.2, bradi3g19980.1, bradi2g54530.1, bradi3g44810.1, bradi2g14750.1, bradi1g51377.1, bradi3g59950.1, bradi5g23890.1, bradi4g39100.1, bradi2g14700.1, bradi5g19320.1, bradi1g46560.1, bradi1g15900.1, bradi1g49460.1, bradi1g52620.1, bradi1g19790.1, bradi3g60540.1, bradi3g05232.1, bradi1g28870.1, bradi2g51860.1, bradi3g58900.1, bradi2g54110.1, bradi2g43100.1,…	LOC100846640, LOC100825958, LOC100827779, LOC100821725, LOC100839381, LOC100843382, LOC100846399, LOC100831881, LOC100845598, LOC100830075, LOC100833309, LOC100826216, LOC100840486, LOC100836624, LOC100830594, LOC100844333, LOC100846568, LOC100842723, LOC100843276, LOC100822127, LOC100821581, LOC100823241, LOC100842355, LOC100828176, LOC100836548, LOC100825902, LOC100831512, LOC100838824, LOC1008…	0.76, 2.66, 0.75, 0.72, 0.62, 0.58, 0.69, 0.55, 1.16, 0.76, 0.75, 0.7, 0.71, 0.7, 0.84, 0.53, 0.5, 0.7, 6.53, 0.85, 0.79, 0.74, Inf, 0.61, 0.67, 0.78, 2.12, 0.84, 0.68, 1.82, 1.34, 0.84, 0.86, 0.64, 0.57, 1.36, 1.54, 1.42, 1.15, 2.25, 0.85, 0.79, 0.86, 1.39, 0.88, 1.22, 1.2, 1.37, 0.59, 1.44, 0.8, 1.68, 0.62, 0.8, 1.22, 1.12, 0.84, 1.49, 0.92, 0.63, 1.66, 0.65, 1.18, 1.59, 0.71, 0.88, 0.91, 0.86,…	down, up, down, down, down, down, down, down, up, down, down, down, down, down, down, down, down, down, up, down, down, down, NA, down, down, down, up, down, down, up, up, down, down, down, down, up, up, up, up, up, down, down, down, up, down, up, up, up, down, up, down, up, down, down, up, up, down, up, down, down, up, down, up, up, down, down, down, down, down, up, up, up, down, down, down, up,…	0.013, 0.024, 0.026, 0.044, 0.045, 0.054, 0.073, 0.073, 0.076, 0.077, 0.087, 0.093, 0.1, 0.1, 0.11, 0.12, 0.13, 0.13, 0.14, 0.19, 0.19, 0.2, 0.2, 0.21, 0.22, 0.22, 0.22, 0.23, 0.24, 0.26, 0.26, 0.27, 0.27, 0.27, 0.28, 0.28, 0.28, 0.29, 0.3, 0.31, 0.31, 0.32, 0.32, 0.33, 0.34, 0.35, 0.35, 0.35, 0.36, 0.37, 0.38, 0.39, 0.4, 0.41, 0.41, 0.42, 0.42, 0.43, 0.43, 0.44, 0.44, 0.44, 0.45, 0.46, 0.47, 0.4…
1.1.2 PS.lightreaction.photosystem I	down	14	-2.204	1.689e-02	bradi5g09530.1, bradi1g04700.1, bradi4g33320.1, bradi4g40780.1, bradi3g32100.1, bradi2g50526.1, bradi5g23845.1, bradi1g29000.1, bradi1g58350.1, bradi3g11420.1, bradi2g16810.1, bradi1g06890.1, bradi2g42300.1, bradi5g22630.1	LOC100840579, LOC100826210, LOC100842599, LOC100843409, LOC100824106, LOC100826133, LOC100830476, LOC100824270, LOC100833427, LOC100842654, LOC100826849, LOC100831679, LOC100831243, LOC100831398	0.58, 0.7, 0.69, 0.7, 0.68, 0.79, 0.8, 0.89, 0.89, 1.15, 0.92, 1.02, 1.06, 1.01	down, down, down, down, down, down, down, down, down, up, down, up, up, up	5.6e-05, 0.00024, 0.008, 0.02, 0.028, 0.12, 0.3, 0.47, 0.47, 0.55, 0.66, 0.91, 0.92, 0.99
16.1.4 secondary metabolism.isoprenoids.carotenoids	down	16	-1.760	7.854e-02	bradi1g02150.1, bradi4g01100.1, bradi5g19130.1, bradi1g29590.1, bradi5g07390.1, bradi4g00950.1, bradi2g41890.1, bradi4g16010.1, bradi1g20780.1, bradi2g48230.1, bradi1g54390.1, bradi4g37520.1, bradi1g72400.1, bradi1g76870.1, bradi1g67480.1	LOC100838735, LOC100831790, LOC100837035, LOC100844630, LOC100829969, LOC100844497, LOC100821922, LOC100840652, LOC100829046, LOC100823768, LOC100836583, LOC100832896, LOC100830664, LOC100836591, LOC100838443	0.57, 0.66, 0.63, 0.7, 0.66, 0.78, 0.83, 0.84, 2.44, 0.86, 1.05, 1.09, 0.98, 0.95, 0.99	down, down, down, down, down, down, down, down, up, down, up, up, down, down, down	0.00017, 9e-04, 0.0039, 0.012, 0.024, 0.094, 0.28, 0.33, 0.51, 0.62, 0.65, 0.81, 0.84, 0.87, 0.96
11.1.10 lipid metabolism.FA synthesis and FA elongation.beta ketoacyl CoA synthase	bidir	28	3.048	3.876e-05	bradi1g44840.1, bradi4g03757.1, bradi4g03767.1, bradi3g07730.1, bradi3g28560.1, bradi2g15720.1, bradi1g44010.1, bradi3g26827.1, bradi1g55697.1, bradi3g56970.1, bradi3g20850.1, bradi2g16050.1, bradi1g69637.1, bradi1g61010.1, bradi1g36847.1, bradi4g28597.1, bradi1g74257.1, bradi1g72560.1, bradi1g68430.1, bradi1g30740.1, bradi1g44000.1, bradi3g55040.1, bradi1g44030.1, bradi2g40410.1, bradi1g44020.1,…	LOC100827753, LOC100834973, LOC100824744, LOC100831254, LOC100836571, LOC100843954, LOC100838571, LOC100825428, LOC100837343, LOC100839002, LOC100833590, LOC100837378, LOC100826902, LOC100831069, LOC100844547, LOC100845622, LOC100835770, LOC100833827, LOC100822993, LOC100835305, LOC100841089, LOC100824293, LOC100839678, LOC100837673, LOC100839378, LOC100823814, LOC100829634, LOC100841667	4.46, 2.48, 2.18, 0.72, 0.52, 2.45, 1.63, 0.42, 3.03, 2.06, 3.21, 1.52, 0.91, 2.09, 0.75, 0.91, 1.72, 1.48, 1.36, 0.93, 1.72, 1.14, 1.3, 1.48, 1, 1.02, 1.12, Inf	up, up, up, down, down, up, up, down, up, up, up, up, down, up, down, down, up, up, up, down, up, up, up, up, down, up, up, NA	5.3e-05, 0.0011, 0.0012, 0.013, 0.028, 0.081, 0.12, 0.15, 0.18, 0.23, 0.28, 0.28, 0.29, 0.34, 0.36, 0.41, 0.51, 0.52, 0.53, 0.57, 0.58, 0.62, 0.78, 0.79, 0.93, 0.95, 0.99, 0.99
27.3.7 RNA.regulation of transcription.C2C2(Zn) CO-like, Constans-like zinc finger family	bidir	36	2.144	3.522e-03	bradi3g41500.1, bradi1g72590.1, bradi1g43220.1, bradi4g40250.1, bradi1g75760.1, bradi3g15490.1, bradi1g72610.1, bradi3g56490.2, bradi1g62420.1, bradi4g35950.1, bradi5g17080.1, bradi2g06370.1, bradi3g48180.1, bradi2g32900.1, bradi5g14600.1, bradi1g18407.1, bradi3g48447.1, bradi3g23180.1, bradi1g35030.1, bradi3g28290.1, bradi1g31280.1, bradi3g19010.1, bradi3g57000.1, bradi3g33340.1, bradi3g50166.1,…	LOC100824109, LOC100834439, LOC100823662, LOC100826901, LOC100838223, LOC100830331, LOC100834743, LOC100830327, LOC100828160, LOC100822070, LOC100823840, LOC100822524, LOC100841059, LOC100823880, LOC100821263, LOC100844824, LOC100834218, LOC100825629, LOC100833862, LOC100843173, LOC100823423, LOC100825617, LOC100842660, LOC100846737, LOC100829110, LOC100839073, LOC100840783, LOC100833157, LOC1008…	1.46, 2.59, 0.81, 2.13, 1.82, 5.42, 3.59, 0.87, 1.14, 0.85, 4.04, 3.13, 1.37, 2.15, 1.9, 1.41, 1.59, 6.32, 1.46, 1.5, 1.59, 2.24, 1.36, 0.75, 0.24, 1.04, 1.27, 1.2, 0.7, 0.93, Inf, 1.16, 1.04, 0.98, 1.1, 1	up, up, down, up, up, up, up, down, up, down, up, up, up, up, up, up, up, up, up, up, up, up, up, down, down, up, up, up, down, down, NA, up, up, down, up, up	0.0043, 0.031, 0.11, 0.26, 0.26, 0.3, 0.32, 0.33, 0.33, 0.36, 0.38, 0.4, 0.42, 0.47, 0.47, 0.49, 0.56, 0.57, 0.58, 0.58, 0.58, 0.6, 0.67, 0.67, 0.7, 0.72, 0.75, 0.8, 0.81, 0.81, 0.87, 0.94, 0.97, 0.97, 0.99, 1
30.2.11 signalling.receptor kinases.leucine rich repeat XI	bidir	185	2.030	4.266e-03	bradi2g00540.1, bradi2g39830.1, bradi3g10600.1, bradi4g24410.1, bradi3g33990.1, bradi3g05292.1, bradi1g15850.1, bradi4g00550.1, bradi2g53540.1, bradi5g26770.1, bradi4g12990.1, bradi4g11740.1, bradi1g07180.1, bradi2g18952.1, bradi3g48790.1, bradi2g34337.1, bradi4g00900.1, bradi4g24457.1, bradi2g58780.1, bradi5g15027.1, bradi1g58260.1, bradi2g25320.1, bradi2g00920.1, bradi1g01430.1, bradi2g19380.1,…	LOC100828677, LOC100838179, LOC100828199, LOC100820954, LOC100833188, LOC100823066, LOC100829676, LOC100821660, LOC100841207, LOC100823016, LOC100835659, LOC100834426, LOC100839339, LOC100843340, LOC100838196, LOC100823464, LOC100828440, LOC100823619, LOC100842531, LOC100833040, LOC100830763, LOC100833264, LOC100834185, LOC100825867, LOC100823670, LOC100840627, LOC100822135, LOC100834282, LOC1008…	26.62, 0.52, 1.6, 0.67, 0.67, 1.45, 1.33, 0.59, 0.72, 0.75, 1.53, 1.85, 0.78, 2.78, 0.67, 0.74, 2.17, 2.23, 0.63, 0.81, 0.77, 1.21, 0.72, 1.78, 1.97, 1.74, 1.48, 0.76, 0.59, 0.78, 0.8, 0.86, 1.63, 1.15, 0.46, 1.45, 1.36, 1.45, 1.62, 1.66, 0.81, 0.83, 0.67, 1.25, 0.67, 0.55, 1.25, 1.31, 1.24, 7.28, 2.07, 1.24, 0.66, 1.21, 0.69, 0.91, 1.19, 0.89, 0.82, 1.53, 1.15, 1.91, 1.96, 0.81, 0.69, 1.2, 0.83,…	up, down, up, down, down, up, up, down, down, down, up, up, down, up, down, down, up, up, down, down, down, up, down, up, up, up, up, down, down, down, down, down, up, up, down, up, up, up, up, up, down, down, down, up, down, down, up, up, up, up, up, up, down, up, down, down, up, down, down, up, up, up, up, down, down, up, down, up, up, up, down, down, up, down, down, up, NA, down, up, up, up, d…	5.1e-09, 4e-06, 0.00088, 0.0017, 0.0022, 0.0048, 0.0076, 0.01, 0.014, 0.022, 0.022, 0.028, 0.035, 0.052, 0.065, 0.069, 0.069, 0.076, 0.08, 0.082, 0.088, 0.089, 0.11, 0.12, 0.12, 0.13, 0.13, 0.13, 0.14, 0.14, 0.15, 0.16, 0.17, 0.17, 0.17, 0.17, 0.18, 0.21, 0.22, 0.24, 0.25, 0.25, 0.25, 0.26, 0.27, 0.29, 0.3, 0.3, 0.31, 0.32, 0.32, 0.32, 0.32, 0.32, 0.32, 0.33, 0.33, 0.35, 0.37, 0.37, 0.37, 0.37, 0…
27.3.25 RNA.regulation of transcription.MYB domain transcription factor family	bidir	114	1.878	9.587e-03	bradi4g16290.1, bradi2g62510.1, bradi2g11080.2, bradi1g68510.2, bradi5g15760.1, bradi1g20586.1, bradi3g36660.1, bradi3g36370.1, bradi3g52260.1, bradi2g40620.1, bradi2g31887.1, bradi2g36730.1, bradi3g49190.1, bradi4g36460.1, bradi3g16420.1, bradi2g38160.1, bradi1g30252.1, bradi4g40450.2, bradi3g49970.1, bradi3g49180.1, bradi2g05740.1, bradi3g17165.1, bradi3g58770.1, bradi3g06470.1, bradi3g37047.1,…	LOC100838422, LOC100844769, LOC100843650, LOC100825142, LOC100843834, LOC100835080, LOC100829213, LOC100830949, LOC100833183, LOC100845481, LOC100840729, LOC100837565, LOC100838021, LOC100833219, LOC100836880, LOC100825285, LOC100828847, LOC100830553, LOC100830017, LOC100837713, LOC100835199, LOC100836777, LOC100822645, LOC100845496, LOC100836788, LOC100835565, LOC100835602, LOC100834497, LOC1008…	0.38, 1.56, 0.6, 0.72, 1.64, 0.65, 0.44, 2.22, 1.39, 0.71, 0.61, 0.77, 2.77, 1.37, 1.4, 1.2, 7.83, 0.85, 1.48, 2.32, 2.14, 0.85, 1.38, 4.22, 2.56, 1.67, 1.67, 0.89, 0.42, 0.82, 0.63, 2.24, 1.61, 2.13, 5.2, 1.32, 1.97, 0.83, 0.83, 1.73, 0.92, 1.42, 0.6, 0.84, 0.68, 1.65, 1.33, 2.06, 2.08, 1.11, 1.08, 1.11, 0.85, 0.2, 0.83, 1.4, 1.1, 0.91, 0.9, 1.07, 0.9, 0.62, 0.71, 1.33, 1.29, 1.14, 0.33, 0.93, I…	down, up, down, down, up, down, down, up, up, down, down, down, up, up, up, up, up, down, up, up, up, down, up, up, up, up, up, down, down, down, down, up, up, up, up, up, up, down, down, up, down, up, down, down, down, up, up, up, up, up, up, up, down, down, down, up, up, down, down, up, down, down, down, up, up, up, down, down, NA, down, up, up, up, up, down, down, down, down, down, up, up, up,…	0.00078, 0.0015, 0.0046, 0.024, 0.024, 0.029, 0.047, 0.051, 0.059, 0.071, 0.072, 0.075, 0.077, 0.1, 0.11, 0.11, 0.12, 0.16, 0.17, 0.18, 0.18, 0.23, 0.24, 0.26, 0.27, 0.28, 0.28, 0.29, 0.29, 0.3, 0.31, 0.31, 0.31, 0.32, 0.33, 0.34, 0.36, 0.37, 0.4, 0.4, 0.41, 0.42, 0.44, 0.45, 0.49, 0.51, 0.51, 0.52, 0.53, 0.54, 0.54, 0.61, 0.61, 0.62, 0.62, 0.65, 0.66, 0.67, 0.67, 0.68, 0.68, 0.68, 0.7, 0.7, 0.71…
30.2.3 signalling.receptor kinases.leucine rich repeat III	bidir	36	1.870	1.181e-02	bradi2g22180.1, bradi1g17620.1, bradi1g65110.1, bradi2g53420.1, bradi1g11430.1, bradi5g03410.1, bradi3g12650.1, bradi1g63350.1, bradi5g24060.1, bradi3g29770.1, bradi4g42800.1, bradi5g17550.1, bradi5g12540.1, bradi3g50570.1, bradi3g60600.1, bradi4g44797.1, bradi2g02290.1, bradi2g57460.1, bradi1g31730.1, bradi3g05540.1, bradi2g43110.1, bradi4g39617.1, bradi3g39910.1, bradi1g69550.1, bradi1g23890.1,…	LOC100821199, LOC100827445, LOC100836218, LOC100838882, LOC100835980, LOC100840086, LOC100831554, LOC100829737, LOC100832105, LOC100823074, LOC100838512, LOC100833343, LOC100824756, LOC100845595, LOC100845408, LOC100821545, LOC100832536, LOC100835619, LOC100832510, LOC100826140, LOC100836860, LOC100821153, LOC100834516, LOC100824734, LOC100824443, LOC100845832, LOC100831236, LOC100824826, LOC1008…	0.6, 0.7, 0.37, 0.67, 0.8, 2.78, 5.77, 0.87, 0.86, 3.2, 1.86, 0.86, 1.63, 0.94, 1.39, 0.79, 2.02, 1.06, 1.98, 6.12, 1.59, 1.74, 0.89, 1.13, 0.82, 1.4, 0.95, 1.32, 1.02, 1.78, 1.01, Inf, 0.69, 1.98, 0, 0.92	down, down, down, down, down, up, up, down, down, up, up, down, up, down, up, down, up, up, up, up, up, up, down, up, down, up, down, up, up, up, up, NA, down, up, down, down	0.0035, 0.0059, 0.034, 0.045, 0.16, 0.19, 0.29, 0.35, 0.39, 0.43, 0.44, 0.44, 0.51, 0.52, 0.56, 0.57, 0.6, 0.62, 0.62, 0.62, 0.63, 0.68, 0.73, 0.83, 0.84, 0.85, 0.85, 0.9, 0.9, 0.92, 0.92, 0.99, 1, 1, 1, 1
16.2.1 secondary metabolism.phenylpropanoids.lignin biosynthesis	bidir	39	1.728	2.129e-02	bradi3g49260.1, bradi3g49250.2, bradi3g37300.3, bradi3g49280.1, bradi1g76280.1, bradi5g04760.1, bradi3g39410.1, bradi3g06480.1, bradi3g39400.1, bradi3g39420.1, bradi3g05750.1, bradi1g48370.1, bradi1g74870.1, bradi4g29770.1, bradi3g39380.1, bradi4g19937.1, bradi2g57860.1, bradi3g17920.1, bradi4g19947.1, bradi5g21550.1, bradi4g29780.1, bradi3g49270.1, bradi3g22980.1, bradi4g33340.1, bradi3g48840.1,…	LOC100840340, LOC100839236, LOC100845913, LOC100841454, LOC100829365, LOC100821663, LOC100835131, LOC100843666, LOC100834823, LOC100835440, LOC100842862, LOC100821481, LOC100845934, LOC100845223, LOC100834223, LOC100833725, LOC100846491, LOC100835744, LOC100831384, LOC100835906, LOC100828033, LOC100841149, LOC100821726, LOC100843210, LOC100829928, LOC100834523, LOC100832155, LOC100842528, LOC1008…	0.61, 0.44, 3.06, 1.39, 1.46, 2.74, 3.01, 1.72, 2.5, 1.38, 1.44, 1.33, 0.86, 1.79, 2.05, 1.47, 1.23, 1.17, 1.16, 1.27, 0.92, 0.68, 0.91, 1.82, 1.09, 1.21, 1.13, 1, 0.9, 1.54, 1.03, 1, 1.02, 0.97, Inf, 1.02, 1.58, NA, NA	down, down, up, up, up, up, up, up, up, up, up, up, down, up, up, up, up, up, up, up, down, down, down, up, up, up, up, up, down, up, up, up, up, down, NA, up, up, NA, NA	3.7e-08, 6.7e-08, 0.00021, 0.0079, 0.0083, 0.0096, 0.014, 0.019, 0.089, 0.11, 0.16, 0.23, 0.24, 0.26, 0.42, 0.43, 0.45, 0.49, 0.49, 0.58, 0.68, 0.69, 0.71, 0.75, 0.75, 0.81, 0.83, 0.87, 0.93, 0.93, 0.93, 0.97, 0.97, 0.98, 0.99, 0.99, 1, NA, NA
30.2.17 signalling.receptor kinases.DUF 26	bidir	251	1.570	4.180e-02	bradi5g22930.1, bradi2g51570.1, bradi1g33457.1, bradi5g00925.1, bradi5g03127.1, bradi2g04420.1, bradi1g25552.1, bradi5g18616.1, bradi2g01320.1, bradi2g62810.2, bradi3g00950.1, bradi1g58930.1, bradi4g27341.1, bradi4g21990.2, bradi2g38510.1, bradi1g25647.1, bradi4g43690.1, bradi1g25540.1, bradi3g29120.1, bradi1g05890.1, bradi3g16740.1, bradi1g02440.1, bradi4g02020.1, bradi2g01310.1, bradi4g10590.1,…	LOC100842296, LOC100841125, LOC100829989, LOC100838555, LOC100828659, LOC100843661, LOC100833772, LOC100829959, LOC100827372, LOC100822214, LOC100845648, LOC100846474, LOC100833319, LOC100832903, LOC100832324, LOC100834995, LOC100842498, LOC100834385, LOC100834213, LOC100824935, LOC100826666, LOC100832620, LOC100834246, LOC100825815, LOC100837411, LOC100844730, LOC100824029, LOC100836965, LOC1008…	0.15, 2.9, 1.54, 1.96, 2.13, 0.73, 2.23, 0.77, 1.56, 1.71, 1.45, 0.5, 1.72, 1.4, 1.53, 1.22, 0.67, 1.25, 0.74, 1.61, 0.67, 1.42, 1.4, 1.44, 0.68, 4.87, 1.57, 1.27, 1.32, 1.18, 1.31, 1.13, 1.64, 1.37, 1.2, 1.93, 1.54, 0.86, 1.41, 2.31, 0.6, 1.96, 1.25, 2, 0.56, 1.29, Inf, 0.87, 0.47, 0.78, 1.28, 1.31, 2.5, 1.23, 2.54, 1.67, 0.79, 0.77, 2.72, 1.37, 3.59, 1.77, 1.33, 1.1, 2.36, 0.48, 0.64, 1.66, 0.7…	down, up, up, up, up, down, up, down, up, up, up, down, up, up, up, up, down, up, down, up, down, up, up, up, down, up, up, up, up, up, up, up, up, up, up, up, up, down, up, up, down, up, up, up, down, up, NA, down, down, down, up, up, up, up, up, up, down, down, up, up, up, up, up, up, up, down, down, up, down, up, up, down, up, up, down, up, up, up, up, up, down, down, up, up, down, up, up, up,…	1.9e-06, 2.4e-05, 0.00035, 0.0014, 0.0024, 0.0057, 0.0091, 0.01, 0.012, 0.013, 0.016, 0.027, 0.041, 0.041, 0.042, 0.044, 0.051, 0.062, 0.076, 0.082, 0.085, 0.087, 0.095, 0.11, 0.12, 0.12, 0.12, 0.12, 0.13, 0.13, 0.14, 0.15, 0.17, 0.17, 0.17, 0.17, 0.17, 0.18, 0.18, 0.19, 0.2, 0.21, 0.21, 0.22, 0.26, 0.26, 0.27, 0.27, 0.27, 0.27, 0.28, 0.28, 0.28, 0.28, 0.28, 0.28, 0.29, 0.29, 0.3, 0.31, 0.33, 0.3…
27.3.29 RNA.regulation of transcription.TCP transcription factor family	bidir	20	1.613	4.979e-02	bradi4g41430.1, bradi3g60350.1, bradi3g49660.1, bradi1g58450.1, bradi2g06890.1, bradi4g35670.1, bradi1g11060.1, bradi5g02880.1, bradi2g59240.1, bradi5g16270.1, bradi1g45220.1, bradi4g35520.1, bradi2g50190.1, bradi4g01547.1, bradi3g59320.1, bradi2g50687.1, bradi2g20060.1, bradi3g36590.1, bradi1g06460.1, bradi4g29980.1	LOC100827829, LOC100839012, LOC100822452, LOC100834650, LOC100827760, LOC100832369, LOC100831687, LOC100844745, LOC100827968, LOC100828254, LOC100836298, LOC100829942, LOC100827370, LOC100838536, LOC100833697, LOC100831334, LOC100833785, LOC100835237, LOC100827523, LOC100831781	16.5, 8.27, 16.6, 2.05, 1.49, 6.4, 3.37, 1.68, 1.58, 3.06, 1.89, 1.65, 1.15, 0.93, 1.02, 1.19, 1.09, 1.08, 1.19, 1.32	up, up, up, up, up, up, up, up, up, up, up, up, up, down, up, up, up, up, up, up	0.25, 0.32, 0.39, 0.4, 0.42, 0.44, 0.46, 0.48, 0.49, 0.5, 0.63, 0.72, 0.82, 0.86, 0.88, 0.92, 0.93, 0.93, 1, 1
26.4.1 misc.beta 1,3 glucan hydrolases.glucan endo-1,3-beta-glucosidase	bidir	49	1.468	5.990e-02	bradi1g25517.1, bradi2g43056.1, bradi4g09230.2, bradi1g38755.1, bradi2g60490.1, bradi1g50080.1, bradi3g44910.1, bradi5g09327.1, bradi1g61320.1, bradi2g21142.1, bradi4g36190.1, bradi3g07385.1, bradi1g60410.1, bradi1g25530.1, bradi1g69610.1, bradi3g03520.1, bradi1g69020.1, bradi2g60497.1, bradi1g56270.1, bradi2g49330.2, bradi1g12810.1, bradi2g55690.1, bradi2g27140.1, bradi1g26510.1, bradi4g34390.1,…	LOC100833152, LOC100843357, LOC100838220, LOC100823530, LOC100827257, LOC100832176, LOC100846124, LOC100836825, LOC100820942, LOC100821391, LOC100826286, LOC100828098, LOC100828259, LOC100833466, LOC100826275, LOC100832476, LOC100832832, LOC100827561, LOC100823119, LOC100821205, LOC100822299, LOC100842019, LOC100846404, LOC100827650, LOC100840853, LOC100823407, LOC100835141, LOC100843404, LOC1008…	8.77, 2.54, 1.36, 2.25, 0.3, 5.11, 3.58, 1.33, 1.66, 1.35, 8.91, 1.32, 1.8, 1.29, 0.8, 0.88, 0.82, 2.09, 1.48, 1.15, 1.14, 1.16, 0.9, 1.08, 1.21, 0.91, 1.09, 1.13, 1.21, 1.25, 0.63, 1.09, 1.02, 0.99, 0.99, 1.06, 1.11, NA, NA, NA, NA, NA, NA, NA, NA, NA, NA, NA, NA	up, up, up, up, down, up, up, up, up, up, up, up, up, up, down, down, down, up, up, up, up, up, down, up, up, down, up, up, up, up, down, up, up, down, down, up, up, NA, NA, NA, NA, NA, NA, NA, NA, NA, NA, NA, NA	0.0057, 0.038, 0.069, 0.092, 0.097, 0.14, 0.19, 0.28, 0.36, 0.45, 0.45, 0.47, 0.5, 0.51, 0.53, 0.55, 0.56, 0.6, 0.61, 0.62, 0.64, 0.65, 0.69, 0.7, 0.72, 0.8, 0.8, 0.83, 0.84, 0.85, 0.91, 0.92, 0.95, 0.96, 0.98, 1, 1, NA, NA, NA, NA, NA, NA, NA, NA, NA, NA, NA, NA
27.3.22 RNA.regulation of transcription.HB,Homeobox transcription factor family	bidir	78	1.460	5.990e-02	bradi2g19610.2, bradi4g01887.1, bradi2g52160.1, bradi1g17420.1, bradi1g12690.1, bradi1g30730.2, bradi3g26690.1, bradi2g11540.1, bradi2g53390.1, bradi1g51980.1, bradi1g71280.1, bradi3g06170.3, bradi2g16647.1, bradi1g07247.1, bradi3g28970.1, bradi5g17170.1, bradi3g33410.1, bradi3g19927.2, bradi4g25020.1, bradi2g38390.1, bradi3g56180.1, bradi2g49760.1, bradi4g35910.1, bradi1g23460.1, bradi3g21480.1,…	LOC100827663, LOC100838127, LOC100825407, LOC100825153, LOC100833629, LOC100834996, LOC100835424, LOC100830103, LOC100837241, LOC100844103, LOC100832807, LOC100829302, LOC100835009, LOC100832589, LOC100844190, LOC100825679, LOC100830219, LOC100846624, LOC100835876, LOC100839205, LOC100831051, LOC100833579, LOC100821150, LOC100839491, LOC100821511, LOC100828705, LOC100843786, LOC100823746, LOC1008…	0.16, 0.71, 0.25, 2.61, 0.71, 1.27, 1.59, 1.73, 1.27, 0.7, 1.68, 1.14, 0.87, 1.39, 0.91, 2.97, 4.88, 1.17, 2.15, 1.26, 2.47, 1.11, 1.27, 1.68, 1.32, 1.84, 1.22, 1.1, 1.32, 1.15, 1.1, 1.61, 1.16, 1.49, 1.46, 0.84, 0.95, 1.8, 0.96, 1.48, 1.12, 1.65, 1.13, 0.79, 0.97, 1.39, 1.35, 1.26, 1.29, 0.94, 0.97, 0.96, 1.06, 1.14, 0.93, 0.72, 0.6, 0.97, 1.09, 1.06, 0.98, 1.23, 0, 0.59, 0.94, 1, 1.16, 0.94, 0.…	down, down, down, up, down, up, up, up, up, down, up, up, down, up, down, up, up, up, up, up, up, up, up, up, up, up, up, up, up, up, up, up, up, up, up, down, down, up, down, up, up, up, up, down, down, up, up, up, up, down, down, down, up, up, down, down, down, down, up, up, down, up, down, down, down, down, up, down, down, up, down, down, up, up, up, NA, NA, NA	4.3e-15, 0.0031, 0.016, 0.019, 0.026, 0.029, 0.043, 0.043, 0.055, 0.071, 0.17, 0.18, 0.21, 0.26, 0.32, 0.33, 0.35, 0.35, 0.38, 0.41, 0.41, 0.41, 0.46, 0.48, 0.5, 0.5, 0.51, 0.51, 0.52, 0.52, 0.53, 0.53, 0.53, 0.55, 0.55, 0.59, 0.59, 0.6, 0.63, 0.63, 0.64, 0.66, 0.67, 0.68, 0.68, 0.68, 0.69, 0.71, 0.71, 0.74, 0.75, 0.76, 0.77, 0.77, 0.79, 0.79, 0.8, 0.82, 0.84, 0.85, 0.87, 0.87, 0.89, 0.9, 0.92, 0…
16.1.5 secondary metabolism.isoprenoids.terpenoids	bidir	22	1.491	6.007e-02	bradi5g01797.2, bradi3g14710.1, bradi5g00970.1, bradi3g15956.1, bradi3g02130.1, bradi4g04987.1, bradi5g21387.1, bradi3g03497.1, bradi1g62540.1, bradi3g03490.1, bradi5g21480.1, bradi1g59690.1, bradi3g22786.1, bradi3g22802.1, bradi3g18140.1, bradi3g03467.1, bradi4g04965.1, bradi1g42000.1, bradi5g01766.1, bradi5g21497.1, bradi1g17890.1, bradi3g35027.1	LOC100827547, LOC100831867, LOC100839782, LOC100842044, LOC100823591, LOC100825846, LOC100827748, LOC100844079, LOC100837513, LOC100824616, LOC100829880, LOC100839060, LOC100843077, LOC100843581, LOC100832780, LOC100843778, LOC100825533, LOC100827654, LOC100826509, LOC100830493, LOC100835163, LOC100837490	0.29, 3.75, 10.1, 0.16, 20.17, 2.1, 0.81, 0.75, 2.31, 0.9, 0.73, 1.45, 0.89, 1.18, 0.94, 0, 0.69, 0.99, NA, NA, NA, NA	down, up, up, down, up, up, down, down, up, down, down, up, down, up, down, down, down, down, NA, NA, NA, NA	5.1e-07, 0.003, 0.016, 0.033, 0.083, 0.16, 0.31, 0.32, 0.38, 0.39, 0.48, 0.51, 0.55, 0.59, 0.72, 0.76, 0.78, 0.9, NA, NA, NA, NA
27.3.20 RNA.regulation of transcription.G2-like transcription factor family, GARP	bidir	41	1.402	7.195e-02	bradi1g07630.1, bradi1g34470.4, bradi1g43710.2, bradi2g21880.2, bradi3g36260.1, bradi1g14480.1, bradi1g36236.1, bradi1g63690.2, bradi5g25320.1, bradi3g10730.1, bradi2g25380.1, bradi4g03160.1, bradi4g27607.1, bradi2g21407.2, bradi1g07510.1, bradi2g54787.1, bradi3g22290.1, bradi2g04810.1, bradi3g52500.1, bradi4g29700.1, bradi2g62067.1, bradi1g17400.1, bradi3g05500.1, bradi2g08287.1, bradi3g52320.1,…	LOC100829239, LOC100823547, LOC100831717, LOC100842130, LOC100829715, LOC100834660, LOC100832625, LOC100837299, LOC100827834, LOC100841245, LOC100835635, LOC100822080, LOC100838525, LOC100836763, LOC100840568, LOC100824981, LOC100832165, LOC100822315, LOC100841230, LOC100842585, LOC100834697, LOC100824544, LOC100842553, LOC100821188, LOC100834114, LOC100844682, LOC100845348, LOC100823409, LOC1008…	3.44, 0.7, 0.55, 0.62, 1.84, 1.46, 0.75, 0.86, 1.63, 1.97, 2.69, 2.54, 0.89, 0.9, 0.73, 2.38, 0.75, 2.99, 1.17, 1.75, 1.54, 0.85, 1.14, 1.23, 1.27, 1.13, 0.88, 0.81, 1.17, 0.2, 1.15, 1.05, 0.97, 0.97, 1.24, 1.01, 1.05, 1.01, 0.89, 1, NA	up, down, down, down, up, up, down, down, up, up, up, up, down, down, down, up, down, up, up, up, up, down, up, up, up, up, down, down, up, down, up, up, down, down, up, up, up, up, down, down, NA	0.0037, 0.0047, 0.017, 0.035, 0.12, 0.12, 0.19, 0.24, 0.29, 0.31, 0.32, 0.32, 0.34, 0.35, 0.38, 0.41, 0.44, 0.46, 0.48, 0.48, 0.5, 0.54, 0.54, 0.56, 0.56, 0.61, 0.64, 0.66, 0.69, 0.7, 0.72, 0.75, 0.76, 0.84, 0.91, 0.92, 0.92, 0.95, 0.97, 1, NA
27.3.8 RNA.regulation of transcription.C2C2(Zn) DOF zinc finger family	bidir	27	1.427	7.338e-02	bradi1g73710.1, bradi3g38980.1, bradi3g29940.1, bradi4g33000.1, bradi3g25670.1, bradi2g10640.1, bradi1g26570.1, bradi1g17410.1, bradi2g37130.1, bradi1g15420.1, bradi2g24040.1, bradi2g19930.1, bradi5g26240.1, bradi3g56380.1, bradi3g52880.1, bradi4g04260.1, bradi2g62380.1, bradi1g03710.1, bradi1g66597.1, bradi1g14570.1, bradi2g09720.1, bradi2g46300.1, bradi2g55980.1, bradi3g51510.1, bradi2g50370.1,…	LOC100825862, LOC100845505, LOC100825418, LOC100843805, LOC100841048, LOC100837366, LOC100841784, LOC100824853, LOC100830925, LOC100823823, LOC100833176, LOC100832233, LOC100825377, LOC100828498, LOC100825001, LOC100844731, LOC100842955, LOC100837426, LOC100831100, LOC100838639, LOC100820888, LOC100828886, LOC100821289, LOC100821218, LOC100828887, LOC100828453, LOC100841172	0.44, 21.7, Inf, 3.23, 0.86, 0.85, 2.06, 0.89, 1.56, 0.2, 1.89, 2.49, 1.55, 1.32, 1.23, 1.72, 1.39, 1.42, 1.33, 4.59, 0.96, 3.16, 1.47, 1.05, 1.03, 1, 1.58	down, up, NA, up, down, down, up, down, up, down, up, up, up, up, up, up, up, up, up, up, down, up, up, up, up, down, up	1.4e-09, 0.25, 0.25, 0.3, 0.33, 0.34, 0.4, 0.44, 0.46, 0.47, 0.5, 0.53, 0.58, 0.67, 0.69, 0.7, 0.73, 0.77, 0.77, 0.78, 0.83, 0.89, 0.89, 0.94, 0.96, 0.99, 1
10.5.3 cell wall.cell wall proteins.LRR	bidir	13	1.414	7.577e-02	bradi3g48770.1, bradi3g48800.1, bradi2g33930.1, bradi3g48780.1, bradi1g14050.1, bradi1g55720.1, bradi2g42477.1, bradi3g03370.1, bradi1g05600.1, bradi2g05080.1, bradi4g11130.1, bradi2g12760.1, bradi4g05480.1	LOC100828415, LOC100828717, LOC100840002, LOC100837897, LOC100839578, LOC100838253, LOC100824284, LOC100841038, LOC100839937, LOC100826330, LOC100820933, LOC100832444, LOC100834126	0.28, 0.31, 1.64, 0.09, 1.37, 1.31, 1.62, 1.41, 1.29, 1.24, NA, NA, NA	down, down, up, down, up, up, up, up, up, up, NA, NA, NA	2.8e-10, 2.2e-05, 0.18, 0.2, 0.31, 0.44, 0.47, 0.56, 0.58, 0.81, NA, NA, NA
29.5.1 protein.degradation.subtilases	bidir	55	1.327	8.510e-02	bradi5g18910.1, bradi2g24220.1, bradi1g34087.2, bradi3g10037.1, bradi3g10030.1, bradi1g74547.1, bradi5g10210.1, bradi2g10727.1, bradi4g36000.1, bradi3g57130.1, bradi5g18100.1, bradi2g51440.1, bradi4g31360.1, bradi3g10060.1, bradi3g57140.1, bradi2g48740.1, bradi1g77260.1, bradi1g07700.1, bradi1g07840.1, bradi1g68270.1, bradi3g37457.1, bradi3g31690.1, bradi4g24790.1, bradi5g17320.1, bradi5g23480.1,…	LOC100839372, LOC100823367, LOC100842833, LOC100824505, LOC100822450, LOC100828864, LOC100829150, LOC100843764, LOC100823006, LOC100838394, LOC100828360, LOC100839601, LOC100844401, LOC100827895, LOC100837181, LOC100834498, LOC100844239, LOC100841780, LOC100834549, LOC100841071, LOC100845921, LOC100823482, LOC100829424, LOC100841402, LOC100824953, LOC100830756, LOC100828965, LOC100833972, LOC1008…	0.51, 0.42, 0.61, 4.13, 0.24, 5.54, 1.51, 2.8, 0.68, 1.64, 0.44, 2.24, 1.94, 2.59, 1.67, 0.81, 2.15, 1.47, 1.6, 1.52, 1.62, 1.69, 0.32, 1.37, 0.95, 1.51, 0.94, 1.2, Inf, 0.96, 0, 1.22, 1.6, 1.08, Inf, Inf, 0.6, 0.79, 0.4, 0, 0, 0.94, NA, NA, NA, NA, NA, NA, NA, NA, NA, NA, NA, NA, NA	down, down, down, up, down, up, up, up, down, up, down, up, up, up, up, down, up, up, up, up, up, up, down, up, down, up, down, up, NA, down, down, up, up, up, NA, NA, down, down, down, down, down, down, NA, NA, NA, NA, NA, NA, NA, NA, NA, NA, NA, NA, NA	1.2e-05, 0.003, 0.0035, 0.011, 0.15, 0.2, 0.22, 0.23, 0.26, 0.26, 0.32, 0.33, 0.38, 0.39, 0.42, 0.42, 0.48, 0.48, 0.52, 0.52, 0.53, 0.54, 0.56, 0.56, 0.64, 0.67, 0.75, 0.8, 0.86, 0.86, 0.89, 0.92, 0.92, 0.99, 0.99, 0.99, 1, 1, 1, 1, 1, 1, NA, NA, NA, NA, NA, NA, NA, NA, NA, NA, NA, NA, NA
16.8.1 secondary metabolism.flavonoids.anthocyanins	bidir	17	1.372	8.836e-02	bradi5g23400.1, bradi3g22950.1, bradi4g38900.1, bradi3g55670.1, bradi1g13730.1, bradi3g15740.1, bradi3g35910.1, bradi3g15750.1, bradi3g53980.1, bradi5g23390.1, bradi3g15690.1, bradi3g15700.1, bradi3g15730.1, bradi3g15680.1, bradi3g15720.1, bradi1g47220.1, bradi3g15710.1	LOC100845455, LOC100839102, LOC100830552, LOC100838697, LOC100824542, LOC100836652, LOC100843485, LOC100837270, LOC100825626, LOC100824139, LOC100835420, LOC100835728, LOC100822456, LOC100835114, LOC100836346, LOC100821987, LOC100836037	19.39, 3.25, 4.3, 4.25, 2.02, 1.77, 2.78, 2.97, 3.34, 2.72, 3.07, Inf, 1.3, 0.96, 0.66, NA, NA	up, up, up, up, up, up, up, up, up, up, up, NA, up, down, down, NA, NA	0.11, 0.12, 0.26, 0.33, 0.4, 0.43, 0.45, 0.54, 0.59, 0.6, 0.74, 0.76, 0.81, 0.93, 1, NA, NA
13.1.5 amino acid metabolism.synthesis.serine-glycine-cysteine group	bidir	26	1.288	9.734e-02	bradi1g74590.1, bradi1g07400.1, bradi3g37240.1, bradi5g24220.1, bradi5g00610.1, bradi4g01130.2, bradi2g11970.1, bradi4g16260.3, bradi4g34200.1, bradi1g50826.1, bradi1g50832.1, bradi4g06810.1, bradi1g53060.1, bradi1g31270.1, bradi2g03800.1, bradi2g53170.1, bradi1g71430.1, bradi3g08350.1, bradi4g28300.1, bradi4g34190.1, bradi2g18820.1, bradi1g76140.2, bradi2g48430.1, bradi5g09970.1, bradi1g50840.1,…	LOC100842280, LOC100835574, LOC100841053, LOC100837751, LOC100835065, LOC100834135, LOC100834395, LOC100837518, LOC100834853, LOC100843619, LOC100846131, LOC100846637, LOC100835352, LOC100823115, LOC100839817, LOC100830914, LOC100837003, LOC100826145, LOC100825765, LOC100837206, LOC100836948, LOC100822275, LOC100828794, LOC100821984, LOC100821133, LOC100832897	1.48, 1.58, 1.42, 1.29, 1.25, 1.19, 2.45, 1.19, 3.38, 0.73, 0.79, 1.27, 0.77, 1.25, 1.13, 0.75, 2.62, 0.57, 1.11, 1.29, 1.21, 0.91, 1.33, 5.39, 1.16, 0.98	up, up, up, up, up, up, up, up, up, down, down, up, down, up, up, down, up, down, up, up, up, down, up, up, up, down	6.7e-05, 0.00083, 0.0052, 0.017, 0.02, 0.046, 0.064, 0.079, 0.12, 0.14, 0.15, 0.15, 0.16, 0.19, 0.19, 0.23, 0.32, 0.36, 0.46, 0.48, 0.53, 0.62, 0.64, 0.7, 0.73, 1
MapMan level 4
gene.set	direction	set.size	stat.mean	q.val	gene.ids	gene.names	gene.ratios	gene.directions	gene.pvals
13.1.6.5 amino acid metabolism.synthesis.aromatic aa.tryptophan	up	17	2.213	7.771e-03	bradi1g67240.1, bradi1g76800.1, bradi5g05430.1, bradi5g12580.1, bradi4g08830.1, bradi1g55440.2, bradi1g35600.1, bradi3g14490.2, bradi1g03260.1, bradi1g05450.1, bradi1g05467.1, bradi1g34070.1, bradi3g16880.1, bradi3g02900.1, bradi5g12870.1, bradi4g03860.1, bradi1g05460.2	LOC100821241, LOC100834744, LOC100842503, LOC100825988, LOC100839441, LOC100832579, LOC100844752, LOC100828003, LOC100832810, LOC100836811, LOC100838412, LOC100842215, LOC100843076, LOC100833082, LOC100831910, LOC100840977, LOC100834829	2.23, 1.98, 1.91, 2, 2.53, 1.92, 2.3, 1.4, 0.51, 2.97, 1.09, 1.08, 0.95, 1.05, 1.06, 1.03, 0.95	up, up, up, up, up, up, up, up, down, up, up, up, down, up, up, up, down	2e-14, 2e-07, 2e-05, 0.00017, 0.00074, 0.0049, 0.023, 0.04, 0.15, 0.31, 0.5, 0.55, 0.65, 0.66, 0.7, 0.76, 0.98
1.1.1.1 PS.lightreaction.photosystem II.LHC-II	down	18	-4.021	1.313e-07	bradi4g30060.2, bradi3g42620.1, bradi2g16290.1, bradi1g23610.1, bradi4g21170.1, bradi3g36760.1, bradi1g24760.1, bradi1g15290.1, bradi3g07190.1, bradi4g37210.1, bradi4g07380.1, bradi5g12150.1, bradi3g58020.1, bradi4g27480.1, bradi1g12130.1, bradi4g31257.1, bradi1g24870.1, bradi1g42670.1	LOC100833322, LOC100846020, LOC100841831, LOC100843944, LOC100821549, LOC100830344, LOC100836842, LOC100842929, LOC100835853, LOC100828241, LOC100841670, LOC100842091, LOC100835021, LOC100836697, LOC100824652, LOC100843497, LOC100834994, LOC100838367	0.52, 0.51, 0.61, 0.62, 0.57, 0.59, 0.58, 0.62, 0.62, 0.68, 0.6, 0.7, 0.83, 0.8, 0.69, 1.17, 0.98, 1.02	down, down, down, down, down, down, down, down, down, down, down, down, down, down, down, up, down, up	9.9e-05, 1e-04, 0.00013, 0.00018, 0.00056, 0.00061, 0.00088, 0.0011, 0.0026, 0.0078, 0.026, 0.031, 0.12, 0.22, 0.25, 0.65, 0.76, 0.9
1.1.2.2 PS.lightreaction.photosystem I.PSI polypeptide subunits	down	12	-2.444	2.477e-03	bradi5g09530.1, bradi1g04700.1, bradi4g33320.1, bradi4g40780.1, bradi3g32100.1, bradi2g50526.1, bradi5g23845.1, bradi1g29000.1, bradi1g58350.1, bradi3g11420.1, bradi2g16810.1, bradi1g06890.1	LOC100840579, LOC100826210, LOC100842599, LOC100843409, LOC100824106, LOC100826133, LOC100830476, LOC100824270, LOC100833427, LOC100842654, LOC100826849, LOC100831679	0.58, 0.7, 0.69, 0.7, 0.68, 0.79, 0.8, 0.89, 0.89, 1.15, 0.92, 1.02	down, down, down, down, down, down, down, down, down, up, down, up	5.6e-05, 0.00024, 0.008, 0.02, 0.028, 0.12, 0.3, 0.47, 0.47, 0.55, 0.66, 0.91
1.1.1.2 PS.lightreaction.photosystem II.PSII polypeptide subunits	down	30	-1.592	5.869e-02	bradi4g07440.1, bradi1g66296.1, bradi1g02550.1, bradi1g59500.1, bradi3g49410.1, bradi4g40710.1, bradi3g46880.1, bradi2g56260.1, bradi2g43680.1, bradi2g52730.1, bradi1g58160.1, bradi5g10500.1, bradi5g16055.1, bradi3g02420.1, bradi1g25430.2, bradi1g63300.1, bradi1g58280.1, bradi1g05740.1, bradi5g23866.1, bradi1g78082.1, bradi1g08720.1, bradi1g77047.1, bradi5g16050.2, bradi4g04640.1, bradi3g39830.1,…	LOC100839853, LOC100821961, LOC100840188, LOC100824324, LOC100845214, LOC100842804, LOC100839323, LOC100827756, LOC100829804, LOC100845273, LOC100827919, LOC100837219, LOC100824557, LOC100826673, LOC100822801, LOC100827920, LOC100831370, LOC100845927, LOC100836846, LOC100845426, LOC100826702, LOC100840391, LOC100823944, LOC100835059, LOC100843794, LOC100842253, LOC100840022, LOC100827507, LOC1008…	0.72, 0.68, 0.71, 0.74, 1.66, 0.79, 0.61, 0.77, 0.77, 0.79, 0.88, 0.8, 0.89, 2.57, 0.89, 1.65, 0, 0.87, 0.79, 0.96, 1.24, 0.97, 0.88, 0.97, 1.12, 1.13, 1.05, 1.03, 0.96, NA	down, down, down, down, up, down, down, down, down, down, down, down, down, up, down, up, down, down, down, down, up, down, down, down, up, up, up, up, down, NA	0.0069, 0.02, 0.023, 0.032, 0.074, 0.091, 0.095, 0.11, 0.12, 0.18, 0.22, 0.32, 0.33, 0.34, 0.41, 0.46, 0.46, 0.5, 0.52, 0.69, 0.71, 0.76, 0.76, 0.76, 0.83, 0.86, 0.93, 0.94, 0.97, NA
17.7.1.5 hormone metabolism.jasmonate.synthesis-degradation.12-Oxo-PDA-reductase	bidir	11	1.533	7.103e-02	bradi5g11261.1, bradi1g45880.1, bradi2g35907.1, bradi2g13050.1, bradi3g37650.1, bradi5g00810.1, bradi1g05880.1, bradi1g05860.1, bradi2g35900.1, bradi1g05870.1, bradi1g45867.1	LOC100828447, LOC100822620, LOC100826970, LOC100827259, LOC100823392, LOC100836109, LOC100823704, LOC100841875, LOC100826659, LOC100839245, LOC100822396	1.25, 2.09, 2.33, 0.6, 1.17, 2.22, 2.24, Inf, 1.24, 0.98, 0.97	up, up, up, down, up, up, up, NA, up, down, down	0.019, 0.072, 0.087, 0.088, 0.16, 0.21, 0.23, 0.48, 0.49, 0.99, 1
13.1.6.1 amino acid metabolism.synthesis.aromatic aa.chorismate	bidir	15	1.444	7.103e-02	bradi1g67790.1, bradi4g36507.1, bradi3g38670.1, bradi1g60750.1, bradi1g51660.2, bradi2g13170.3, bradi1g21330.1, bradi5g23460.1, bradi3g59237.2, bradi2g03680.1, bradi3g34245.1, bradi3g33650.1, bradi1g45304.4, bradi4g05897.1, bradi1g50490.1	LOC100832184, LOC100834750, LOC100821423, LOC100824118, LOC100837810, LOC100842743, LOC100823133, LOC100846674, LOC100831349, LOC100828792, LOC100823385, LOC100826259, LOC100836535, LOC100830448, LOC100840455	1.55, 1.51, 1.56, 1.42, 1.4, 1.39, 1.35, 1.57, 1.38, 0.8, 0.84, 0.36, 1.17, 1.08, 1.07	up, up, up, up, up, up, up, up, up, down, down, down, up, up, up	9.2e-07, 1.1e-05, 1.1e-05, 9.2e-05, 0.00014, 4e-04, 0.00049, 0.00074, 0.0039, 0.11, 0.31, 0.31, 0.38, 0.51, 0.93
