# Supplementary material for: Effects of PHENYLALANINE AMMONIA LYASE (PAL) knockdown on cell wall composition, biomass digestibility, and biotic and abiotic stress responses in Brachypodium
Source: J Exp Bot. 2015 Jun 19;66(14):4317–35. doi: 10.1093/jxb/erv269 (PMC4493789; doi:10.1093/jxb/erv269)
Supplement: Supplementary Data [file supp_erv269_jexbot148627_file003.xlsx]

## Sheet: Table S6 RNA-seq BdPAL RNAi1-1 
Table S7. RNA-seq analysis of transcript levels in BdPAL RNAi1-1 stem plus leaf sheath tissues versus empty vector control (CTL). Data sorted by p-values. n=3.
													CTL	BdPAL RNAi1-1
Locus	ENTREZ	JGI.Hit	Definition	tair10	CTL rep 1	CTL rep 2	CTL rep 3	RNAi1-1 Rep 1	RNAi1-1 Rep 2	RNAi1-1 Rep 3	Sum	baseMean	baseMeanA	baseMeanB	foldChange	log2FoldChange	p-val	p-adj
LOC100844573	100844573	bradi2g40400.1	LOC100844573; protein usf-like	AT2G32520.1	691	736	754	145	75	151	2552	427.624	736.2	119	0.2	-2.62904	3.11e-34	7.32e-30
LOC100843688	100843688	bradi3g44820.2	LOC100843688; copper transport protein ATOX1-like	AT3G56240.1	1858	1855	1694	6266	4663	6288	22624	3738.01	1825.2	5650.8	3.1	1.63038	1.3e-29	1.52e-25
LOC100830507	100830507	bradi2g55450.1	LOC100830507; uncharacterized protein LOC100830507	AT3G52240.1	480	591	512	168	67	105	1923	322.684	534.2	111.2	0.2	-2.26463	6.7e-23	5.25e-19
LOC100824279	NA	NA	LOC100824279		28	16	13	222	178	244	701	115.141	19.3	211	11	3.45403	2.18e-20	1.28e-16
LOC100839542	NA	NA	LOC100839542; uncharacterized protein LOC100839542 isoform 1; uncharacterized protein LOC100839542 isoform 2	AT3G53260.1	7313	9384	8301	3389	2981	3048	34416	5790.87	8435.5	3146.2	0.4	-1.42287	6.32e-17	2.97e-13
LOC100828032	NA	NA	LOC100828032; uncharacterized protein LOC100828032		84	144	123	8	6	4	369	62.2773	118.4	6.2	0.1	-4.26581	3.3e-16	1.29e-12
LOC100827663	100827663	bradi2g19610.2	LOC100827663; homeobox protein HOX1A-like	AT3G19510.1	180	236	232	26	41	39	754	127.142	218.7	35.6	0.2	-2.61878	4.27e-15	1.43e-11
LOC100821241	100821241	bradi1g67240.1	LOC100821241; anthranilate synthase component I-2,chloroplastic-like	AT2G29690.1	1014	677	716	1738	1438	2437	8020	1312.01	813	1811	2.2	1.15536	2.05e-14	6.02e-11
LOC100832387	100832387	bradi1g09030.1	LOC100832387; ATP-sulfurylase 3, chloroplastic-like	AT3G22890.1	1975	1537	1448	3538	3461	4278	16237	2696.55	1674.9	3718.1	2.2	1.15047	2.58e-13	6.75e-10
LOC100843606	NA	NA	LOC100843606		659	850	846	313	314	309	3291	554.122	794.8	313.5	0.4	-1.34217	1.63e-12	3.83e-09
LOC100830971	100830971	bradi1g67760.1	LOC100830971; LOW QUALITY PROTEIN: beta-galactosidase 6-like	AT2G28470.2	488	617	630	208	240	244	2427	408.406	585.6	231.3	0.4	-1.34031	1.95e-11	4.17e-08
LOC100841152	100841152	bradi4g13280.1	LOC100841152; uncharacterized protein LOC100841152	AT2G22660.2	776	676	746	1915	2053	2240	8406	1403.34	742.2	2064.5	2.8	1.47589	7.83e-11	1.53e-07
LOC100842175	100842175	bradi1g71667.1	LOC100842175; inositol-3-phosphate synthase-like	AT2G22240.1	1224	1393	1280	706	546	725	5874	982.334	1315.3	649.4	0.5	-1.01821	1.67e-10	3.01e-07
LOC100828415	100828415	bradi3g48770.1	LOC100828415; uncharacterized protein At4g06744-like	AT4G06744.1	187	274	231	58	80	51	881	149.322	233.5	65.2	0.3	-1.84077	2.8e-10	4.45e-07
LOC100836607	100836607	bradi1g59587.1	LOC100836607; uncharacterized protein LOC100836607		84	75	73	4	8	4	248	41.9763	78.3	5.6	0.1	-3.80049	2.84e-10	4.45e-07
LOC100846894	100846894	bradi1g47030.1	LOC100846894; 5-pentadecatrienyl resorcinolO-methyltransferase-like	AT4G35160.1	510	642	504	249	193	123	2221	376.226	558.8	193.7	0.3	-1.5286	5.64e-10	8.28e-07
LOC100825862	100825862	bradi1g73710.1	LOC100825862; dof zinc finger protein DOF5.2-like	AT5G39660.2	546	723	595	327	224	292	2707	453.193	628.9	277.4	0.4	-1.18073	1.4e-09	1.94e-06
LOC100823533	100823533	bradi5g13663.1	LOC100823533; BTB/POZ and TAZ domain-containing protein1-like	AT5G63160.1	163	119	96	26	22	18	444	74.998	127.6	22.3	0.2	-2.51408	3.34e-09	4.36e-06
LOC100846821	NA	NA	LOC100846821; disease resistance RPP13-like protein 4-like	AT3G46530.1	111	69	75	246	222	356	1079	176.427	86.1	266.7	3.1	1.63044	4.89e-09	5.97e-06
LOC100828677	100828677	bradi2g00540.1	LOC100828677; probable LRR receptor-likeserine/threonine-protein kinase At3g47570-like	AT3G47110.1	2	2	2	60	37	71	174	27.9748	2	53.9	26.6	4.73456	5.08e-09	5.97e-06
LOC100838879	100838879	bradi1g39277.1	LOC100838879; plastid division protein PDV1-like	AT5G53280.1	254	336	330	141	110	93	1264	213.34	310.5	116.2	0.4	-1.41771	1.39e-08	1.56e-05
LOC100842838	100842838	bradi2g09434.1	LOC100842838; disease resistance protein RPH8A-like	AT3G46730.1	158	187	106	41	6	33	531	88.5513	152.2	24.9	0.2	-2.60866	2.51e-08	2.68e-05
LOC100824312	100824312	bradi3g37670.1	LOC100824312; germin-like protein 8-14-like	AT5G20630.1	115	204	139	15	37	14	524	89.0392	154.5	23.6	0.2	-2.7087	2.79e-08	2.86e-05
LOC100832916	100832916	bradi5g14040.7	LOC100832916; uncharacterized protein LOC100832916		22	16	13	104	101	112	368	61.2701	17.2	105.3	6.1	2.61236	3.52e-08	3.45e-05
LOC100840340	100840340	bradi3g49260.1	LOC100840340; phenylalanine ammonia-lyase-like	AT2G37040.1	11089	11300	10706	6127	5737	9252	54211	9000.6	11171.8	6829.4	0.6	-0.710024	3.66e-08	3.45e-05
LOC100830596	100830596	bradi5g04577.1	LOC100830596; uncharacterized protein LOC100830596	AT1G32810.2	495	529	489	1694	1229	1372	5808	968.934	510.7	1427.2	2.8	1.48261	5.47e-08	4.76e-05
LOC100846569	100846569	bradi5g19560.1	LOC100846569; glutamate receptor 3.1-like	AT1G42540.1	431	544	572	278	210	244	2279	382.358	522.1	242.6	0.5	-1.10584	5.47e-08	4.76e-05
LOC100843375	100843375	bradi3g55277.1	LOC100843375; uncharacterized protein LOC100843375	AT2G20190.1	208	306	343	92	77	72	1098	185.083	289.2	81	0.3	-1.83692	5.73e-08	4.81e-05
LOC100839236	100839236	bradi3g49250.2	LOC100839236; phenylalanine ammonia-lyase-like	AT2G37040.1	21034	21227	17998	6588	10763	8874	86484	14620.9	20340.2	8901.6	0.4	-1.1922	6.69e-08	5.42e-05
LOC100841949	100841949	bradi3g03400.1	LOC100841949; uncharacterized protein LOC100841949		89	85	83	237	203	326	1023	167.4	86.8	248	2.9	1.51538	9.11e-08	7.01e-05
LOC100840670	100840670	bradi4g29102.1	LOC100840670; uncharacterized protein LOC100840670	AT1G78130.1	403	372	333	845	621	807	3381	560.992	374.1	747.9	2	0.999619	9.24e-08	7.01e-05
LOC100834001	100834001	bradi2g31520.1	LOC100834001; uncharacterized protein LOC100834001	AT1G61415.1	82	66	87	16	0	15	266	44.3659	79.4	9.4	0.1	-3.08362	1.16e-07	8.4e-05
LOC100823447	100823447	bradi2g54920.1	LOC100823447; delta-1-pyrroline-5-carboxylate synthase-like	AT2G39800.4	186	220	211	504	330	588	2039	333.334	208.2	458.4	2.2	1.13844	1.18e-07	8.4e-05
LOC100844099	100844099	bradi3g49380.1	LOC100844099; defensin-like protein P322-like	AT2G02100.1	1499	1530	1366	814	716	1050	6975	1162.17	1483.5	840.8	0.6	-0.819223	1.28e-07	8.82e-05
LOC100821496	100821496	bradi2g18030.1	LOC100821496; probable polygalacturonase At1g80170-like	AT1G80170.1	55	55	55	8	1	3	177	29.7901	55.7	3.9	0.1	-3.84427	1.48e-07	9.92e-05
LOC100834744	100834744	bradi1g76800.1	LOC100834744; anthranilate phosphoribosyltransferase,chloroplastic-like	AT5G17990.1	1661	1104	1306	2438	2583	3264	12356	2050.77	1375.2	2726.3	2	0.987325	1.99e-07	0.000129727
LOC100834251	100834251	bradi4g30130.1	LOC100834251; uncharacterized protein LOC100834251		362	347	322	156	75	216	1478	244.074	348.1	140.1	0.4	-1.31295	2.54e-07	0.00016147
LOC100832191	100832191	bradi1g09000.1	LOC100832191		2168	2456	2397	1720	1077	1576	11394	1899.6	2369.8	1429.4	0.6	-0.729342	2.95e-07	0.000182015
LOC100843886	100843886	bradi3g53340.1	LOC100843886		3	1	2	47	35	55	143	23.2608	2	44.5	21.9	4.45482	3.02e-07	0.000182015
LOC100834546	NA	NA	LOC100834546; LOW QUALITY PROTEIN: salicylateO-methyltransferase-like	AT3G11480.1	121	191	165	72	33	36	618	103.938	160.9	47	0.3	-1.77695	3.23e-07	0.00018971
LOC100846846	100846846	bradi4g33144.1	LOC100846846; F-box protein CPR30-like	AT3G07870.1	79	81	81	17	6	15	279	46.7317	81.4	12.1	0.1	-2.74838	4.53e-07	0.000259673
LOC100842855	100842855	bradi2g46750.1	LOC100842855; MATE efflux family protein 7-like	AT1G15170.1	332	192	150	476	472	698	2320	381.631	227.7	535.6	2.4	1.23402	4.91e-07	0.000274591
LOC100827547	100827547	bradi5g01797.2	LOC100827547; (S)-beta-bisabolene synthase-like	AT5G23960.2	128	174	154	69	26	39	590	98.905	153.9	43.9	0.3	-1.80792	5.12e-07	0.000279725
LOC100845733	100845733	bradi4g26750.1	LOC100845733; uncharacterized protein LOC100845733	AT2G29970.1	3122	2804	2587	1604	1739	1941	13797	2314.25	2874.2	1754.3	0.6	-0.712206	6.3e-07	0.000336525
LOC100828194	100828194	bradi2g47290.2	LOC100828194; phosphoethanolamine N-methyltransferase 1-likeisoform 1; phosphoethanolamine N-methyltransferase 1-likeisoform 2	AT3G18000.1	1119	1314	1391	853	444	827	5948	987.787	1290.7	684.8	0.5	-0.914361	8.53e-07	0.000445608
LOC100832184	100832184	bradi1g67790.1	LOC100832184; chorismate synthase 2, chloroplastic-likeisoform 1; chorismate synthase 2, chloroplastic-likeisoform 2	AT1G48850.1	2915	2681	2935	4240	3361	6338	22470	3672.27	2880.5	4464.1	1.5	0.632066	9.16e-07	0.000468043
LOC100845462	100845462	bradi1g77330.1	LOC100845462; adenosine 3'-phospho 5'-phosphosulfatetransporter 2-like	AT4G23010.1	85	85	77	18	22	4	291	49.6517	83.4	15.9	0.2	-2.38841	9.58e-07	0.000479287
LOC100831607	NA	NA	LOC100831607		6	3	2	51	35	66	163	26.2456	3.7	48.8	13.1	3.71403	1.15e-06	0.000562934
LOC100822915	100822915	bradi5g10040.1	LOC100822915; uncharacterized protein LOC100822915	AT3G07030.1	7982	9534	9741	6101	2923	4396	40677	6794.89	9199.8	4390	0.5	-1.06737	1.27e-06	0.000610039
LOC100842296	100842296	bradi5g22930.1	LOC100842296; G-type lectin S-receptor-likeserine/threonine-protein kinase B120-like	AT4G21390.1	75	79	55	16	6	10	241	40.484	70.5	10.4	0.1	-2.75696	1.89e-06	0.000888445
LOC100824429	100824429	bradi1g69530.1	LOC100824429; glutamine synthetase cytosolic isozyme 1-2-like	AT5G37600.1	950	812	699	1308	1207	1750	6726	1110.73	830.9	1390.6	1.7	0.742901	2.12e-06	0.000962907
LOC100837949	100837949	bradi5g15480.1	LOC100837949; protein WAX2-like	AT1G02205.2	178	114	124	373	328	336	1453	243.454	140.5	346.4	2.5	1.3015	2.13e-06	0.000962907
LOC100827477	100827477	bradi2g45100.1	LOC100827477; uncharacterized sodium-dependent transporteryocS-like	AT2G26900.1	1098	1289	1405	882	554	890	6118	1017.78	1280	755.6	0.6	-0.76043	2.23e-06	0.000989482
LOC100830710	100830710	bradi2g59370.1	LOC100830710; transaldolase 2-like	AT5G13420.1	4534	4208	4231	6439	5278	8865	33555	5512.81	4380	6645.7	1.5	0.601487	2.32e-06	0.00101073
LOC100843016	100843016	bradi5g24560.1	LOC100843016; uncharacterized protein LOC100843016		359	491	484	242	216	226	2018	339.161	450.2	228.2	0.5	-0.980428	2.59e-06	0.00110534
LOC100830140	100830140	bradi1g56680.1	LOC100830140; uncharacterized protein LOC100830140	AT1G56660.1	946	900	889	1442	1285	1947	7409	1221.38	923.4	1519.4	1.6	0.718551	2.66e-06	0.00111516
LOC100828668	100828668	bradi1g21490.1	LOC100828668; protein TIFY 10A-like isoform 1; protein TIFY 10A-like isoform 2	AT1G19180.1	1737	1366	1558	2303	1977	3389	12330	2022.67	1574.1	2471.2	1.6	0.650673	2.72e-06	0.00112335
LOC100838165	100838165	bradi3g14520.1	LOC100838165; polycomb group protein FIE2-like	AT3G20740.1	21	21	40	131	88	121	422	69.611	27.7	111.5	4	2.00964	2.89e-06	0.00117025
LOC100835345	100835345	bradi3g40710.1	LOC100835345; cytochrome P450 734A1-like	AT2G46960.2	127	80	96	266	242	251	1062	177.839	102.4	253.3	2.5	1.30725	3.98e-06	0.00156794
LOC100838179	100838179	bradi2g39830.1	LOC100838179; polygalacturonase inhibitor-like	AT5G06860.1	669	551	479	315	215	393	2622	435.263	573.7	296.9	0.5	-0.95043	4e-06	0.00156794
LOC100822026	100822026	bradi2g35720.1	LOC100822026; transport inhibitor response 1-like proteinOs05g0150500-like	AT3G62980.1	1678	1471	1512	2273	2004	3329	12267	2014.89	1573.8	2456	1.6	0.642044	4.11e-06	0.00158365
LOC100843689	100843689	bradi3g45930.1	LOC100843689; two-component response regulator ARR3-like	AT1G10470.1	924	918	1065	604	376	783	4670	772.007	981.5	562.5	0.6	-0.803026	4.77e-06	0.00179854
LOC100840287	100840287	bradi1g16580.1	LOC100840287; temperature-sensitive omega-3 fatty aciddesaturase, chloroplastic-like	AT5G05580.1	275	332	277	183	89	136	1292	215.817	298.3	133.3	0.4	-1.16194	4.82e-06	0.00179854
LOC100821908	100821908	bradi2g62800.2	LOC100821908; coatomer subunit beta'-like	AT1G52360.2	88	123	84	264	245	238	1042	174.944	99.5	250.4	2.5	1.33109	5.07e-06	0.00186275
LOC100835772	100835772	bradi4g17900.3	LOC100835772; serine carboxypeptidase-like 45-like	AT1G28110.2	441	481	423	216	175	317	2053	340.661	454	227.4	0.5	-0.997596	5.51e-06	0.00199398
LOC100841617	100841617	bradi2g05520.1	LOC100841617; protein TWIN LOV 1-like	AT2G02710.2	705	802	835	1445	1184	1383	6354	1059.68	790.5	1328.8	1.7	0.749269	5.67e-06	0.00201825
LOC100827355	NA	NA	LOC100827355; dnaJ homolog subfamily C member 2-like	AT2G18328.1	166	190	108	19	57	44	584	98.7907	156.6	41	0.3	-1.93186	5.84e-06	0.00205031
LOC100844137	100844137	bradi1g47017.1	LOC100844137; 5-pentadecatrienyl resorcinolO-methyltransferase-like	AT4G35160.1	164	220	211	91	81	65	832	140.57	200.8	80.4	0.4	-1.3212	6.5e-06	0.00224237
LOC100826116	100826116	bradi2g55050.1	LOC100826116; laccase-7-like	AT3G09220.1	1213	1389	1007	608	638	535	5390	910.294	1217.9	602.7	0.5	-1.01474	6.58e-06	0.00224237
LOC100828537	100828537	bradi4g25630.1	LOC100828537; uncharacterized protein LOC100828537	AT5G58375.1	987	892	860	1306	1350	1918	7313	1208.54	924.8	1492.3	1.6	0.690408	7.71e-06	0.00258902
LOC100845528	100845528	bradi1g67170.1	LOC100845528; 50S ribosomal protein L4, chloroplastic-like	AT1G07320.1	688	807	707	474	413	419	3508	589.822	743.1	436.5	0.6	-0.767647	9.18e-06	0.00304079
LOC100834750	100834750	bradi4g36507.1	LOC100834750; 3-dehydroquinate synthase-like	AT5G66120.2	2234	2206	2330	3307	2814	4516	17407	2865.16	2285.6	3444.7	1.5	0.591819	1.11e-05	0.00361353
LOC100821423	100821423	bradi3g38670.1	LOC100821423; phospho-2-dehydro-3-deoxyheptonate aldolase 1,chloroplastic-like	AT1G22410.1	1422	1181	1224	2066	1674	2444	10011	1654.79	1292.3	2017.3	1.6	0.64247	1.14e-05	0.00366794
LOC100821877	100821877	bradi5g17020.3	LOC100821877; uncharacterized protein LOC100821877 isoform 1; uncharacterized protein LOC100821877 isoform 2; uncharacterized protein LOC100821877 isoform 3	AT2G21300.2	1022	1187	1129	725	642	743	5448	912.87	1126.6	699.1	0.6	-0.688362	1.18e-05	0.00372132
LOC100834089	100834089	bradi2g58440.1	LOC100834089; thioredoxin F, chloroplastic-like	AT3G02730.1	1724	1800	1630	1352	733	1151	8390	1397.07	1739.7	1054.4	0.6	-0.72237	1.19e-05	0.00372132
LOC100839372	100839372	bradi5g18910.1	LOC100839372; subtilisin-like protease-like	AT5G51750.1	385	409	335	171	194	220	1714	287.52	381.1	194	0.5	-0.974036	1.21e-05	0.00375056
LOC100823228	100823228	bradi1g57770.1	LOC100823228; uncharacterized protein LOC100823228	AT3G53810.1	1107	1098	1145	754	531	848	5483	911.65	1131	692.3	0.6	-0.708017	1.55e-05	0.00473987
LOC100836955	100836955	bradi2g15490.5	LOC100836955; uncharacterized protein LOC100836955	AT5G52882.1	139	115	173	295	226	418	1366	222.756	144.2	301.3	2.1	1.06285	1.59e-05	0.00478979
LOC100826361	100826361	bradi3g26860.1	LOC100826361; GDP-mannose 3,5-epimerase 1-like	AT5G28840.2	747	1064	953	593	403	566	4326	722.102	932.6	511.6	0.5	-0.866223	2.01e-05	0.00592069
LOC100842503	100842503	bradi5g05430.1	LOC100842503; indole-3-glycerol phosphate synthase,chloroplastic-like isoform 1; indole-3-glycerol phosphate synthase,chloroplastic-like isoform 2	AT2G04400.1	1661	961	1145	2215	1893	3494	11369	1854.46	1272.7	2436.2	1.9	0.936674	2.01e-05	0.00592069
LOC100828717	100828717	bradi3g48800.1	LOC100828717; uncharacterized protein At4g06744-like	AT4G06744.1	120	108	96	23	47	28	422	71.7257	109.4	34.1	0.3	-1.68304	2.22e-05	0.0064428
LOC100843265	100843265	bradi2g44360.2	LOC100843265; siroheme synthase 2-like	AT5G40850.1	555	373	414	1595	799	1438	5174	846.153	453.3	1239	2.7	1.4506	2.36e-05	0.00676325
LOC100840003	100840003	bradi2g35080.1	LOC100840003; ethylene receptor 1-like	AT1G66340.1	625	388	628	1191	1040	1137	5009	837.351	554.5	1120.2	2	1.01464	2.41e-05	0.00679856
LOC100841125	100841125	bradi2g51570.1	LOC100841125; cysteine-rich receptor-like protein kinase25-like	AT4G05200.1	83	50	46	179	105	273	736	117.78	60.5	175.1	2.9	1.53385	2.43e-05	0.00679856
LOC100830770	100830770	bradi1g65540.1	LOC100830770; asparagine synthetase[glutamine-hydrolyzing]-like	AT5G65010.1	79	75	129	177	207	298	965	158.839	95.6	222.1	2.3	1.21639	2.46e-05	0.00680026
LOC100826093	100826093	bradi5g11147.1	LOC100826093; ferric/cupric reductase transmembrane component7-like	AT5G49740.1	1671	2362	1993	1213	959	864	9062	1527.54	2033.1	1022	0.5	-0.992378	2.57e-05	0.00701711
LOC100845493	100845493	bradi2g43150.1	LOC100845493; pleiotropic drug resistance protein 4-likeisoform 1; pleiotropic drug resistance protein 4-likeisoform 2; pleiotropic drug resistance protein 4-likeisoform 3	AT1G15520.1	1941	1458	1386	2635	1973	3806	13199	2154.07	1615.9	2692.2	1.7	0.736407	2.67e-05	0.00721784
LOC100830793	NA	NA	LOC100830793; uncharacterized protein LOC100830793		1135	766	657	2406	1934	4866	11764	1873.88	864	2883.8	3.3	1.73894	2.77e-05	0.00739614
LOC100827842	100827842	bradi5g14910.1	LOC100827842; adenine phosphoribosyltransferase 2-like	AT1G80050.1	345	306	318	483	508	779	2739	450.623	327.2	574.1	1.8	0.811112	3.05e-05	0.00806549
LOC100832146	100832146	bradi2g42360.1	LOC100832146; aldehyde dehydrogenase family 2 member C4-like	AT3G24503.1	1438	1383	1298	911	840	984	6854	1147.95	1390.5	905.4	0.7	-0.619086	3.51e-05	0.00917709
LOC100835196	100835196	bradi1g04750.1	LOC100835196; uncharacterized protein LOC100835196		1495	1925	1863	1291	816	1102	8492	1418.58	1782.9	1054.3	0.6	-0.757938	3.59e-05	0.00919706
LOC100831296	100831296	bradi1g29040.1	LOC100831296; uncharacterized protein LOC100831296	AT1G04570.1	316	453	372	224	193	202	1760	295.713	385	206.5	0.5	-0.898703	3.6e-05	0.00919706
LOC100828131	100828131	bradi4g23640.1	LOC100828131; NAC domain-containing protein 71-like	AT1G01720.1	273	182	178	470	470	471	2044	342.9	213.8	472	2.2	1.14243	4.55e-05	0.011514
LOC100835190	100835190	bradi1g19470.1	LOC100835190; putative lipid-transfer protein DIR1-like	AT5G48485.1	279	105	145	685	487	1415	3116	491.123	178.8	803.4	4.5	2.16745	5.27e-05	0.0131498
LOC100827753	100827753	bradi1g44840.1	LOC100827753; 3-ketoacyl-CoA synthase 5-like	AT1G25450.1	27	9	14	60	86	78	274	46.1959	16.9	75.5	4.5	2.15861	5.31e-05	0.0131498
LOC100840943	100840943	bradi3g15200.1	LOC100840943; germin-like protein 8-9-like	AT5G39110.1	16	5	12	58	46	81	218	35.3545	11.2	59.5	5.3	2.41576	5.63e-05	0.0136701
LOC100840579	100840579	bradi5g09530.1	LOC100840579; uncharacterized protein LOC100840579	AT1G08380.1	6968	8133	7124	5160	4169	3454	35008	5912.32	7500.6	4324	0.6	-0.794653	5.64e-05	0.0136701
LOC100826879	100826879	bradi3g10950.1	LOC100826879; uncharacterized protein yqjG-like	AT4G19880.1	152	74	95	212	264	445	1242	202.267	108.5	296.1	2.7	1.44837	5.71e-05	0.0137002
LOC100842853	100842853	bradi2g41610.1	LOC100842853; ATP-dependent zinc metalloprotease FTSH 5,mitochondrial-like	AT2G26140.1	808	809	901	574	427	611	4130	688.53	850.1	526.9	0.6	-0.689992	6.35e-05	0.0149835
LOC100831889	100831889	bradi4g44000.1	LOC100831889; NAC domain-containing protein 29-like	AT3G15510.1	56	51	37	109	139	165	557	92.5275	48.6	136.4	2.8	1.48902	6.37e-05	0.0149835
LOC100839586	100839586	bradi1g04620.1	LOC100839586; uncharacterized protein LOC100839586	AT5G19855.1	312	330	311	184	153	168	1458	244.81	321.7	167.9	0.5	-0.937741	6.47e-05	0.0150579
LOC100842280	100842280	bradi1g74590.1	LOC100842280; phosphoserine aminotransferase,chloroplastic-like	AT4G35630.1	1859	1610	1629	2361	2275	3163	12897	2135.59	1721.4	2549.8	1.5	0.566842	6.7e-05	0.0153196
LOC100837533	100837533	bradi5g19980.1	LOC100837533		1015	982	898	1277	1437	1945	7554	1251.06	977.3	1524.8	1.6	0.641753	6.74e-05	0.0153196
LOC100837734	100837734	bradi4g36680.1	LOC100837734; cytochrome P450 734A1-like	AT2G46950.1	345	301	301	777	575	622	2921	488.471	319.8	657.2	2.1	1.03935	6.78e-05	0.0153196
LOC100840083	NA	NA	LOC100840083		9	3	2	59	18	79	170	26.4157	4.7	48.1	10.2	3.34503	6.87e-05	0.0153859
LOC100829420	100829420	bradi3g44140.1	LOC100829420; uncharacterized protein LOC100829420	AT5G63530.1	589	693	672	476	293	442	3165	527.306	659.5	395.1	0.6	-0.739088	7.17e-05	0.0158488
LOC100836722	100836722	bradi5g19120.1	LOC100836722; uncharacterized protein LOC100836722	AT4G23496.1	781	896	709	550	483	488	3907	656.849	805.2	508.5	0.6	-0.663112	7.21e-05	0.0158488
LOC100830978	100830978	bradi4g28540.1	LOC100830978; uncharacterized protein LOC100830978		1274	1394	1537	1031	707	1116	7059	1173.43	1419.5	927.4	0.7	-0.614187	7.6e-05	0.0165459
LOC100824118	100824118	bradi1g60750.1	LOC100824118; phospho-2-dehydro-3-deoxyheptonate aldolase 1,chloroplastic-like	AT1G22410.1	8031	9032	8442	13123	10086	14022	62736	10400	8608.5	12191.6	1.4	0.502058	9.17e-05	0.0197755
LOC100841010	100841010	bradi1g42760.1	LOC100841010; salicylate O-methyltransferase-like isoform 1; salicylate O-methyltransferase-like isoform 2	AT5G04370.2	1	5	10	32	52	44	144	24.3826	5.4	43.4	8	3.00559	9.35e-05	0.0199762
LOC100827517	100827517	bradi4g10290.1	LOC100827517; LOW QUALITY PROTEIN: cell number regulator13-like	AT4G35920.2	177	104	65	230	258	438	1272	207.327	116.9	297.8	2.5	1.3493	9.68e-05	0.020451
LOC100837679	100837679	bradi2g17530.1	LOC100837679; probable non-specific lipid-transfer proteinAKCS9-like	AT3G18280.1	398	420	390	1027	1703	1753	5691	952.247	407.8	1496.7	3.7	1.87604	9.74e-05	0.020451
LOC100833322	100833322	bradi4g30060.2	LOC100833322; chlorophyll a-b binding protein 4,chloroplastic-like	AT3G47470.1	3467	4132	3252	2644	1500	1623	16618	2791.18	3661.7	1920.7	0.5	-0.930871	9.91e-05	0.020575
LOC100846020	100846020	bradi3g42620.1	LOC100846020; uncharacterized protein LOC100846020	AT2G34420.1	4393	5078	4228	3008	2382	1483	20572	3491.16	4623.1	2359.2	0.5	-0.97056	9.98e-05	0.020575
LOC100822784	100822784	bradi1g63080.1	LOC100822784; CBL-interacting protein kinase 10-like isoform1; CBL-interacting protein kinase 10-like isoform2	AT5G58380.1	1414	1934	1664	1043	983	989	8027	1349.69	1691.1	1008.3	0.6	-0.746113	0.000104288	0.0213191
LOC100820940	NA	NA	LOC100820940; uncharacterized protein LOC100820940		16	21	27	116	48	96	324	52.6764	21.6	83.7	3.9	1.95482	0.000116473	0.0236049
LOC100823997	100823997	bradi3g51660.1	LOC100823997; protein HOTHEAD-like	AT1G12570.1	122	153	125	90	19	47	556	92.6328	135	50.3	0.4	-1.42431	0.000120093	0.0241306
LOC100821325	100821325	bradi3g29110.1	LOC100821325; trafficking protein particle complex subunit6B-like	AT3G05000.1	317	251	297	164	102	193	1324	219.794	292.1	147.5	0.5	-0.986353	0.000126215	0.0251456
LOC100841831	100841831	bradi2g16290.1	LOC100841831; chlorophyll a-b binding protein 3C,chloroplastic-like isoform 1; chlorophyll a-b binding protein 3C,chloroplastic-like isoform 2; chlorophyll a-b binding protein 3C,chloroplastic-like isoform 3; chlorophyll a-b binding protein 3C,chloroplastic-like isoform 4; chlorophyll a-b binding protein 3C,chloroplastic-like isoform 5	AT2G34420.1	25396	23542	20149	17614	11432	13632	111765	18725.8	23323	14128.6	0.6	-0.72313	0.00012829	0.0253443
LOC100837810	100837810	bradi1g51660.2	LOC100837810; 3-phosphoshikimate 1-carboxyvinyltransferase,chloroplastic-like	AT1G48860.1	5797	5949	6631	8471	7198	11015	45061	7437.92	6204.1	8671.7	1.4	0.48308	0.000144094	0.0282293
LOC100824416	100824416	bradi3g41510.1	LOC100824416; transcription factor bHLH137-like	AT5G50915.2	58	57	69	108	155	205	652	107.688	62.1	153.2	2.5	1.30261	0.000148001	0.0283831
LOC100825964	100825964	bradi4g19470.2	LOC100825964; serine hydroxymethyltransferase 1-like	AT4G13930.1	18014	19981	18920	27857	23593	30289	138654	23053.8	19210.5	26897	1.4	0.485551	0.000148359	0.0283831
LOC100834346	NA	NA	LOC100834346; uncharacterized protein LOC100834346		683	727	851	567	310	581	3719	616.444	763.3	469.6	0.6	-0.700947	0.000148501	0.0283831
LOC100843546	100843546	bradi2g55750.1	LOC100843546; uncharacterized protein LOC100843546	AT2G36145.1	543	637	598	452	303	361	2894	484.754	600.1	369.4	0.6	-0.699866	0.000158854	0.030117
LOC100825988	100825988	bradi5g12580.1	LOC100825988; anthranilate synthase component II-like	AT5G57890.1	1298	667	732	1725	1346	2630	8398	1366.35	911.4	1821.3	2	0.998927	0.000166494	0.0313128
LOC100830661	100830661	bradi1g67730.1	LOC100830661; phosphoenolpyruvate carboxykinase [ATP]-like	AT4G37870.1	701	657	843	1000	1066	1409	5676	941.453	743.2	1139.7	1.5	0.616768	0.000169181	0.0315503
LOC100835919	100835919	bradi1g30797.2	LOC100835919; probable receptor-like protein kinaseAt1g80640-like	AT2G25220.1	498	587	562	351	272	400	2670	444.769	555.9	333.7	0.6	-0.736358	0.00017044	0.0315503
LOC100838735	100838735	bradi1g02150.1	LOC100838735; prolycopene isomerase, chloroplastic-like	AT1G57770.1	357	417	417	309	179	195	1874	314.684	402	227.4	0.6	-0.822054	0.000174692	0.0318928
LOC100830498	100830498	bradi2g56330.1	LOC100830498; aspartate aminotransferase-like	AT2G22250.3	1573	1772	1815	2667	2080	2967	12874	2131.49	1741.7	2521.2	1.4	0.533621	0.000176395	0.0318928
LOC100839820	100839820	bradi2g42870.1	LOC100839820; transcription factor MYB1R1-like	AT3G16350.1	510	627	546	295	376	364	2718	457.524	567.9	347.1	0.6	-0.710419	0.000176621	0.0318928
LOC100834407	100834407	bradi2g39740.2	LOC100834407; uncharacterized protein LOC100834407	AT1G22630.1	304	405	408	258	176	210	1761	295.052	377	213.1	0.6	-0.822538	0.000177717	0.0318928
LOC100843944	100843944	bradi1g23610.1	LOC100843944; chlorophyll a-b binding protein 7,chloroplastic-like	AT3G61470.1	18868	18932	16612	14443	9602	10274	88731	14900.9	18367.1	11434.7	0.6	-0.683703	0.000183702	0.0326601
LOC100825384	100825384	bradi5g19600.1	LOC100825384; uncharacterized protein LOC100825384	AT5G47060.1	452	386	401	284	148	299	1970	326.392	418.4	234.4	0.6	-0.835713	0.000184771	0.0326601
LOC100844906	100844906	bradi3g44860.1	LOC100844906; CEN-like protein 2-like	AT2G27550.1	108	62	53	177	129	224	753	123.141	75.3	170.9	2.3	1.18213	0.000192241	0.0337268
LOC100846075	100846075	bradi1g23697.1	LOC100846075; L-type lectin-domain containing receptor kinaseIV.1-like	AT2G37710.1	444	423	388	270	184	291	2000	332.867	423.7	242.1	0.6	-0.807603	0.000198257	0.0345246
LOC100844447	100844447	bradi2g51610.1	LOC100844447; uncharacterized protein LOC100844447	AT2G36835.1	1301	1300	1305	1748	1857	2287	9798	1630.57	1318.6	1942.5	1.5	0.558885	0.000209513	0.0362164
LOC100845913	100845913	bradi3g37300.3	LOC100845913; probable 4-coumarate--CoA ligase 5-like	AT1G51680.1	592	396	295	1040	1487	1429	5239	880.432	433.3	1327.6	3.1	1.61529	0.000212857	0.0365259
LOC100822499	100822499	bradi5g22090.1	LOC100822499; uncharacterized protein LOC100822499	AT1G30320.1	184	230	190	115	64	115	898	149.373	203.8	94.9	0.5	-1.10231	0.000219952	0.03747
LOC100826210	100826210	bradi1g04700.1	LOC100826210; photosystem I reaction center subunit II,chloroplastic-like	AT1G03130.1	8945	8710	8415	7355	5261	6057	44743	7497.07	8801	6193.1	0.7	-0.507008	0.00023694	0.0399057
LOC100825120	100825120	bradi3g26820.1	LOC100825120; uncharacterized protein LOC100825120	AT4G34190.1	261	240	226	137	150	93	1107	188.194	245.4	130.9	0.5	-0.906438	0.000237645	0.0399057
LOC100839462	100839462	bradi4g45010.1	LOC100839462; asparagine synthetase[glutamine-hydrolyzing]-like	AT3G47340.1	733	628	970	2061	1681	1603	7676	1290.28	787.3	1793.3	2.3	1.18759	0.000243957	0.0406752
LOC100821070	NA	NA	LOC100821070; LOW QUALITY PROTEIN: 26S protease regulatorysubunit S10B homolog B-like	AT1G45000.2	64	33	39	7	12	5	160	27.228	46	8.5	0.2	-2.43491	0.000248079	0.041071
LOC100841353	100841353	bradi3g37230.1	LOC100841353; uncharacterized protein LOC100841353	AT5G57685.1	967	770	723	1197	1025	1583	6265	1033.16	830.7	1235.6	1.5	0.572855	0.000266628	0.0438333
LOC100826024	100826024	bradi2g08826.2	LOC100826024; cytosolic purine 5'-nucleotidase-like	AT5G48960.1	458	459	424	290	201	326	2158	358.811	452.7	264.9	0.6	-0.77281	0.000270949	0.0442343
LOC100845323	100845323	bradi1g57470.1	LOC100845323; probable uridine nucleosidase 2-like	AT1G05620.1	768	876	713	613	409	547	3926	655.525	795.4	515.6	0.6	-0.62546	0.000281252	0.0454638
LOC100834419	100834419	bradi3g28470.3	LOC100834419; cyanate hydratase-like	AT3G23490.1	446	392	479	581	670	908	3476	575.586	444.7	706.4	1.6	0.667606	0.000282348	0.0454638
LOC100842948	100842948	bradi2g25527.1	LOC100842948		104	82	72	235	140	409	1042	165.699	87.1	244.3	2.8	1.48746	0.000293413	0.0469242
LOC100843234	100843234	bradi1g01800.1	LOC100843234; aspartokinase 1, chloroplastic-like	AT5G13280.1	888	995	916	1568	1031	1677	7075	1165.94	944.7	1387.2	1.5	0.554201	0.000298059	0.0472864
LOC100827434	100827434	bradi5g10140.1	LOC100827434; nicotinate phosphoribosyltransferase-likeisoform 1; nicotinate phosphoribosyltransferase-likeisoform 2	AT2G23420.1	983	926	888	1349	1005	2065	7216	1175.86	944.3	1407.4	1.5	0.575772	0.000299701	0.0472864
LOC100835519	100835519	bradi2g21990.1	LOC100835519; probable leucine-rich repeat receptor-likeprotein kinase At5g49770-like	AT1G79620.1	432	272	380	531	628	939	3182	523.693	366.2	681.2	1.9	0.895218	0.000305184	0.0478305
LOC100837813	100837813	bradi1g54420.1	LOC100837813; uncharacterized protein LOC100837813		2083	2627	2247	1866	1185	1658	11666	1945.58	2347.6	1543.5	0.7	-0.604956	0.000317532	0.0494362
LOC100834054	100834054	bradi4g03710.2	LOC100834054; LOW QUALITY PROTEIN: putative1-aminocyclopropane-1-carboxylate deaminase-like	AT1G48420.1	21	26	25	0	0	4	76	12.685	24.3	1.1	0	-4.50396	0.000321948	0.0497939
LOC100825238	100825238	bradi4g07880.1	LOC100825238; chloride channel protein CLC-a-like	AT5G40890.1	70	101	83	210	165	190	819	136.514	85.7	187.3	2.2	1.12835	0.000324075	0.0497953
LOC100822795	100822795	bradi1g78710.1	LOC100822795; uncharacterized protein LOC100822795	AT2G35260.1	1673	1852	1874	1524	851	1358	9132	1518.58	1822.4	1214.7	0.7	-0.585203	0.000327604	0.0500106
LOC100835531	100835531	bradi2g21300.1	LOC100835531; cytochrome P450 98A1-like	AT2G40890.1	2547	2560	2736	3441	3103	4835	19222	3169.42	2647.8	3691	1.4	0.479221	0.000330569	0.0501377
LOC100833576	100833576	bradi2g45280.1	LOC100833576; GDSL esterase/lipase At1g28600-like	AT1G28600.1	179	166	141	83	87	55	711	120.741	164.1	77.4	0.5	-1.08361	0.000340344	0.0512894
LOC100831943	100831943	bradi2g50800.1	LOC100831943; chorismate mutase, chloroplastic-like	AT3G29200.1	1843	1836	1995	3090	2081	3141	13986	2312.59	1915.6	2709.6	1.4	0.500275	0.000347128	0.0517844
LOC100829989	100829989	bradi1g33457.1	LOC100829989; putative cysteine-rich receptor-like proteinkinase 23-like	AT3G16030.1	612	481	446	776	678	1011	4004	661.041	519.7	802.4	1.5	0.626631	0.000348034	0.0517844
LOC100820842	100820842	bradi4g14710.1	LOC100820842; hexose carrier protein HEX6-like isoform 1; hexose carrier protein HEX6-like isoform 2	AT5G61520.1	62	7	13	80	103	123	388	64.4026	27.8	101	3.6	1.86401	0.000358738	0.0530413
LOC100821127	100821127	bradi3g44950.1	LOC100821127; uncharacterized protein LOC100821127		58	44	39	110	73	195	519	82.9547	47.6	118.3	2.5	1.3129	0.00036122	0.0530745
LOC100840194	100840194	bradi1g04780.1	LOC100840194; uncharacterized protein LOC100840194	AT3G03870.2	334	344	354	184	159	261	1636	271.815	348.4	195.2	0.6	-0.835396	0.000380937	0.0553873
LOC100829128	100829128	bradi1g58220.1	LOC100829128; uncharacterized oxidoreductase At1g06690,chloroplastic-like	AT1G06690.1	755	501	682	410	295	432	3075	512.948	654.7	371.2	0.6	-0.818704	0.000382489	0.0553873
LOC100828163	100828163	bradi1g14110.1	LOC100828163; uncharacterized protein LOC100828163	AT4G14740.2	1086	830	916	1359	1336	1599	7126	1187.72	956.4	1419	1.5	0.569111	0.000384653	0.0553873
LOC100822541	100822541	bradi2g45870.1	LOC100822541; mitogen-activated protein kinase 8-like	AT2G42880.1	2890	3317	3399	2608	1719	2790	16723	2775.74	3242.4	2309.1	0.7	-0.489717	0.000387359	0.0553873
LOC100840588	100840588	bradi5g25730.1	LOC100840588; probable polyamine oxidase 4-like	AT1G65840.1	2295	1897	2001	1582	1074	1849	10698	1773.23	2091.3	1455.2	0.7	-0.523191	0.000390522	0.0553873
LOC100829142	100829142	bradi4g35040.1	LOC100829142; protein FLOWERING LOCUS T-like isoform 1; protein FLOWERING LOCUS T-like isoform 2	AT1G65480.1	144	140	106	251	213	312	1166	192.312	131.6	253	1.9	0.942443	0.000391097	0.0553873
LOC100834106	100834106	bradi2g24090.1	LOC100834106; fructose-1,6-bisphosphatase, cytosolic-like	AT1G43670.1	296	310	342	464	390	754	2556	416.825	320	513.6	1.6	0.682433	0.00039902	0.0559501
LOC100842743	100842743	bradi2g13170.3	LOC100842743; bifunctional 3-dehydroquinatedehydratase/shikimate dehydrogenase, chloroplastic-like	AT3G06350.1	1713	1617	1816	2333	1776	3441	12696	2075.95	1737.5	2414.4	1.4	0.474658	0.000399831	0.0559501
LOC100833656	100833656	bradi5g00700.1	LOC100833656; protein EIN4-like	AT3G04580.2	2283	1673	2314	2891	2323	3939	15423	2535.95	2117.9	2954	1.4	0.479994	0.00040665	0.0565676
LOC100841094	100841094	bradi5g20030.1	LOC100841094; uncharacterized membrane protein At4g09580-like	AT4G17790.1	1354	1522	1461	1095	861	1138	7431	1240.18	1463.9	1016.5	0.7	-0.526152	0.000419386	0.0579962
LOC100837024	100837024	bradi4g44870.2	LOC100837024; ferritin-1, chloroplastic-like	AT2G40300.1	3863	3348	3428	4865	4863	5747	26114	4355.25	3592.3	5118.2	1.4	0.510703	0.000437578	0.0601581
LOC100821461	100821461	bradi1g11670.1	LOC100821461; probable linoleate 9S-lipoxygenase 4-like	AT1G55020.1	1966	1645	2198	2466	2430	3905	14610	2403.85	1961.9	2845.8	1.5	0.536627	0.000467434	0.063889
LOC100823133	100823133	bradi1g21330.1	LOC100823133; phospho-2-dehydro-3-deoxyheptonate aldolase 2,chloroplastic-like	AT1G22410.1	4107	4019	3966	5086	4378	7739	29295	4806.33	4082.2	5530.5	1.4	0.438058	0.000489775	0.0660989
LOC100827421	100827421	bradi4g28350.1	LOC100827421; uncharacterized protein LOC100827421	AT2G25737.1	1888	2684	2230	1655	994	1218	10669	1786.7	2294.9	1278.5	0.6	-0.843995	0.000491502	0.0660989
LOC100833979	100833979	bradi1g47800.1	LOC100833979; protein SRG1-like isoform 1; protein SRG1-like isoform 2; protein SRG1-like isoform 3	AT5G20400.1	265	203	144	396	264	591	1863	301.634	206.6	396.6	1.9	0.940631	0.000492037	0.0660989
LOC100829237	100829237	bradi1g76460.1	LOC100829237; uncharacterized protein At4g15970-like	AT1G14590.1	92	38	27	117	100	191	565	91.7376	53.1	130.4	2.5	1.29725	0.000535833	0.0715733
LOC100821549	100821549	bradi4g21170.1	LOC100821549; chlorophyll a-b binding protein CP26,chloroplastic-like	AT4G10340.1	20915	22292	18453	16571	8631	10363	97225	16295.3	20811.1	11779.5	0.6	-0.821077	0.000555753	0.0736327
LOC100842637	100842637	bradi2g04577.1	LOC100842637; ABC transporter C family member 3-like	AT3G13080.1	648	425	428	756	705	1301	4263	695.605	507	884.2	1.7	0.802335	0.000557515	0.0736327
LOC100843230	100843230	bradi5g03577.1	LOC100843230; wall-associated receptor kinase 2-like	AT1G21270.1	99	74	72	174	129	236	784	127.949	82.7	173.2	2.1	1.06542	0.000565802	0.0743098
LOC100830344	100830344	bradi3g36760.1	LOC100830344; chlorophyll a-b binding protein 4,chloroplastic-like	AT3G47470.1	22592	23986	20135	17775	11176	10913	106577	17934.3	22516.9	13351.6	0.6	-0.753998	0.000606659	0.079233
LOC100830212	100830212	bradi3g60517.1	LOC100830212; uncharacterized protein LOC100830212	AT3G19900.1	450	423	445	308	227	294	2147	358.914	445	272.8	0.6	-0.705746	0.000618841	0.0803776
LOC100843013	100843013	bradi1g12550.2	LOC100843013; phosphomethylpyrimidine synthase-like	AT2G29630.3	7219	9120	8509	6685	5278	6628	43439	7257.2	8385.5	6128.9	0.7	-0.452255	0.000633668	0.0818511
LOC100828045	100828045	bradi1g41957.1	LOC100828045; phosphomannomutase/phosphoglucomutase-like	AT1G70820.1	187	210	197	98	131	81	904	153.777	200.5	107.1	0.5	-0.905014	0.00069218	0.0889205
LOC100834194	100834194	bradi2g25350.1	LOC100834194; uncharacterized protein LOC100834194	AT5G05140.1	1291	1154	1141	1687	1420	2162	8855	1461.92	1210.8	1713.1	1.4	0.500677	0.000708068	0.0898079
LOC100834276	100834276	bradi1g58390.3	LOC100834276; uncharacterized protein LOC100834276	AT1G17210.1	2961	2417	3220	3711	3127	5405	20841	3423.69	2903.9	3943.5	1.4	0.441499	0.000709465	0.0898079
LOC100838321	100838321	bradi3g49204.1	LOC100838321; cryptochrome-2-like	AT1G04400.1	916	811	1090	1222	1106	1873	7018	1152.74	951.3	1354.2	1.4	0.509396	0.000714255	0.0898079
LOC100822179	100822179	bradi1g10170.1	LOC100822179; transcription factor bHLH25-like	AT4G37850.1	129	159	147	61	55	86	637	106.155	146.8	65.5	0.4	-1.16418	0.000717509	0.0898079
LOC100844692	100844692	bradi3g22840.2	LOC100844692; obtusifoliol 14-alpha demethylase-like	AT1G11680.1	522	271	248	697	495	1003	3236	526.032	351.7	700.3	2	0.993497	0.000718188	0.0898079
LOC100846674	100846674	bradi5g23460.1	LOC100846674; shikimate kinase, chloroplastic-like	AT2G21940.5	6492	6182	6134	10611	6455	14356	50230	8166.25	6349.7	9982.8	1.6	0.652742	0.000737875	0.0914885
LOC100846426	100846426	bradi3g01470.1	LOC100846426; catalase isozyme 2-like	AT4G35090.1	29903	29649	25454	38976	45358	53699	223039	37159.6	28694.4	45624.8	1.6	0.66905	0.000739943	0.0914885
LOC100839441	100839441	bradi4g08830.1	LOC100839441; indole-3-glycerol phosphate synthase,chloroplastic-like	AT5G48220.1	206	99	79	255	340	397	1376	228.932	129.8	328.1	2.5	1.3383	0.000743302	0.0914885
LOC100822823	100822823	bradi1g20100.1	LOC100822823; Pyruvate dehydrogenase [lipoamide] kinase-likeisoform 1; Pyruvate dehydrogenase [lipoamide] kinase-likeisoform 2	AT3G06483.1	1167	1427	1368	1090	574	883	6509	1084.2	1337.1	831.3	0.6	-0.685788	0.000750139	0.091849
LOC100834232	100834232	bradi1g60130.1	LOC100834232; uncharacterized protein LOC100834232	AT1G19740.1	208	239	185	126	89	122	969	161.901	213.3	110.5	0.5	-0.948353	0.000757495	0.0922692
LOC100838422	100838422	bradi4g16290.1	LOC100838422; transcription repressor MYB6-like	AT3G28910.1	84	90	113	56	25	29	397	66.7088	96.9	36.5	0.4	-1.40771	0.000775858	0.0940188
LOC100824617	100824617	bradi3g37680.1	LOC100824617; germin-like protein 8-14-like isoform 1; germin-like protein 8-14-like isoform 2	AT5G20630.1	1283	1322	899	684	626	354	5168	878.703	1182.6	574.9	0.5	-1.04065	0.000811062	0.0977808
LOC100830416	100830416	bradi2g15630.2	LOC100830416; uncharacterized protein LOC100830416	AT3G25690.2	2644	3677	3637	2473	1227	1638	15296	2559.1	3360.3	1757.9	0.5	-0.934755	0.000833851	0.0995506
LOC100835574	100835574	bradi1g07400.1	LOC100835574; d-3-phosphoglycerate dehydrogenase,chloroplastic-like isoform 1; d-3-phosphoglycerate dehydrogenase,chloroplastic-like isoform 2	AT4G34200.1	747	569	667	877	868	1562	5290	864.868	669.7	1060	1.6	0.662381	0.000834211	0.0995506
LOC100836808	100836808	bradi4g02350.1	LOC100836808; homocysteine S-methyltransferase 3-like	AT3G63250.1	1544	1271	1342	1762	1697	2572	10188	1681.48	1403.8	1959.2	1.4	0.480968	0.000854611	0.10147
LOC100836842	100836842	bradi1g24760.1	LOC100836842; chlorophyll a-b binding protein of LHCII typeIII, chloroplastic-like	AT5G54270.1	15854	14536	11639	9531	8180	6682	66422	11224.3	14188.2	8260.3	0.6	-0.780414	0.000880668	0.103643
LOC100828199	100828199	bradi3g10600.1	LOC100828199; putative receptor-like protein kinaseAt3g47110-like	AT3G47570.1	294	248	332	454	391	611	2330	383.779	295.2	472.4	1.6	0.678406	0.00088173	0.103643
LOC100842687	100842687	bradi1g71680.2	LOC100842687; non-specific lipid-transfer protein-like proteinAt5g64080-like	AT5G64080.2	296	253	296	370	398	647	2260	371.058	285.3	456.8	1.6	0.678731	0.000886598	0.103697
LOC100831790	100831790	bradi4g01100.1	LOC100831790; phytoene synthase, chloroplastic-like	AT5G17230.2	980	1146	1183	916	596	695	5516	924.253	1116.9	731.6	0.7	-0.610322	0.000900746	0.10483
LOC100832606	100832606	bradi5g21330.1	LOC100832606; serine/threonine-protein kinase CTR1-like	AT4G24480.1	136	115	144	75	54	51	575	96.9038	133.4	60.4	0.5	-1.14281	0.000908655	0.105229
LOC100834873	100834873	bradi1g53930.1	LOC100834873; uncharacterized protein LOC100834873		78	45	55	96	136	220	630	102.881	60.1	145.6	2.4	1.2758	0.00092758	0.106498
LOC100826491	100826491	bradi1g76330.1	LOC100826491; catalase-1-like	AT4G35090.1	2353	2562	2749	2152	1468	1659	12943	2170.11	2587.1	1753.1	0.7	-0.561468	0.000928669	0.106498
LOC100836633	100836633	bradi2g09940.1	LOC100836633; uncharacterized protein LOC100836633	AT2G41050.1	168	179	215	352	256	394	1564	257.85	189.7	326	1.7	0.780719	0.000939597	0.107053
LOC100838397	100838397	bradi3g52760.1	LOC100838397; abhydrolase domain-containing protein 4-like	AT4G36530.2	146	147	105	72	70	41	581	98.7446	134.3	63.2	0.5	-1.08868	0.000945529	0.107053
LOC100827398	NA	NA	LOC100827398; uncharacterized protein LOC100827398		342	363	374	276	163	227	1745	291.365	364.2	218.5	0.6	-0.737305	0.000947168	0.107053
LOC100822685	100822685	bradi4g27690.1	LOC100822685; uncharacterized protein LOC100822685		2	1	2	19	16	37	77	12.1867	1.7	22.7	13.4	3.74657	0.000961084	0.108106
LOC100832019	100832019	bradi1g03610.1	LOC100832019; uncharacterized protein At2g37660,chloroplastic-like	AT2G37660.1	329	381	339	233	194	218	1694	284.1	354	214.2	0.6	-0.725134	0.000974585	0.109102
LOC100834178	100834178	bradi2g53260.1	LOC100834178; NAC domain-containing protein 68-like	AT5G63790.1	225	138	115	264	378	504	1624	268.245	161.5	375	2.3	1.21577	0.0010019	0.111629
LOC100824459	100824459	bradi1g54950.1	LOC100824459; probable glycosyltransferase At5g03795-like	AT5G03795.1	104	105	97	44	44	37	431	72.791	103.3	42.3	0.4	-1.28848	0.00102402	0.113555
LOC100833216	100833216	bradi1g06900.1	LOC100833216; uncharacterized protein LOC100833216	AT4G25800.2	106	73	101	149	140	298	867	140.205	94.6	185.8	2	0.974194	0.00103201	0.113904
LOC100821859	100821859	bradi1g77320.1	LOC100821859; post-GPI attachment to proteins factor 3-like	AT1G16560.3	407	581	512	377	190	298	2365	394.101	506.1	282.1	0.6	-0.84324	0.00104176	0.114443
LOC100826495	100826495	bradi4g31110.1	LOC100826495; uncharacterized protein LOC100826495	AT1G56220.1	1284	1086	1121	1566	1630	1923	8610	1435.92	1178.8	1693	1.4	0.522283	0.00105654	0.115422
LOC100834973	100834973	bradi4g03757.1	LOC100834973; 3-ketoacyl-CoA synthase 6-like	AT1G68530.1	65	38	30	94	113	130	470	78.2728	44.9	111.6	2.5	1.31283	0.00106049	0.115422
LOC100842929	100842929	bradi1g15290.1	LOC100842929; chlorophyll a-b binding protein,chloroplastic-like	AT3G27690.1	23556	24860	23287	20179	12416	12572	116870	19650.3	24203.3	15097.3	0.6	-0.680913	0.00110584	0.119803
LOC100841061	NA	NA	LOC100841061		251	284	301	198	153	142	1329	223.922	282.2	165.7	0.6	-0.768522	0.00113231	0.122108
LOC100825554	100825554	bradi4g31040.1	LOC100825554; ethylene-responsive transcription factor 1-like	AT3G14230.2	2409	2231	2280	3102	2631	5325	17978	2927.84	2336.4	3519.3	1.5	0.591014	0.00113816	0.122178
LOC100822419	NA	NA	LOC100822419; uncharacterized protein At4g15970-like	AT2G02061.1	100	117	99	51	28	53	448	74.5621	106.6	42.5	0.4	-1.32788	0.00115251	0.122614
LOC100839194	100839194	bradi2g20700.1	LOC100839194		263	186	109	51	34	70	713	118.932	188.4	49.4	0.3	-1.9301	0.00115506	0.122614
LOC100829280	100829280	bradi2g19230.1	LOC100829280; reticulon-like protein B1-like	AT4G23630.1	1288	1689	1625	1216	831	1343	7992	1326.39	1553	1099.8	0.7	-0.49786	0.00115976	0.122614
LOC100839382	100839382	bradi2g56557.1	LOC100839382; serine hydroxymethyltransferase 1-like	AT1G36370.1	1257	1158	1196	1669	1639	1917	8836	1474.32	1219.2	1729.5	1.4	0.5044	0.00116309	0.122614
LOC100845065	100845065	bradi2g03160.1	LOC100845065; uncharacterized protein LOC100845065	AT2G39690.1	309	353	307	177	229	186	1561	263.991	327	201	0.6	-0.702594	0.00117076	0.122723
LOC100830697	100830697	bradi1g74640.1	LOC100830697; ABC transporter G family member 22-like	AT5G06530.1	322	354	431	260	193	241	1801	301.335	373.7	228.9	0.6	-0.70696	0.00117456	0.122723
LOC100837973	100837973	bradi2g59660.1	LOC100837973; beta-glucosidase 5-like isoform 1; beta-glucosidase 5-like isoform 2	AT1G02850.2	635	896	865	604	332	415	3747	627.412	808.5	446.3	0.6	-0.857138	0.00119743	0.124559
LOC100824744	100824744	bradi4g03767.1	LOC100824744; 3-ketoacyl-CoA synthase 6-like	AT1G68530.1	107	54	65	161	172	164	723	121.592	76.4	166.8	2.2	1.1271	0.00121529	0.125861
LOC100837485	100837485	bradi5g15210.1	LOC100837485; isocitrate dehydrogenase [NADP],chloroplastic-like	AT1G65930.1	7885	8858	8571	12209	9014	13617	60154	9945.63	8544.2	11347	1.3	0.409292	0.00122188	0.125871
LOC100831149	100831149	bradi3g17740.1	LOC100831149; uncharacterized protein LOC100831149		68	28	42	88	152	250	628	102.029	46.6	157.4	3.4	1.75458	0.0012261	0.125871
LOC100845363	100845363	bradi1g15400.1	LOC100845363; uncharacterized protein LOC100845363	AT3G15840.5	2753	2910	3067	2603	1647	2282	15262	2544.77	2947.1	2142.5	0.7	-0.459981	0.00124262	0.127012
LOC100823766	100823766	bradi2g41950.1	LOC100823766; probable protein phosphatase 2C 6-like	AT1G17550.1	497	612	522	395	302	397	2725	455.004	550.4	359.6	0.7	-0.613995	0.00127484	0.129505
LOC100825286	100825286	bradi2g50010.3	LOC100825286; 3-hydroxyisobutyryl-CoA hydrolase-like protein5-like	AT1G06550.1	3053	3518	3714	5114	3659	5552	24610	4068.52	3471.6	4665.4	1.3	0.426395	0.00127803	0.129505
LOC100842186	100842186	bradi4g40740.1	LOC100842186; GDP-L-galactose phosphorylase 2-like	AT4G26850.1	1875	2080	1927	1621	1052	1743	10298	1708.15	1985.3	1431	0.7	-0.472354	0.00130627	0.131799
LOC100836073	100836073	bradi4g09125.2	LOC100836073; ribulose bisphosphate carboxylase/oxygenaseactivase A, chloroplastic-like	AT2G39730.1	24893	33404	30584	22571	16729	16242	144423	24302	29992	18612	0.6	-0.688343	0.00135874	0.136507
LOC100844957	100844957	bradi1g22440.1	LOC100844957; uncharacterized protein LOC100844957	AT5G09530.1	138	119	175	220	256	319	1227	203.839	145.9	261.8	1.8	0.84332	0.00136914	0.136543
LOC100846649	100846649	bradi4g19060.1	LOC100846649; probable WRKY transcription factor 75-like	AT5G13080.1	145	74	70	196	134	253	872	142.361	97.7	187.1	1.9	0.937827	0.00137358	0.136543
LOC100841764	100841764	bradi1g60397.2	LOC100841764; protein STRUBBELIG-RECEPTOR FAMILY 7-like	AT3G14350.1	455	542	606	414	280	382	2679	447.098	541.1	353.1	0.7	-0.615734	0.00137722	0.136543
LOC100838555	100838555	bradi5g00925.1	LOC100838555; L-type lectin-domain containing receptor kinaseIX.1-like	AT5G10530.1	135	88	89	150	192	297	951	156.086	105.4	206.8	2	0.972366	0.00138233	0.136543
LOC100826214	100826214	bradi2g06900.1	LOC100826214; GDSL esterase/lipase At5g45920-like	AT5G45920.1	1233	1166	1281	1633	1407	2256	8976	1478.74	1242.5	1715	1.4	0.464951	0.00142256	0.139929
LOC100841918	100841918	bradi1g23520.1	LOC100841918; probable nucleoredoxin 1-1-like	AT1G60420.1	2612	2183	2250	3304	2412	4151	16912	2781.71	2378.9	3184.5	1.3	0.420755	0.00150986	0.147897
LOC100825311	100825311	bradi3g07150.1	LOC100825311; MLO-like protein 1-like	AT4G02600.2	318	456	478	278	215	312	2057	342.652	422.5	262.8	0.6	-0.684917	0.00152223	0.147957
LOC100834171	100834171	bradi1g32380.1	LOC100834171; probable potassium transporter 13-like	AT2G30070.1	620	680	578	454	412	427	3171	532.699	633.8	431.6	0.7	-0.554557	0.00152305	0.147957
LOC100844769	100844769	bradi2g62510.1	LOC100844769; transcription repressor MYB6-like	AT3G46130.1	3851	2806	2538	4139	4439	6216	23989	3968.04	3105.3	4830.8	1.6	0.637521	0.00153516	0.148093
LOC100838095	100838095	bradi3g05170.1	LOC100838095; ribonuclease H2 subunit C-like	AT2G39440.1	189	170	149	299	226	379	1412	231.845	171.5	292.2	1.7	0.768631	0.00153705	0.148093
LOC100829379	100829379	bradi2g58170.1	LOC100829379; magnesium transporter MRS2-F-like isoform 1; magnesium transporter MRS2-F-like isoform 2	AT3G19640.1	936	863	758	1202	974	1574	6307	1038.81	863.2	1214.4	1.4	0.492415	0.00154985	0.148131
LOC100844092	100844092	bradi3g30230.1	LOC100844092; NAD-dependent malic enzyme 59 kDa isoform,mitochondrial-like	AT4G00570.1	1991	1844	2132	2658	2327	3406	14358	2374.9	2014.8	2735	1.4	0.44092	0.00155105	0.148131
LOC100843902	100843902	bradi1g62840.1	LOC100843902; blue-light photoreceptor PHR2-like	AT2G47590.1	1214	1334	1362	1997	1499	2096	9502	1575.28	1319.8	1830.7	1.4	0.472069	0.00155636	0.148131
LOC100826726	100826726	bradi1g74430.1	LOC100826726; uncharacterized protein LOC100826726	AT1G03080.1	453	554	555	338	255	457	2612	432.466	527.2	337.8	0.6	-0.642338	0.00157368	0.149176
LOC100829758	100829758	bradi5g12720.1	LOC100829758; snakin-2-like	AT5G14920.1	183	223	152	96	104	101	859	144.588	188.3	100.9	0.5	-0.89982	0.00160386	0.151427
LOC100833103	100833103	bradi3g45530.1	LOC100833103; uncharacterized protein LOC100833103	AT4G09510.1	1633	1605	1761	2191	2024	2851	12065	1998.19	1687.8	2308.6	1.4	0.451937	0.0016199	0.152329
LOC100839585	100839585	bradi1g42707.1	LOC100839585; carboxyl-terminal-processing protease-likeisoform 1; carboxyl-terminal-processing protease-likeisoform 2	AT3G57680.1	1298	1567	1511	1233	605	974	7188	1196.38	1476.9	915.9	0.6	-0.689369	0.00166559	0.156002
LOC100820954	100820954	bradi4g24410.1	LOC100820954; probable LRR receptor-likeserine/threonine-protein kinase At3g47570-like	AT3G47570.1	590	649	648	512	322	471	3192	531.756	637	426.6	0.7	-0.57843	0.00169402	0.157703
LOC100833044	100833044	bradi1g24590.2	LOC100833044; uncharacterized protein LOC100833044	AT1G61240.4	250	302	281	223	102	176	1334	221.873	281.1	162.6	0.6	-0.789734	0.00169717	0.157703
LOC100839043	100839043	bradi1g18200.1	LOC100839043; probable indole-3-acetic acid-amido synthetaseGH3.11-like	AT2G47750.1	118	137	53	30	32	24	394	66.5996	103.9	29.3	0.3	-1.82577	0.00174092	0.161131
LOC100825463	100825463	bradi4g41540.1	LOC100825463; uncharacterized protein LOC100825463	AT1G77580.1	245	378	333	214	151	229	1550	258.008	322.5	193.5	0.6	-0.737178	0.001777	0.1636
LOC100833572	100833572	bradi2g21180.1	LOC100833572; probable calcium-transporting ATPase 6, plasmamembrane-type-like	AT2G41560.1	129	113	96	162	163	325	988	160.375	114.1	206.6	1.8	0.856619	0.00178151	0.1636
LOC100846052	100846052	bradi5g08580.2	LOC100846052; protein MEI2-like 4-like	AT5G61960.2	1430	1564	1447	2365	1678	2244	10728	1782.11	1499	2065.2	1.4	0.462343	0.00180166	0.164806
LOC100839298	100839298	bradi2g11960.1	LOC100839298; UDP-glucuronic acid decarboxylase 1-like	AT3G62830.2	2171	1977	2064	2513	2285	3888	14898	2448.08	2097.4	2798.7	1.3	0.416163	0.00185396	0.168933
LOC100838600	100838600	bradi2g05770.1	LOC100838600; pollen-specific protein SF21-like	AT5G56750.1	930	1092	944	777	594	785	5122	854.716	1001	708.5	0.7	-0.498631	0.00188011	0.170654
LOC100836235	100836235	bradi2g59550.1	LOC100836235; uncharacterized protein LOC100836235	AT5G43750.1	1467	1643	1657	1417	931	1234	8349	1393.5	1609.1	1177.9	0.7	-0.449963	0.00192253	0.173682
LOC100838395	100838395	bradi3g09690.1	LOC100838395; high mobility group B protein 13-like	AT4G23800.1	200	229	159	124	93	109	914	153.199	198.4	108	0.5	-0.877706	0.00192824	0.173682
LOC100823264	100823264	bradi2g43330.1	LOC100823264; acyl-protein thioesterase 2-like	AT3G15650.1	38	45	31	84	77	133	408	66.5401	38.5	94.6	2.5	1.29848	0.00196557	0.175984
LOC100821814	100821814	bradi2g49320.1	LOC100821814; uncharacterized protein LOC100821814		637	590	556	902	759	1003	4447	738.424	602	874.9	1.5	0.539443	0.00197256	0.175984
LOC100846068	100846068	bradi5g10670.5	LOC100846068; uncharacterized protein LOC100846068	AT1G53570.4	2328	2297	2577	3436	2478	4091	17207	2835.3	2431.6	3239.1	1.3	0.413694	0.00197625	0.175984
LOC100830514	100830514	bradi2g47420.1	LOC100830514; anthocyanidin 5,3-O-glucosyltransferase-like	AT3G16520.3	53	15	15	60	117	197	457	73.9352	28.1	119.8	4.3	2.09355	0.00200563	0.177926
LOC100827136	100827136	bradi1g37220.1	LOC100827136; uncharacterized protein LOC100827136 isoform 1; uncharacterized protein LOC100827136 isoform 2	AT5G62550.1	4263	4984	6012	3774	2791	4216	26040	4331.13	5151	3511.2	0.7	-0.552894	0.00203287	0.179665
LOC100826497	100826497	bradi4g33850.1	LOC100826497; uncharacterized protein LOC100826497	AT4G00200.1	359	339	351	211	191	267	1718	286.448	354.2	218.7	0.6	-0.695267	0.00205874	0.180747
LOC100833773	100833773	bradi1g29515.1	LOC100833773; gibberellin-regulated protein 3-like	AT4G09610.1	452	526	585	325	265	473	2626	434.652	527.6	341.7	0.6	-0.626665	0.00206049	0.180747
LOC100834090	100834090	bradi2g62170.1	LOC100834090; telomere-binding protein 1-like	AT1G07540.1	2569	3462	2932	2387	1767	2174	15291	2556.93	3024.3	2089.6	0.7	-0.533341	0.00208241	0.18199
LOC100828985	100828985	bradi2g10870.1	LOC100828985; F-box protein At2g32560-like	AT2G32560.1	840	803	872	1026	1035	1591	6167	1016.89	849.1	1184.6	1.4	0.480393	0.0021977	0.191355
LOC100829306	100829306	bradi3g22040.1	LOC100829306; ocs element-binding factor 1-like	AT1G75390.1	2412	2528	2410	1872	1722	2063	13007	2175.38	2481	1869.7	0.8	-0.408115	0.00221725	0.191675
LOC100834838	100834838	bradi4g39190.1	LOC100834838; uncharacterized protein LOC100834838	AT5G40700.3	157	230	216	105	112	123	943	158.238	203.5	113	0.6	-0.848214	0.00221968	0.191675
LOC100833188	100833188	bradi3g33990.1	LOC100833188; aluminum-activated malate transporter 12-likeisoform 1; aluminum-activated malate transporter 12-likeisoform 2	AT4G17970.1	484	552	599	417	299	407	2758	460.171	551.9	368.4	0.7	-0.582977	0.00222584	0.191675
LOC100837144	100837144	bradi1g69307.1	LOC100837144; uncharacterized protein LOC100837144	AT5G66600.4	162	172	175	90	84	99	782	131.075	171.8	90.3	0.5	-0.927655	0.00225278	0.193287
LOC100844522	100844522	bradi5g12280.1	LOC100844522; aldose 1-epimerase-like	AT5G15140.1	383	307	315	445	557	686	2693	447.767	339.4	556.2	1.6	0.712573	0.00226669	0.193773
LOC100844346	100844346	bradi1g25990.1	LOC100844346; uncharacterized protein LOC100844346	AT3G21710.2	810	783	840	1188	966	1379	5966	987.862	821.4	1154.3	1.4	0.490805	0.00231876	0.197506
LOC100842283	100842283	bradi1g08130.1	LOC100842283; COBRA-like protein 3-like	AT5G60920.1	981	1258	1282	922	735	956	6134	1023.83	1188.3	859.3	0.7	-0.467586	0.00234073	0.198657
LOC100824256	100824256	bradi5g02037.1	LOC100824256; heat shock protein 83-like	AT5G52640.1	77	47	35	16	11	20	206	34.414	53.7	15.1	0.3	-1.8286	0.00236381	0.199385
LOC100822095	100822095	bradi5g10737.1	LOC100822095; pleckstrin homology domain-containing family Amember 8-like	AT3G21260.3	417	471	422	259	272	343	2184	364.898	442.1	287.7	0.7	-0.620114	0.00236627	0.199385
LOC100842448	100842448	bradi3g58300.1	LOC100842448; cyclin-D3-1-like	AT5G65420.1	299	285	314	461	332	644	2335	381.524	303.2	459.9	1.5	0.600941	0.00238474	0.20007
LOC100842988	100842988	bradi1g64920.1	LOC100842988; pathogenesis-related protein 1-like		76	59	132	191	408	435	1301	217.211	90.2	344.2	3.8	1.93193	0.00239141	0.20007
LOC100826987	100826987	bradi3g26880.1	LOC100826987; probable histone H2A variant 3-like	AT3G54560.1	388	521	368	269	243	337	2126	354.281	430.8	277.7	0.6	-0.633311	0.00240185	0.200231
LOC100828659	100828659	bradi5g03127.1	LOC100828659; G-type lectin S-receptor-likeserine/threonine-protein kinase At2g19130-like	AT2G19130.1	435	222	240	601	415	1038	2951	474.29	303.1	645.5	2.1	1.09052	0.00242833	0.201723
LOC100841025	100841025	bradi2g14390.1	LOC100841025; uncharacterized protein LOC100841025		472	750	650	455	210	312	2849	475.737	631.5	319.9	0.5	-0.981022	0.00248941	0.206069
LOC100829204	100829204	bradi3g34630.1	LOC100829204; uncharacterized protein LOC100829204	AT5G24280.1	1	4	4	33	22	21	85	14.2614	3	25.5	8.4	3.07039	0.00251191	0.207202
LOC100836194	100836194	bradi4g24367.1	LOC100836194; fructose-bisphosphate aldolase,chloroplastic-like	AT4G38970.1	24594	29711	27476	22777	18088	19506	142152	23850.4	27600	20100.8	0.7	-0.457418	0.00252957	0.207929
LOC100821042	100821042	bradi1g66270.1	LOC100821042; MATE efflux family protein 5-like	AT5G52450.1	360	235	194	387	404	718	2298	375.18	266.5	483.9	1.8	0.860521	0.00254162	0.208192
LOC100845517	100845517	bradi4g05630.1	LOC100845517; putative glutaredoxin-C14-like	AT2G47870.1	16	21	15	49	67	58	226	38.1824	17.5	58.8	3.4	1.74538	0.0026389	0.214096
LOC100835853	100835853	bradi3g07190.1	LOC100835853; chlorophyll a-b binding protein 8,chloroplastic-like	AT1G61520.3	13164	12961	10769	10407	6103	6816	60220	10104.1	12453.7	7754.4	0.6	-0.683477	0.00263947	0.214096
LOC100831987	100831987	bradi1g69740.1	LOC100831987; uncharacterized protein LOC100831987		234	254	231	157	119	153	1148	191.96	242.7	141.2	0.6	-0.78096	0.00264103	0.214096
LOC100832564	100832564	bradi3g56340.1	LOC100832564; transcription factor BIM1-like	AT5G08130.5	53	53	78	121	130	148	583	97.2111	62.1	132.3	2.1	1.09023	0.00269684	0.215555
LOC100822518	100822518	bradi1g33097.1	LOC100822518; external NADH-ubiquinone oxidoreductase 1,mitochondrial-like	AT4G28220.1	796	1088	1020	786	496	719	4905	817.175	979.9	654.4	0.7	-0.58244	0.00269794	0.215555
LOC100830593	100830593	bradi1g14720.1	LOC100830593; serine/threonine-protein kinase SAPK10-like	AT4G33950.1	165	178	196	125	74	99	837	139.981	182	98	0.5	-0.892643	0.00269837	0.215555
LOC100820927	100820927	bradi3g18650.1	LOC100820927; endo-1,3;1,4-beta-D-glucanase-like	AT3G23600.1	395	399	339	542	416	917	3008	488.101	382.4	593.8	1.6	0.634654	0.00270384	0.215555
LOC100843216	100843216	bradi4g04420.1	LOC100843216; probable boron transporter 2-like	AT2G47160.1	2631	2612	2582	3311	2929	4510	18575	3066.15	2641.6	3490.7	1.3	0.402072	0.00270486	0.215555
LOC100820894	100820894	bradi2g09130.1	LOC100820894; epoxide hydrolase 2-like	AT4G02340.1	190	156	175	246	317	354	1438	240.142	175.9	304.3	1.7	0.790599	0.00271943	0.215983
LOC100845935	100845935	bradi1g76050.1	LOC100845935; F-box/LRR-repeat protein 10-like	AT2G17020.1	146	120	130	209	196	313	1114	183.057	133.7	232.4	1.7	0.797246	0.00280856	0.221017
LOC100828942	100828942	bradi4g29830.1	LOC100828942; protein TIFY 6B-like	AT3G17860.1	1079	1154	1226	990	680	910	6039	1007.66	1167.7	847.7	0.7	-0.46208	0.00280925	0.221017
LOC100833535	100833535	bradi1g10650.1	LOC100833535; UDP-glucose 6-dehydrogenase-like	AT5G15490.1	1944	2720	3005	1725	1371	1895	12660	2111.38	2588.1	1634.6	0.6	-0.662979	0.00281101	0.221017
LOC100834132	100834132	bradi4g32480.1	LOC100834132; carbonic anhydrase 2, chloroplastic-like	AT4G33580.1	922	1198	1194	903	664	834	5715	955.106	1118.4	791.8	0.7	-0.498213	0.00282728	0.221555
LOC100821169	100821169	bradi5g23510.1	LOC100821169; uncharacterized protein LOC100821169	AT5G64550.1	1127	1062	1033	1633	1187	1751	7793	1289.58	1087.8	1491.4	1.4	0.455272	0.00284498	0.222201
LOC100823434	100823434	bradi1g14370.1	LOC100823434; type I inositol-1,4,5-trisphosphate5-phosphatase 11-like	AT1G47510.1	95	122	136	81	31	57	522	86.9628	119.1	54.8	0.5	-1.12091	0.00288057	0.223861
LOC100827675	100827675	bradi2g37750.1	LOC100827675; 125 kDa kinesin-related protein-like	AT3G45850.2	553	703	681	475	370	528	3310	551.22	653.7	448.7	0.7	-0.542728	0.00288528	0.223861
LOC100823367	100823367	bradi2g24220.1	LOC100823367; subtilisin-like protease-like	AT2G05920.1	90	93	67	29	46	28	353	60.0216	84.4	35.7	0.4	-1.24215	0.00296264	0.229107
LOC100835661	100835661	bradi4g23957.1	LOC100835661; uncharacterized protein LOC100835661	AT1G35530.2	108	126	96	216	143	261	950	155.434	111.4	199.5	1.8	0.84124	0.00297362	0.229203
LOC100841275	100841275	bradi4g31930.1	LOC100841275; probable thylakoidal processing peptidase 2,chloroplastic-like	AT1G06870.1	1247	999	1097	1336	1260	2133	8072	1326.35	1129	1523.7	1.3	0.432634	0.00300209	0.230641
LOC100827120	100827120	bradi5g23600.1	LOC100827120; ABC transporter B family member 19-like	AT3G28860.1	932	865	858	633	469	843	4600	761.016	896.4	625.7	0.7	-0.51875	0.00302605	0.231724
LOC100831867	100831867	bradi3g14710.1	LOC100831867; (E)-beta-farnesene synthase-like	AT4G16730.1	7	37	56	183	95	102	480	80.1803	33.7	126.6	3.8	1.90836	0.00304997	0.232271
LOC100841385	100841385	bradi1g09790.1	LOC100841385; uncharacterized protein LOC100841385	AT1G49975.1	253	330	345	241	128	221	1518	252.16	313.2	191.1	0.6	-0.71251	0.00305294	0.232271
LOC100830975	100830975	bradi1g77840.1	LOC100830975; remorin-like	AT5G23750.2	3464	4498	4302	3243	2634	2795	20936	3514.47	4138.7	2890.3	0.7	-0.517976	0.00313011	0.236705
LOC100838127	100838127	bradi4g01887.1	LOC100838127; homeobox-leucine zipper protein HOX33-like	AT2G34710.1	823	869	697	481	537	718	4125	687.515	806.3	568.7	0.7	-0.503639	0.00313137	0.236705
LOC100841108	100841108	bradi1g45540.1	LOC100841108; uncharacterized protein LOC100841108	AT1G78260.2	97	189	146	71	63	76	642	107.536	145.7	69.4	0.5	-1.07018	0.00324529	0.24453
LOC100831461	100831461	bradi4g15160.1	LOC100831461; BI1-like protein-like	AT3G63310.1	65	61	54	154	83	153	570	93.2682	60.8	125.8	2.1	1.04945	0.00326529	0.244544
LOC100832728	100832728	bradi5g26725.1	LOC100832728; LOW QUALITY PROTEIN: probable phospholipidhydroperoxide glutathione peroxidase 6,mitochondrial-like	AT4G11600.1	78	103	115	42	36	55	429	71.5628	99.9	43.2	0.4	-1.20869	0.00326628	0.244544
LOC100845844	100845844	bradi4g16630.1	LOC100845844; adagio-like protein 3-like	AT1G68050.1	473	511	488	423	232	359	2486	413.77	496.9	330.7	0.7	-0.587434	0.00328278	0.244999
LOC100840173	100840173	bradi5g08260.2	LOC100840173; probable metal-nicotianamine transporterYSL6-like isoform 1; probable metal-nicotianamine transporterYSL6-like isoform 2; probable metal-nicotianamine transporterYSL6-like isoform 3; probable metal-nicotianamine transporterYSL6-like isoform 4; probable metal-nicotianamine transporterYSL6-like isoform 5	AT3G27020.1	787	957	894	591	545	803	4577	760.866	890.3	631.4	0.7	-0.495622	0.0033492	0.248732
LOC100821589	100821589	bradi2g56030.1	LOC100821589; fructose-1,6-bisphosphatase, cytosolic-like	AT1G43670.1	3944	4747	4223	3774	2251	2748	21687	3629.71	4358.2	2901.2	0.7	-0.587066	0.00335395	0.248732
LOC100825278	100825278	bradi2g58060.1	LOC100825278; uncharacterized protein LOC100825278	AT2G19880.2	271	437	339	233	125	249	1654	273.956	353.2	194.7	0.6	-0.85876	0.0034317	0.253698
LOC100826912	100826912	bradi4g36220.2	LOC100826912; uncharacterized protein LOC100826912	AT4G25290.1	633	753	712	615	314	510	3537	588.14	708.1	468.2	0.7	-0.596755	0.00344364	0.253782
LOC100842833	100842833	bradi1g34087.2	LOC100842833; subtilisin-like protease-like	AT4G30020.1	270	315	278	186	141	218	1408	234.211	291.3	177.2	0.6	-0.717148	0.00349917	0.257069
LOC100846175	100846175	bradi5g15637.1	LOC100846175; uncharacterized protein LOC100846175	AT1G07910.2	265	220	226	458	254	449	1872	307.697	240.1	375.3	1.6	0.6445	0.00351016	0.257073
LOC100821199	100821199	bradi2g22180.1	LOC100821199; probable inactive receptor kinaseAt5g58300-like	AT5G58300.2	272	436	327	228	172	238	1673	279.062	349.1	209	0.6	-0.740091	0.00353711	0.258242
LOC100835582	100835582	bradi4g31550.1	LOC100835582; LOW QUALITY PROTEIN: protein Brevis radix-like1-like	AT3G14000.2	125	150	156	82	66	79	658	110.27	145.5	75.1	0.5	-0.954457	0.00360218	0.262179
LOC100829239	100829239	bradi1g07630.1	LOC100829239; uncharacterized protein LOC100829239	AT4G37180.1	20	16	20	97	46	53	252	41.9988	18.9	65.1	3.4	1.78293	0.00365275	0.265038
LOC100842035	100842035	bradi2g10810.1	LOC100842035; probable anion transporter 1,chloroplastic-like	AT2G29650.1	760	814	844	708	423	639	4188	696.926	816.2	577.6	0.7	-0.498886	0.00367532	0.265856
LOC100824216	100824216	bradi1g52320.1	LOC100824216; peroxisomal acyl-coenzyme A oxidase 1-like	AT4G16760.1	2889	2913	3190	3752	3313	5131	21188	3497.17	3035.8	3958.6	1.3	0.382922	0.00377794	0.271487
LOC100839008	100839008	bradi3g10330.3	LOC100839008; probable lactoylglutathione lyase,chloroplast-like	AT1G67280.1	403	515	455	380	230	208	2191	369.197	463.3	275.1	0.6	-0.752178	0.00378764	0.271487
LOC100834696	100834696	bradi2g58490.1	LOC100834696; rho GDP-dissociation inhibitor 1-like	AT3G07880.1	318	304	265	220	143	203	1453	242.375	299.4	185.3	0.6	-0.692224	0.00378781	0.271487
LOC100833440	100833440	bradi4g37450.1	LOC100833440; uncharacterized transporter YBR287W-like	AT5G65980.1	395	277	268	623	395	1114	3072	491.308	317.5	665.1	2.1	1.06697	0.00381213	0.2724
LOC100842871	100842871	bradi3g14000.1	LOC100842871; uncharacterized protein LOC100842871	AT5G63190.2	2198	2469	2384	3119	2627	3868	16665	2756.6	2379.9	3133.3	1.3	0.396764	0.00384455	0.273883
LOC100831349	100831349	bradi3g59237.2	LOC100831349; shikimate kinase, chloroplastic-like	AT2G21940.5	1115	1406	1283	1862	1607	1867	9140	1525.71	1283.7	1767.7	1.4	0.461553	0.0038847	0.275456
LOC100837035	100837035	bradi5g19130.1	LOC100837035; beta-carotene 3-hydroxylase, chloroplastic-like	AT4G25700.1	267	299	293	168	191	187	1405	236.443	289.9	182.9	0.6	-0.664368	0.00389005	0.275456
LOC100828089	100828089	bradi2g43640.1	LOC100828089; CTP synthase 1-like isoform 1; CTP synthase 1-like isoform 2	AT3G12670.1	823	921	952	651	555	791	4693	781.164	910	652.3	0.7	-0.480387	0.00390897	0.275964
LOC100827028	100827028	bradi5g16200.1	LOC100827028; uncharacterized protein LOC100827028	AT3G19800.1	213	285	233	186	112	151	1180	197.112	246.6	147.6	0.6	-0.740948	0.00396179	0.278855
LOC100833512	100833512	bradi1g60110.1	LOC100833512; zinc transporter 2-like isoform 1; zinc transporter 2-like isoform 2; zinc transporter 2-like isoform 3	AT1G55910.1	674	594	510	767	884	1070	4499	749.109	600.3	897.9	1.5	0.580992	0.00399872	0.280169
LOC100837004	100837004	bradi4g11360.1	LOC100837004; LOW QUALITY PROTEIN: tropinone reductase 1-like	AT2G29150.1	159	184	178	107	92	95	815	136.999	175.8	98.2	0.6	-0.841218	0.00403284	0.280169
LOC100822684	100822684	bradi4g28057.1	LOC100822684; O-methyltransferase ZRP4-like	AT4G35160.1	590	463	469	683	981	1218	4404	731.225	514	948.5	1.8	0.883888	0.0040455	0.280169
LOC100845368	100845368	bradi1g35620.1	LOC100845368; potassium transporter 10-like	AT1G70300.1	893	1208	965	718	697	823	5304	887.382	1034.5	740.3	0.7	-0.482684	0.00404683	0.280169
LOC100845396	100845396	bradi3g58630.1	LOC100845396; uncharacterized protein LOC100845396	AT4G08950.1	21	14	11	41	53	63	203	33.6989	15.5	51.9	3.3	1.73904	0.00405639	0.280169
LOC100845630	100845630	bradi1g74810.1	LOC100845630; 3-hydroxybenzoate 6-hydroxylase 1-like	AT4G38540.1	73	41	36	107	203	188	648	109.163	50.7	167.6	3.3	1.72605	0.00405909	0.280169
LOC100832500	100832500	bradi4g31380.1	LOC100832500; flavonoid 3'-monooxygenase-like	AT5G07990.1	547	252	331	601	1012	1276	4019	665.485	381.9	949.1	2.5	1.31322	0.00406387	0.280169
LOC100823927	100823927	bradi4g36077.1	LOC100823927; two-component response regulator-likePRR95-like	AT5G24470.1	368	406	388	269	193	319	1943	322.526	392.2	252.8	0.6	-0.633435	0.00409346	0.281383
LOC100823671	100823671	bradi2g24240.1	LOC100823671; uncharacterized protein LOC100823671	AT5G17210.1	32	18	20	40	82	100	292	48.3681	23.7	73.1	3.1	1.62768	0.00414732	0.284255
LOC100832033	100832033	bradi2g57710.2	LOC100832033; probable methyltransferase PMT19-like	AT4G10440.1	278	263	322	345	395	615	2218	365.021	291.4	438.6	1.5	0.590037	0.00416576	0.284577
LOC100829891	100829891	bradi2g61830.1	LOC100829891; beta-fructofuranosidase, insoluble isoenzyme4-like	AT3G13790.1	175	193	194	107	74	143	886	146.737	189.7	103.8	0.5	-0.870318	0.00418256	0.284577
LOC100824383	100824383	bradi2g30490.1	LOC100824383; uncharacterized protein LOC100824383	AT3G53980.2	6169	5938	4896	7488	8870	10281	43642	7279.02	5739.6	8818.5	1.5	0.619585	0.00418834	0.284577
LOC100841151	100841151	bradi4g12070.1	LOC100841151; epoxide hydrolase 2-like	AT3G51000.1	315	244	231	364	421	483	2058	343.437	266.8	420.1	1.6	0.655073	0.00420233	0.284705
LOC100832864	100832864	bradi2g36350.2	LOC100832864; probable sucrose-phosphatase 3-like isoform 1; probable sucrose-phosphatase 3-like isoform 2	AT2G35840.3	97	61	62	104	138	202	664	109.298	74.3	144.3	1.9	0.957093	0.004255	0.285705
LOC100824109	100824109	bradi3g41500.1	LOC100824109; zinc finger protein CONSTANS-LIKE 14-like	AT2G33500.2	582	460	516	685	756	878	3877	646.936	526.2	767.7	1.5	0.545049	0.00425721	0.285705
LOC100843837	100843837	bradi5g19410.1	LOC100843837; probable protein phosphatase 2C 43-like	AT5G06750.3	109	172	151	89	68	74	663	111.307	145.7	76.9	0.5	-0.922857	0.00426111	0.285705
LOC100825562	100825562	bradi5g08850.1	LOC100825562; desiccation-related protein PCC13-62-like	AT1G47980.1	47	8	12	58	72	186	383	60.3899	22.7	98.1	4.3	2.11342	0.00427231	0.285705
LOC100846045	100846045	bradi1g21780.1	LOC100846045; uncharacterized protein LOC100846045	AT2G04039.1	471	526	537	415	317	344	2610	437.967	517.8	358.1	0.7	-0.531872	0.00428293	0.285705
LOC100825736	NA	NA	LOC100825736; chaperonin CPN60-2, mitochondrial-like	AT3G23990.1	985	1026	917	684	521	986	5119	845.099	988.3	701.9	0.7	-0.49378	0.00430236	0.285705
LOC100821505	100821505	bradi3g06240.1	LOC100821505; premnaspirodiene oxygenase-like isoform 1; premnaspirodiene oxygenase-like isoform 2	AT1G13080.1	283	267	195	148	138	176	1207	201.747	251.5	152	0.6	-0.726132	0.00430676	0.285705
LOC100833541	NA	NA	LOC100833541; ubiquitin-conjugating enzyme E2 28-like	AT1G64230.2	6511	6251	6014	7671	7222	10175	43844	7263.92	6338.7	8189.1	1.3	0.369513	0.00431431	0.285705
LOC100841871	100841871	bradi4g06280.1	LOC100841871; guanylate kinase-like	AT3G57550.2	1411	1115	1328	1960	1619	3840	11273	1817.56	1301.6	2333.5	1.8	0.842212	0.00432763	0.285782
LOC100827233	100827233	bradi5g14880.2	LOC100827233; probable leucine-rich repeat receptor-likeprotein kinase At4g00330-like	AT2G11520.1	687	430	553	785	735	1487	4677	759.967	564.2	955.7	1.7	0.760412	0.00436679	0.287038
LOC100824881	100824881	bradi2g17140.1	LOC100824881; uncharacterized protein LOC100824881		24	42	41	100	66	99	372	61.2679	36.1	86.4	2.4	1.25977	0.00437108	0.287038
LOC100845242	100845242	bradi4g37990.1	LOC100845242; MOSC domain-containing protein 2,mitochondrial-like	AT5G44720.1	384	455	459	376	229	286	2189	366.16	438.1	294.2	0.7	-0.574361	0.00440457	0.288432
LOC100821434	100821434	bradi1g54890.1	LOC100821434; probable 1-deoxy-D-xylulose-5-phosphatesynthase, chloroplastic-like	AT4G15560.1	8	5	3	41	25	24	106	17.7871	5.4	30.2	5.6	2.48105	0.00446957	0.291876
LOC100837321	100837321	bradi4g34350.2	LOC100837321; transcription factor bHLH49-like	AT1G68920.2	542	557	520	765	656	948	3988	659.757	546.5	773	1.4	0.50023	0.00457435	0.296555
LOC100825424	100825424	bradi3g01760.1	LOC100825424; syntaxin-52-like	AT1G79590.2	444	375	436	519	612	753	3139	522.362	423.8	620.9	1.5	0.55099	0.00457713	0.296555
LOC100828042	100828042	bradi4g02380.1	LOC100828042; methylcrotonoyl-CoA carboxylase subunit alpha,mitochondrial-like	AT1G03090.2	835	954	1000	1240	1204	1481	6714	1118.01	941.4	1294.6	1.4	0.459614	0.00457908	0.296555
LOC100843650	100843650	bradi2g11080.2	LOC100843650; germin-like protein 1-1-like	AT1G09560.1	184	226	239	97	151	144	1041	175.342	219	131.6	0.6	-0.734713	0.00461366	0.297484
LOC100844063	100844063	bradi2g35000.1	LOC100844063; putative disease resistance protein RGA4-like	AT3G14470.1	37	42	32	94	66	111	382	62.5524	37.5	87.6	2.3	1.22639	0.00461873	0.297484
LOC100823547	100823547	bradi1g34470.4	LOC100823547; uncharacterized protein LOC100823547	AT3G13040.2	542	616	625	461	359	458	3061	511.367	601.8	420.9	0.7	-0.515861	0.00465669	0.298292
LOC100834328	100834328	bradi3g14790.1	LOC100834328; vesicle-associated protein 4-2-like	AT5G54110.1	1892	1648	1727	2397	1899	2909	12472	2060.62	1778.5	2342.8	1.3	0.397595	0.00466134	0.298292
LOC100822514	100822514	bradi1g22680.1	LOC100822514; probable WRKY transcription factor 3-like	AT2G03340.1	334	407	384	309	208	241	1883	315.511	379.7	251.3	0.7	-0.595085	0.00468139	0.298292
LOC100827707	100827707	bradi4g23680.1	LOC100827707; uncharacterized protein LOC100827707	AT1G77460.2	832	1001	914	709	532	811	4799	797.431	927.1	667.8	0.7	-0.473281	0.00468202	0.298292
LOC100840551	100840551	bradi1g61680.1	LOC100840551; uncharacterized protein LOC100840551	AT2G26770.2	596	683	670	479	396	536	3360	560.252	657.8	462.7	0.7	-0.50775	0.004696	0.298374
LOC100824290	100824290	bradi4g27960.1	LOC100824290; nucleobase-ascorbate transporter 2-like	AT2G34190.1	141	151	138	71	57	103	661	109.672	145.1	74.2	0.5	-0.967906	0.00472626	0.298868
LOC100841851	NA	NA	LOC100841851		36	57	10	2	6	1	112	19.0286	34.7	3.3	0.1	-3.37456	0.00473098	0.298868
LOC100836915	100836915	bradi5g10490.1	LOC100836915; probable L-ascorbate peroxidase 7,chloroplastic-like	AT4G08390.3	582	473	519	699	616	992	3881	639.1	531.5	746.7	1.4	0.490272	0.00474191	0.298868
LOC100823066	100823066	bradi3g05292.1	LOC100823066; probable leucine-rich repeat receptor-likeprotein kinase At1g35710-like	AT2G34930.1	378	343	389	502	384	830	2826	459.524	374.8	544.2	1.5	0.538132	0.00476751	0.299141
LOC100839981	100839981	bradi1g32640.1	LOC100839981; metal transporter Nramp3-like	AT1G80830.1	721	573	465	896	615	1230	4500	734.871	593.9	875.8	1.5	0.560307	0.00477169	0.299141
LOC100825651	100825651	bradi4g19457.1	LOC100825651; LOW QUALITY PROTEIN:adenosylhomocysteinase-like	AT4G13940.1	38361	41359	41799	50034	48982	61183	281718	46899.7	41019.8	52779.6	1.3	0.363661	0.00478901	0.299369
LOC100840493	100840493	bradi1g13940.1	LOC100840493; vacuolar protein sorting-associated protein 2homolog 2-like	AT5G44560.1	134	142	134	58	88	72	628	106.205	138.4	74	0.5	-0.902921	0.00480081	0.299369
LOC100839516	NA	NA	LOC100839516; DNA topoisomerase 2-like	AT3G23890.2	150	204	155	95	79	115	798	133	171.7	94.3	0.5	-0.865177	0.00487666	0.303295
LOC100829301	100829301	bradi3g60470.1	LOC100829301; uncharacterized protein LOC100829301	AT4G33540.1	694	412	512	746	982	1242	4588	761.504	546.7	976.3	1.8	0.836753	0.00489779	0.303805
LOC100832579	100832579	bradi1g55440.2	LOC100832579; indole-3-glycerol phosphate lyase,chloroplastic-like	AT3G54640.1	2782	1544	1518	2830	3232	5751	17657	2879.2	1974.5	3783.9	1.9	0.938419	0.00494891	0.306168
LOC100843869	NA	NA	LOC100843869		27	50	33	19	1	7	137	22.8586	37.1	8.6	0.2	-2.10456	0.00499679	0.308319
LOC100843457	100843457	bradi2g12160.1	LOC100843457; S-adenosylmethionine synthase 1-like isoform 1; S-adenosylmethionine synthase 1-like isoform 2; S-adenosylmethionine synthase 1-like isoform 3	AT4G01850.2	39241	41052	38744	53095	40565	63088	275785	45556.1	40181.5	50930.7	1.3	0.342006	0.00509194	0.313276
LOC100845670	100845670	bradi1g45760.1	LOC100845670; uncharacterized protein LOC100845670	AT3G23450.1	4293	4007	4333	3663	2997	3458	22751	3809.66	4265.4	3354	0.8	-0.346807	0.00510378	0.313276
LOC100841053	100841053	bradi3g37240.1	LOC100841053; d-3-phosphoglycerate dehydrogenase,chloroplastic-like	AT1G17745.1	4625	4956	4944	6849	6781	7250	35405	5928.58	4903	6954.1	1.4	0.504198	0.00515334	0.315495
LOC100830535	100830535	bradi3g00220.2	LOC100830535; uncharacterized protein LOC100830535	AT5G60580.3	575	832	776	558	370	612	3723	617.773	736.6	499	0.7	-0.561891	0.00517753	0.316152
LOC100841838	100841838	bradi2g36970.1	LOC100841838; uncharacterized protein LOC100841838	AT5G26770.1	161	191	219	104	85	147	907	150.502	192.7	108.3	0.6	-0.832185	0.0052035	0.316915
LOC100827301	100827301	bradi1g51170.1	LOC100827301; myristoyl-acyl carrier protein thioesterase,chloroplastic-like	AT1G08510.1	824	1089	1068	774	587	890	5232	869.374	1006	732.8	0.7	-0.457199	0.0052739	0.320373
LOC100844291	100844291	bradi3g12800.1	LOC100844291; protein PROTON GRADIENT REGULATION 5,chloroplastic-like	AT2G05620.1	629	621	627	528	400	433	3238	543.37	633.7	453.1	0.7	-0.483986	0.00531556	0.321522
LOC100820932	100820932	bradi4g05455.1	LOC100820932; isoflavone reductase homolog IRL-like	AT4G39230.1	762	1017	1217	721	503	651	4871	814.268	1011.2	617.3	0.6	-0.712027	0.00533247	0.321522
LOC100823856	100823856	bradi1g04830.1	LOC100823856; acetyl-coenzyme A synthetase-like	AT1G55320.1	1449	1517	1543	2260	1389	2532	10690	1756.64	1522.1	1991.2	1.3	0.387529	0.00533386	0.321522
LOC100821758	100821758	bradi4g35930.1	LOC100821758; uncharacterized protein LOC100821758	AT5G66310.1	300	464	464	287	218	277	2010	335.997	414.3	257.7	0.6	-0.685405	0.00540553	0.324468
LOC100832567	100832567	bradi3g20660.1	LOC100832567; rubredoxin-like	AT1G54500.1	413	452	449	339	280	294	2227	374.013	443.5	304.5	0.7	-0.542666	0.00541033	0.324468
LOC100835538	100835538	bradi2g43880.1	LOC100835538; uncharacterized protein LOC100835538	AT1G64140.1	1598	1464	1340	2173	1538	2321	10434	1725.8	1486.2	1965.5	1.3	0.403284	0.00543202	0.32494
LOC100824969	100824969	bradi2g42380.1	LOC100824969; aldehyde dehydrogenase family 2 member C4-like	AT3G24503.1	142	185	159	78	89	108	761	127.365	164	90.7	0.6	-0.853865	0.00548591	0.327252
LOC100832956	100832956	bradi2g47540.1	LOC100832956; bidirectional sugar transporter SWEET2b-like	AT3G14770.1	291	261	393	204	136	266	1551	256.59	319.2	194	0.6	-0.718005	0.00552214	0.327252
LOC100845001	100845001	bradi3g22850.1	LOC100845001; obtusifoliol 14-alpha demethylase-like	AT1G11680.1	443	221	208	491	405	795	2563	417.148	294.7	539.6	1.8	0.872943	0.00552911	0.327252
LOC100824308	100824308	bradi3g55730.1	LOC100824308; ethylene receptor 2-like	AT3G23150.1	491	337	421	520	576	991	3336	546.209	421.9	670.5	1.6	0.668318	0.00553716	0.327252
LOC100832376	100832376	bradi1g77867.2	LOC100832376; uncharacterized protein LOC100832376	AT2G32500.1	149	177	160	124	58	93	761	126.828	164	89.6	0.5	-0.871692	0.00554027	0.327252
LOC100831065	100831065	bradi4g07570.1	LOC100831065; bidirectional sugar transporter SWEET13-like	AT3G48740.1	6792	7781	6602	6263	4767	6120	38325	6396.45	7146.3	5646.6	0.8	-0.339812	0.00561402	0.330341
LOC100824115	100824115	bradi4g27590.1	LOC100824115; uncharacterized protein LOC100824115	AT5G60710.1	156	200	178	108	92	111	845	141.485	180.2	102.8	0.6	-0.810163	0.00564664	0.330341
LOC100843661	100843661	bradi2g04420.1	LOC100843661; protein NSP-INTERACTING KINASE 3-like	AT1G60800.1	773	983	928	712	538	766	4700	782.465	905.8	659.2	0.7	-0.458526	0.00565071	0.330341
LOC100835975	NA	NA	LOC100835975; nogo-B receptor-like	AT1G11755.1	424	504	544	383	251	406	2512	417.19	496.9	337.5	0.7	-0.55782	0.00565086	0.330341
LOC100843667	100843667	bradi3g08240.3	LOC100843667; putative GATA transcription factor 22-like	AT4G26150.1	29	50	45	11	11	13	159	26.7028	41.8	11.6	0.3	-1.85342	0.00566283	0.330341
LOC100846619	100846619	bradi3g10140.1	LOC100846619; uridine kinase-like protein 3-like	AT4G26510.2	644	592	925	1052	799	1568	5580	911.095	729.8	1092.4	1.5	0.581801	0.0057168	0.332664
LOC100833152	100833152	bradi1g25517.1	LOC100833152; glucan endo-1,3-beta-glucosidase 3-like	AT4G26830.1	678	225	223	1313	4724	3738	10901	1859.12	380.7	3337.5	8.8	3.13198	0.00574461	0.333457
LOC100840144	100840144	bradi3g48140.1	LOC100840144; uncharacterized protein LOC100840144	AT2G22570.1	493	359	401	573	502	786	3114	513.402	423.2	603.6	1.4	0.51224	0.00577055	0.334138
LOC100841166	100841166	bradi4g16430.2	LOC100841166; nicotianamine aminotransferase A-like	AT2G20610.1	2375	1934	2014	2561	2194	4074	15152	2481.61	2135.2	2828	1.3	0.405412	0.00583856	0.336937
LOC100835175	100835175	bradi5g11750.1	LOC100835175; zeaxanthin epoxidase, chloroplastic-like	AT5G67030.1	1504	1861	1874	1534	852	1119	8744	1461.33	1768.2	1154.5	0.7	-0.614987	0.00584756	0.336937
LOC100827445	100827445	bradi1g17620.1	LOC100827445; probable inactive receptor kinaseAt5g58300-like	AT5G58300.2	447	596	600	393	358	428	2822	472.107	554.5	389.7	0.7	-0.508553	0.00587479	0.337678
LOC100836426	100836426	bradi1g21990.1	LOC100836426; UDP-arabinopyranose mutase 3-like	AT5G15650.1	1049	1446	1630	954	818	909	6806	1141.48	1392.2	890.8	0.6	-0.644145	0.00589044	0.337752
LOC100842405	100842405	bradi5g23166.1	LOC100842405; uncharacterized protein LOC100842405	AT4G10270.1	1036	458	523	1023	1715	2488	7243	1189.36	681.7	1697	2.5	1.31574	0.00594501	0.340052
LOC100843021	100843021	bradi1g67830.1	LOC100843021; uncharacterized protein LOC100843021	AT5G19500.1	289	252	257	182	110	220	1310	216.68	269.4	163.9	0.6	-0.717077	0.006002	0.341814
LOC100833185	100833185	bradi3g13450.1	LOC100833185; uncharacterized protein LOC100833185	AT1G10280.1	472	523	503	388	279	397	2562	426.832	505.6	348	0.7	-0.538828	0.00601009	0.341814
LOC100837900	100837900	bradi3g13670.1	LOC100837900; uncharacterized protein LOC100837900	AT1G64680.1	164	189	160	118	82	97	810	135.738	173.1	98.3	0.6	-0.815912	0.00601944	0.341814
LOC100831229	100831229	bradi2g30425.1	LOC100831229; LOW QUALITY PROTEIN: putative nucleaseHARBI1-like	AT5G41980.1	35	51	40	114	59	117	416	67.8152	42.5	93.1	2.2	1.13143	0.00604981	0.342159
LOC100821964	100821964	bradi4g12600.3	LOC100821964; uncharacterized protein LOC100821964		675	548	782	963	728	1166	4862	801.83	677.2	926.5	1.4	0.452151	0.00605462	0.342159
LOC100838782	100838782	bradi2g16120.1	LOC100838782; uncharacterized protein LOC100838782	AT4G39250.1	1354	1279	1125	963	822	1112	6655	1109.21	1268.6	949.8	0.7	-0.417639	0.00610093	0.343456
LOC100822481	100822481	bradi1g77380.1	LOC100822481; peroxisomal membrane protein 11-1-like	AT1G01820.1	1321	1368	1385	1170	907	1078	7229	1209.64	1375.3	1044	0.8	-0.397626	0.0061068	0.343456
LOC100831841	100831841	bradi2g18540.3	LOC100831841; ras-related protein Rab7-like	AT4G09720.1	199	200	219	160	93	123	994	166.201	208.6	123.8	0.6	-0.753472	0.00617719	0.345321
LOC100823659	100823659	bradi1g23920.1	LOC100823659; uncharacterized protein LOC100823659	AT3G13510.1	378	474	499	349	235	364	2299	382.233	456	308.5	0.7	-0.563717	0.00617937	0.345321
LOC100825653	100825653	bradi4g27040.1	LOC100825653; uncharacterized protein LOC100825653	AT2G42220.1	848	937	824	713	604	534	4460	752.232	880.6	623.9	0.7	-0.497137	0.00620558	0.345321
LOC100825735	100825735	bradi3g26850.1	LOC100825735; chitinase 2-like	AT5G38560.1	29	9	12	29	65	95	239	39.0742	16.9	61.2	3.6	1.8568	0.00620686	0.345321
LOC100837569	100837569	bradi2g48890.1	LOC100837569; uncharacterized protein LOC100837569	AT2G42750.1	909	821	953	807	405	620	4515	752.168	906	598.4	0.7	-0.598394	0.00621341	0.345321
LOC100841410	100841410	bradi1g48090.1	LOC100841410; uncharacterized WD repeat-containing proteinC2A9.03-like	AT5G56190.2	1584	1696	1569	2078	1826	2686	11439	1891.94	1636.7	2147.1	1.3	0.391607	0.00627812	0.347843
LOC100845033	100845033	bradi4g35867.1	LOC100845033; probable 6-phosphogluconolactonase 4,chloroplastic-like	AT5G24400.1	2403	2319	2126	2960	2397	3852	16057	2647.62	2311.8	2983.5	1.3	0.367986	0.00630306	0.347843
LOC100825380	100825380	bradi1g66220.1	LOC100825380; ankyrin repeat-containing proteinAt3g12360-like	AT3G12360.1	1295	1090	1102	1444	1274	2087	8292	1365.29	1177.4	1553.1	1.3	0.399526	0.00630317	0.347843
LOC100845330	100845330	bradi4g12050.1	LOC100845330; uncharacterized protein LOC100845330	AT3G57550.2	1292	1181	1215	738	697	1389	6512	1071.86	1245.2	898.5	0.7	-0.470741	0.00636397	0.350376
LOC100823266	100823266	bradi2g49387.1	LOC100823266; probable glutamate carboxypeptidase 2-likeisoform 1; probable glutamate carboxypeptidase 2-likeisoform 2	AT5G19740.1	1472	1201	1216	1536	1581	2209	9215	1526.57	1313.2	1739.9	1.3	0.405859	0.00643615	0.353522
LOC100833894	NA	NA	LOC100833894		446	470	487	953	566	781	3703	614.285	473.6	755	1.6	0.672667	0.00653086	0.355888
LOC100833353	NA	NA	LOC100833353; G-type lectin S-receptor-likeserine/threonine-protein kinase At2g19130-like	AT2G19130.1	119	147	119	98	62	46	591	99.9438	129.9	70	0.5	-0.892697	0.00653405	0.355888
LOC100842014	100842014	bradi1g35460.2	LOC100842014; uncharacterized protein LOC100842014	AT3G20300.1	313	396	352	231	221	269	1782	298.022	358	238	0.7	-0.589148	0.00655333	0.355888
LOC100831453	100831453	bradi3g17750.1	LOC100831453; uncharacterized protein LOC100831453		169	116	174	251	444	452	1606	269.17	155.1	383.3	2.5	1.30552	0.00655675	0.355888
LOC100825857	100825857	bradi4g08320.1	LOC100825857; salicylate O-methyltransferase-like	AT3G11480.1	48	64	41	25	10	17	205	34.2683	51.6	16.9	0.3	-1.60876	0.00656753	0.355888
LOC100821895	100821895	bradi1g22660.1	LOC100821895; probable mitochondrial saccharopinedehydrogenase At5g39410-like	AT5G39410.1	269	259	252	378	427	430	2015	338.16	263.3	413	1.6	0.649265	0.00657356	0.355888
LOC100829893	100829893	bradi2g14960.1	LOC100829893; uncharacterized protein LOC100829893	AT4G36520.1	291	348	343	224	185	250	1641	273.773	331.4	216.1	0.7	-0.616937	0.00660013	0.355888
LOC100836423	100836423	bradi1g14980.2	LOC100836423; glycerophosphoryl diesterphosphodiesterase-like	AT5G08030.1	266	225	244	190	113	164	1202	200.497	248.2	152.8	0.6	-0.699845	0.0066158	0.355888
LOC100840036	NA	NA	LOC100840036; uncharacterized protein LOC100840036	AT3G53260.1	326	276	158	141	105	115	1121	188.32	256.5	120.1	0.5	-1.0951	0.00663894	0.355888
LOC100828612	100828612	bradi3g26930.1	LOC100828612; 1,2-dihydroxy-3-keto-5-methylthiopentenedioxygena se 4-like	AT5G43850.1	917	1030	1073	892	529	882	5323	883.072	1019.4	746.7	0.7	-0.44903	0.00664814	0.355888
LOC100841206	100841206	bradi1g44137.1	LOC100841206; uncharacterized protein LOC100841206	AT5G37710.1	442	338	412	472	558	770	2992	495.331	402.6	588.1	1.5	0.546652	0.00665666	0.355888
LOC100829685	100829685	bradi2g05330.1	LOC100829685; putative F-box protein At4g17565-like		886	828	878	1156	925	1540	6213	1022.69	875.1	1170.2	1.3	0.419211	0.00666089	0.355888
LOC100844550	100844550	bradi2g54680.1	LOC100844550; laccase-4-like	AT5G60020.1	4674	5327	5632	3546	4010	4197	27386	4598.29	5276.9	3919.7	0.7	-0.428938	0.00677084	0.360392
LOC100843770	100843770	bradi2g46800.1	LOC100843770; 65-kDa microtubule-associated protein 3-like	AT5G51600.1	124	153	112	75	57	77	598	99.9164	131.3	68.6	0.5	-0.936544	0.00677584	0.360392
LOC100842746	100842746	bradi2g21910.1	LOC100842746; uncharacterized protein LOC100842746		347	401	377	231	235	307	1898	316.75	379.7	253.8	0.7	-0.581157	0.00680766	0.361177
LOC100834901	100834901	bradi2g09760.2	LOC100834901; random slug protein 5-like	AT1G22180.2	2067	1833	1744	2262	1906	3449	13261	2175.32	1905.6	2445.1	1.3	0.359628	0.00682132	0.361177
LOC100822352	100822352	bradi3g38730.1	LOC100822352; probable nitronate monooxygenase-like	AT5G64250.2	286	212	221	310	338	482	1849	305.633	242.8	368.4	1.5	0.601469	0.0068389	0.361294
LOC100839853	100839853	bradi4g07440.1	LOC100839853; uncharacterized protein LOC100839853	AT5G02120.1	682	791	859	680	417	648	4077	677.709	787.2	568.3	0.7	-0.470117	0.0068596	0.361575
LOC100822157	100822157	bradi4g29960.1	LOC100822157; uncharacterized protein LOC100822157	AT1G18470.1	406	565	532	421	248	344	2516	419.791	507.2	332.4	0.7	-0.609444	0.00689216	0.361721
LOC100829734	100829734	bradi4g06700.1	LOC100829734; uncharacterized protein LOC100829734	AT5G15430.1	281	196	224	337	315	453	1806	298.617	236.8	360.5	1.5	0.606257	0.00689683	0.361721
LOC100821388	100821388	bradi2g04780.1	LOC100821388; uncharacterized protein LOC100821388	AT3G15550.1	84	92	81	39	38	41	375	63.0092	86.7	39.3	0.5	-1.14306	0.00694409	0.361721
LOC100837719	100837719	bradi1g50280.1	LOC100837719; uncharacterized protein LOC100837719		3122	3718	3301	2779	2444	2938	18302	3059.78	3422.4	2697.2	0.8	-0.343571	0.00695094	0.361721
LOC100822114	100822114	bradi2g42290.1	LOC100822114; F-box/LRR-repeat protein At3g59200-like	AT3G26922.1	7	0	6	19	17	44	93	14.6808	4.4	25	5.7	2.50331	0.00695378	0.361721
LOC100837151	100837151	bradi1g24090.1	LOC100837151; vacuole membrane protein 1-like	AT1G05360.1	645	894	712	619	410	594	3874	645.029	759.5	530.6	0.7	-0.51733	0.00695469	0.361721
LOC100833834	100833834	bradi1g06970.1	LOC100833834; NAC domain-containing protein 42-like	AT2G43000.1	69	35	29	71	83	167	454	73.3618	44.9	101.8	2.3	1.17945	0.00699178	0.362847
LOC100825259	100825259	bradi5g22310.1	LOC100825259; soluble starch synthase 3,chloroplastic/amyloplastic-like	AT1G11720.2	907	1105	985	902	545	842	5286	878.606	1011.4	745.8	0.7	-0.43949	0.00701428	0.363213
LOC100831949	100831949	bradi2g24010.1	LOC100831949; serine/threonine-protein kinase Nek4-like	AT3G44200.1	988	1511	1433	941	780	851	6504	1091.16	1326.7	855.7	0.6	-0.632675	0.00704748	0.36413
LOC100846354	100846354	bradi4g42560.1	LOC100846354; uncharacterized protein LOC100846354	AT3G52870.1	882	1109	1112	889	669	819	5480	916.183	1047.2	785.1	0.7	-0.415599	0.00712099	0.367122
LOC100829316	100829316	bradi3g30730.2	LOC100829316; uncharacterized protein LOC100829316		105	76	76	140	176	167	740	124.502	86.8	162.2	1.9	0.902086	0.00714449	0.367527
LOC100843789	100843789	bradi3g02790.4	LOC100843789; uncharacterized protein LOC100843789	AT5G48790.1	562	721	751	577	232	390	3233	538.451	686.5	390.4	0.6	-0.81411	0.00722987	0.371107
LOC100826971	100826971	bradi2g42040.1	LOC100826971; uncharacterized protein LOC100826971	AT1G74730.1	324	349	274	179	232	133	1491	254.122	319.6	188.6	0.6	-0.760721	0.00726451	0.371277
LOC100837822	100837822	bradi4g11410.1	LOC100837822; tropinone reductase homolog At1g07440-likeisoform 1; tropinone reductase homolog At1g07440-likeisoform 2; tropinone reductase homolog At1g07440-likeisoform 3	AT5G06060.1	192	193	217	161	78	129	970	161.459	203.2	119.7	0.6	-0.764092	0.00727036	0.371277
LOC100837535	100837535	bradi5g25610.1	LOC100837535; methylthioribose kinase 1-like	AT1G49820.1	2372	2005	1948	2715	2397	3370	14807	2454.12	2135.7	2772.5	1.3	0.376512	0.00728583	0.371277
LOC100821425	100821425	bradi3g44960.1	LOC100821425; N-carbamoylputrescine amidase-like	AT2G27450.1	1122	1042	1082	1275	1175	2017	7713	1267.05	1095.9	1438.2	1.3	0.392041	0.00730188	0.371277
LOC100821202	NA	NA	LOC100821202; soluble inorganic pyrophosphatase-like	AT3G53620.1	2735	3411	4250	2413	1953	2723	17485	2914.65	3509.3	2320	0.7	-0.597038	0.00731215	0.371277
LOC100842685	100842685	bradi1g69240.1	LOC100842685; U-box domain-containing protein 30-like	AT3G49810.1	349	406	386	256	233	300	1930	322.288	385.1	259.5	0.7	-0.569622	0.00735797	0.371824
LOC100824287	100824287	bradi2g13530.1	LOC100824287; uncharacterized protein LOC100824287	AT3G26380.1	444	550	548	426	296	388	2652	442.788	520.4	365.2	0.7	-0.511166	0.00736854	0.371824
LOC100824026	100824026	bradi4g33750.1	LOC100824026; ETHYLENE INSENSITIVE 3-like 3 protein-like	AT1G73730.1	308	212	288	422	368	455	2053	341.818	273	410.7	1.5	0.589388	0.00737037	0.371824
LOC100826463	100826463	bradi3g13160.1	LOC100826463; ferredoxin, chloroplastic-like	AT1G60950.1	405	334	289	200	243	201	1672	282.689	347.1	218.3	0.6	-0.6692	0.00739316	0.372175
LOC100833214	100833214	bradi4g22005.2	LOC100833214; uncharacterized protein LOC100833214		152	85	198	227	199	413	1274	206.7	147	266.4	1.8	0.857479	0.00746467	0.374159
LOC100845903	100845903	bradi3g50540.4	LOC100845903; putative lipase ROG1-like	AT5G51180.2	623	646	679	859	874	1023	4704	784.849	657.6	912.1	1.4	0.471919	0.00748122	0.374159
LOC100833970	100833970	bradi5g09880.1	LOC100833970; uncharacterized protein LOC100833970		107	114	124	33	48	98	524	86.5081	116.5	56.6	0.5	-1.0423	0.00748362	0.374159
LOC100836129	100836129	bradi2g05907.1	LOC100836129; receptor-like serine/threonine-protein kinaseALE2-like	AT5G56890.1	405	682	554	347	297	403	2688	448.351	553.5	343.2	0.6	-0.689708	0.00749622	0.374159
LOC100828670	100828670	bradi1g24560.1	LOC100828670; chromosome-associated kinesin KIF4A-like	AT5G60930.1	92	133	98	52	44	68	487	81.1111	109	53.3	0.5	-1.0327	0.00751903	0.374502
LOC100838452	100838452	bradi1g36530.1	LOC100838452; EIN3-binding F-box protein 1-like	AT2G25490.1	3708	2227	3946	4473	5428	6911	26693	4432.35	3338.9	5525.8	1.7	0.726823	0.00756456	0.37534
LOC100833488	NA	NA	LOC100833488; ketol-acid reductoisomerase, chloroplastic-like	AT3G58610.3	2469	2615	2497	3363	2689	4056	17689	2924.52	2559	3290.1	1.3	0.362546	0.00758683	0.37534
LOC100830822	100830822	bradi2g48557.1	LOC100830822; uncharacterized protein LOC100830822	AT4G15450.1	285	269	226	339	354	514	1987	328.216	263.3	393.1	1.5	0.57822	0.00760386	0.37534
LOC100834638	100834638	bradi3g46657.1	LOC100834638; uncharacterized protein LOC100834638	AT4G39860.1	152	161	154	97	66	105	735	122.34	157.6	87	0.6	-0.856819	0.00760765	0.37534
LOC100829676	100829676	bradi1g15850.1	LOC100829676; somatic embryogenesis receptor kinase 1-like	AT5G21090.1	1103	859	984	1187	1135	1744	7012	1157.26	994.9	1319.6	1.3	0.407395	0.00762626	0.37534
LOC100844184	100844184	bradi3g53350.1	LOC100844184; probable receptor protein kinase TMK1-like	AT1G66150.1	461	677	548	403	342	483	2914	485.092	568.8	401.4	0.7	-0.502924	0.00763165	0.37534
LOC100827356	100827356	bradi1g43540.1	LOC100827356; uncharacterized protein LOC100827356 isoform 1; uncharacterized protein LOC100827356 isoform 2	AT5G08120.1	370	485	438	293	239	380	2205	365.994	436.3	295.7	0.7	-0.561387	0.00770322	0.377745
LOC100830791	100830791	bradi5g22600.1	LOC100830791; uncharacterized protein LOC100830791	AT4G04900.1	339	411	376	253	223	303	1905	317.633	380	255.3	0.7	-0.574049	0.00771269	0.377745
LOC100821991	100821991	bradi5g23570.1	LOC100821991; protein vip1-like isoform 1; protein vip1-like isoform 2	AT1G14340.1	812	884	909	665	546	766	4582	763.003	879.3	646.7	0.7	-0.443402	0.00774909	0.378739
LOC100828241	100828241	bradi4g37210.1	LOC100828241; chlorophyll a-b binding protein 2,chloroplastic-like isoform 1; chlorophyll a-b binding protein 2,chloroplastic-like isoform 2; chlorophyll a-b binding protein 2,chloroplastic-like isoform 3; chlorophyll a-b binding protein 2,chloroplastic-like isoform 4; chlorophyll a-b binding protein 2,chloroplastic-like isoform 5; chlorophyll a-b binding protein 2,chloroplastic-like isoform 6	AT2G34420.1	25667	24996	21815	21277	14448	14227	122430	20595	24466.3	16723.7	0.7	-0.548905	0.00780296	0.380581
LOC100841454	100841454	bradi3g49280.1	LOC100841454; phenylalanine ammonia-lyase-like	AT2G37040.1	474	509	425	727	469	848	3452	566.81	475.2	658.4	1.4	0.470376	0.00787069	0.383089
LOC100838287	100838287	bradi2g17540.1	LOC100838287; non-specific lipid-transfer protein 2-like	AT3G18280.1	396	398	367	535	772	824	3292	550.736	391.9	709.6	1.8	0.856375	0.00793733	0.385535
LOC100826460	100826460	bradi3g10770.2	LOC100826460; uncharacterized protein LOC100826460 isoform 1; uncharacterized protein LOC100826460 isoform 2	AT1G66330.2	884	1206	1147	924	447	679	5287	881.226	1092.3	670.1	0.6	-0.70484	0.00797626	0.386627
LOC100825812	100825812	bradi2g42607.1	LOC100825812; F-box/LRR-repeat protein At3g26922-like	AT2G45000.1	81	49	40	91	106	154	521	85.8264	57.4	114.2	2	0.992141	0.00800196	0.387074
LOC100842599	100842599	bradi4g33320.1	LOC100842599		4680	5099	4343	3470	3460	2676	23728	4016.22	4766.3	3266.1	0.7	-0.545305	0.00804224	0.387529
LOC100838898	100838898	bradi3g18720.1	LOC100838898; metallothionein-like protein 1B-like isoform 1; metallothionein-like protein 1B-like isoform 2	AT3G09390.1	52	51	52	83	112	132	482	80.2014	52.3	108.1	2.1	1.04637	0.00804433	0.387529
LOC100842990	100842990	bradi1g66030.2	LOC100842990; protein IN2-1 homolog B-like	AT5G02790.1	4054	4375	4512	5735	5181	6119	29976	5002.32	4368.4	5636.2	1.3	0.367625	0.0081019	0.389504
LOC100839580	100839580	bradi0018s00200.3	LOC100839580; uncharacterized protein LOC100839580	AT1G69230.2	10974	12026	11754	9156	8458	10977	63345	10563.8	11731	9396.6	0.8	-0.320104	0.00812239	0.389693
LOC100845765	100845765	bradi1g77335.1	LOC100845765; uncharacterized protein LOC100845765		18	13	13	1	1	1	47	7.93206	14.9	1	0.1	-3.88813	0.00824012	0.394536
LOC100829365	100829365	bradi1g76280.1	LOC100829365; 4-coumarate--CoA ligase-like 4-like	AT1G20510.1	382	266	350	432	468	593	2491	414.139	337.1	491.2	1.5	0.542883	0.00826397	0.394873
LOC100837766	100837766	bradi2g57530.2	LOC100837766; uncharacterized protein LOC100837766 isoform 1; uncharacterized protein LOC100837766 isoform 2; uncharacterized protein LOC100837766 isoform 3	AT2G30695.2	169	224	220	164	86	130	993	165.513	206.9	124.2	0.6	-0.736508	0.00828863	0.395248
LOC100838929	100838929	bradi3g49230.1	LOC100838929; adenosine kinase 2-like	AT5G03300.1	19601	23265	25046	30931	22544	34831	156218	25820.8	22922.8	28718.8	1.3	0.325214	0.00832242	0.396056
LOC100827991	100827991	bradi3g05680.1	LOC100827991; ubiquitin-conjugating enzyme E2 22-like	AT5G05080.2	143	233	163	110	82	132	863	143.418	181.8	105	0.6	-0.791302	0.00838925	0.39843
LOC100825283	100825283	bradi2g17720.1	LOC100825283; ABC transporter B family member 11-like	AT1G02520.1	678	638	788	886	828	1237	5055	835.182	710.4	959.9	1.4	0.434186	0.00844337	0.400192
LOC100823357	100823357	bradi1g48470.1	LOC100823357; uncharacterized protein LOC100823357	AT1G45688.1	789	894	874	601	671	674	4503	756.966	863.1	650.9	0.8	-0.407092	0.00857825	0.405767
LOC100846776	NA	NA	LOC100846776; G-type lectin S-receptor-likeserine/threonine-protein kinase RKS1-like	AT1G11340.1	72	89	118	55	33	48	415	69.3369	94.2	44.5	0.5	-1.08208	0.0087046	0.41067
LOC100840010	100840010	bradi3g05380.1	LOC100840010; uncharacterized protein LOC100840010	AT1G31040.1	48	48	33	6	18	17	170	28.6633	43.5	13.8	0.3	-1.65883	0.00871894	0.41067
LOC100837877	100837877	bradi2g04847.1	LOC100837877; pleiotropic drug resistance protein 6-like	AT2G26910.1	1524	2103	2317	1392	1198	1634	10168	1694.98	2006	1383.9	0.7	-0.535546	0.0087343	0.41067
LOC100839431	100839431	bradi4g06750.1	LOC100839431; ureide permease 2-like isoform 1; ureide permease 2-like isoform 2	AT2G03530.2	358	428	403	304	205	326	2024	336.255	401.3	271.2	0.7	-0.565113	0.00882298	0.414011
LOC100824669	100824669	bradi2g52977.1	LOC100824669; auxin-induced protein 5NG4-like isoform 1; auxin-induced protein 5NG4-like isoform 2; auxin-induced protein 5NG4-like isoform 3	AT5G64700.1	49	33	31	78	49	155	395	62.7084	38.2	87.2	2.3	1.19282	0.00892664	0.41804
LOC100841583	100841583	bradi4g36810.1	LOC100841583; ornithine decarboxylase-like	AT5G11880.1	0	0	0	4	27	13	44	7.83255	0	15.7	Inf	Inf	0.00906572	0.42371
LOC100837995	100837995	bradi3g52400.1	LOC100837995; phosphoribulokinase, chloroplastic-like	AT1G32060.1	10030	13287	12307	10463	5937	7665	59689	9977.52	12021.3	7933.8	0.7	-0.599511	0.0090886	0.423936
LOC100833772	100833772	bradi1g25552.1	LOC100833772; cysteine-rich receptor-like protein kinase10-like	AT4G23180.1	857	410	531	829	1270	2119	6016	981.127	607.7	1354.6	2.2	1.15653	0.00912103	0.424591
LOC100840133	100840133	bradi3g12610.1	LOC100840133; ABC transporter F family member 1-like	AT5G60790.1	3346	3462	3568	4339	3397	5936	24048	3953.37	3502.7	4404	1.3	0.330329	0.00913875	0.424591
LOC100828831	100828831	bradi4g13208.1	LOC100828831; uncharacterized protein LOC100828831		308	285	268	232	151	193	1437	240.273	290.7	189.9	0.7	-0.61447	0.00916118	0.424793
LOC100836144	100836144	bradi2g21340.1	LOC100836144; tubulin beta-5 chain-like	AT5G12250.1	6221	7775	7718	5932	5079	6845	39570	6591.88	7328.3	5855.5	0.8	-0.323699	0.00920173	0.425834
LOC100829642	100829642	bradi4g02390.1	LOC100829642; uncharacterized protein LOC100829642	AT4G14770.1	378	428	448	262	209	419	2144	353.492	423.3	283.7	0.7	-0.577261	0.00944508	0.436236
LOC100832505	100832505	bradi4g40160.1	LOC100832505; probable leucine-rich repeat receptor-likeprotein kinase At5g49770-like	AT5G49760.1	416	261	320	473	454	1009	2933	473.713	336.8	610.6	1.8	0.858256	0.00948295	0.437127
LOC100835572	100835572	bradi1g68950.1	LOC100835572; metal tolerance protein 4-like	AT3G58060.1	925	1202	1274	917	639	1052	6009	996.318	1147.8	844.8	0.7	-0.442205	0.00951458	0.437726
LOC100821663	100821663	bradi5g04760.1	LOC100821663; 4-coumarate--CoA ligase-like 9-like	AT1G62940.1	25	14	22	49	56	66	232	38.5782	20.6	56.5	2.7	1.4558	0.00956261	0.439077
LOC100837690	100837690	bradi3g60920.1	LOC100837690; epimerase family protein slr1223-like	AT2G21280.1	539	625	557	519	334	418	2992	500.18	580.8	419.5	0.7	-0.469332	0.00975159	0.444433
LOC100826889	100826889	bradi3g40240.1	LOC100826889; squamosa promoter-binding-like protein 15-like	AT1G20980.1	3578	3514	3798	4641	3911	5749	25191	4168.99	3676.6	4661.4	1.3	0.342368	0.00975192	0.444433
LOC100828625	100828625	bradi1g56600.1	LOC100828625; uncharacterized protein LOC100828625	AT3G03790.3	702	835	881	677	478	687	4260	709.175	816.1	602.2	0.7	-0.438576	0.00975459	0.444433
LOC100823449	100823449	bradi2g60310.1	LOC100823449; uncharacterized protein LOC100823449	AT3G56590.2	1092	1442	1578	1045	837	1214	7208	1199.15	1387.8	1010.5	0.7	-0.457723	0.00975487	0.444433
LOC100821530	100821530	bradi4g05650.1	LOC100821530; glutaredoxin-C15-like	AT3G62950.1	70	64	53	105	138	126	556	93.6974	63.1	124.3	2	0.977052	0.00982493	0.446759
LOC100835547	100835547	bradi3g08410.1	LOC100835547; uncharacterized protein LOC100835547	AT2G25970.1	2642	2662	2602	3455	2795	4192	18348	3034.35	2668.9	3399.8	1.3	0.349205	0.00991984	0.450204
LOC100835403	100835403	bradi2g23060.1	LOC100835403; uncharacterized protein LOC100835403	AT3G55240.1	23	25	28	9	1	5	91	15.202	25.7	4.7	0.2	-2.43397	0.0101116	0.458024
LOC100837008	100837008	bradi4g20500.1	LOC100837008; tetrapyrrole-binding protein,chloroplastic-like	AT3G59400.1	1276	1593	1431	1296	728	851	7175	1202.25	1451.1	953.4	0.7	-0.605995	0.0101398	0.458415
LOC100841868	100841868	bradi3g38450.1	LOC100841868; protein TRANSPARENT TESTA 12-like	AT5G65380.1	619	445	441	618	606	924	3653	602.833	508.3	697.4	1.4	0.456254	0.0102222	0.459543
LOC100832099	100832099	bradi5g15220.1	LOC100832099; glutaredoxin-C6-like	AT5G40370.1	2432	2104	2131	2599	2319	3919	15504	2550.29	2251.2	2849.4	1.3	0.340012	0.0102248	0.459543
LOC100824053	100824053	bradi1g37040.1	LOC100824053; enoyl-[acyl-carrier-protein] reductase [NADH],chloroplastic-like	AT2G05990.2	957	1196	1138	853	608	1106	5858	968.037	1110.6	825.4	0.7	-0.42819	0.0102327	0.459543
LOC100833849	100833849	bradi5g25440.1	LOC100833849; uncharacterized protein LOC100833849	AT1G01490.2	462	187	191	442	493	792	2567	420.877	283.9	557.8	2	0.974215	0.0102429	0.459543
LOC100832207	100832207	bradi5g12890.1	LOC100832207; kinesin-4-like	AT3G44730.1	80	106	85	35	40	58	404	67.3661	91.4	43.3	0.5	-1.07858	0.0102758	0.459905
LOC100821660	100821660	bradi4g00550.1	LOC100821660; LRR receptor-like serine/threonine-proteinkinase FEI 1-like	AT5G62710.1	172	221	155	112	82	142	884	146.638	184.9	108.4	0.6	-0.770424	0.0102901	0.459905
LOC100829959	100829959	bradi5g18616.1	LOC100829959; histone H2B.3-like	AT3G45980.1	1400	1336	1345	1044	943	1237	7305	1218.35	1377.8	1058.9	0.8	-0.379763	0.0104484	0.466096
LOC100846895	100846895	bradi2g51710.3	LOC100846895; zinc-metallopeptidase, peroxisomal-like	AT2G41790.1	1681	1288	1186	1792	1437	2636	10020	1642.51	1403.1	1881.9	1.3	0.423551	0.0105157	0.467378
LOC100824505	100824505	bradi3g10037.1	LOC100824505; subtilisin-like protease SDD1-like	AT4G10520.1	3	10	10	25	33	39	120	19.9047	7.8	32.1	4.1	2.04725	0.010517	0.467378
LOC100834164	100834164	bradi5g06640.1	LOC100834164		175	234	185	133	90	149	966	160.455	200.4	120.5	0.6	-0.734022	0.0105595	0.468382
LOC100844886	100844886	bradi2g50250.1	LOC100844886; uncharacterized protein LOC100844886	AT1G29980.1	1154	1230	1214	778	693	1355	6424	1057.86	1214.5	901.2	0.7	-0.43051	0.0106618	0.470711
LOC100840140	100840140	bradi3g04750.1	LOC100840140; flavonoid 3'-monooxygenase-like	AT5G07990.1	16	3	7	67	23	35	151	24.8985	8.8	41	4.7	2.2205	0.0106845	0.470711
LOC100831108	100831108	bradi5g21580.2	LOC100831108; LOW QUALITY PROTEIN: zinc transporter 3-like	AT3G12750.1	102	64	64	142	130	159	661	109.973	77.7	142.3	1.8	0.872535	0.0106885	0.470711
LOC100839724	100839724	bradi3g19630.1	LOC100839724; uncharacterized protein LOC100839724	AT1G15980.1	658	833	702	630	457	450	3730	627.308	740	514.6	0.7	-0.524065	0.0107181	0.470711
LOC100842494	100842494	bradi4g39270.1	LOC100842494; LOW QUALITY PROTEIN: isoflavone reductasehomolog	AT1G32100.1	307	291	272	210	179	200	1459	244.673	293.7	195.6	0.7	-0.58621	0.0107283	0.470711
LOC100842081	NA	NA	LOC100842081; probable fatty acyl-CoA reductase 4-like	AT5G22500.1	1994	2217	2315	1950	1308	2005	11789	1958.4	2202.9	1713.9	0.8	-0.362083	0.0107321	0.470711
LOC100837376	100837376	bradi2g11900.2	LOC100837376; lipoamide acyltransferase component ofbranched-chain alpha-keto acid dehydrogenase complex,mitochondrial-like isoform 1; lipoamide acyltransferase component ofbranched-chain alpha-keto acid dehydrogenase complex,mitochondrial-like isoform 2	AT3G06850.2	343	283	331	390	420	612	2379	393.052	323.2	462.9	1.4	0.518399	0.0108399	0.474236
LOC100824072	100824072	bradi2g23570.1	LOC100824072; uncharacterized protein C22orf13 homolog	AT5G05930.1	583	512	664	738	726	1487	4710	765.218	594	936.4	1.6	0.656638	0.0108721	0.474236
LOC100840920	100840920	bradi2g36910.1	LOC100840920; 3'-N-debenzoyl-2'-deoxytaxolN-benzoyltransferase- like	AT3G62160.1	3277	2490	2277	3759	5443	5828	23074	3859.87	2716.4	5003.3	1.8	0.881163	0.010873	0.474236
LOC100826900	100826900	bradi4g38710.1	LOC100826900; U-box domain-containing protein 33-like	AT2G45910.1	51	35	28	83	56	119	372	60.2978	38.5	82.1	2.1	1.09239	0.0109442	0.476396
LOC100832280	100832280	bradi1g74050.1	LOC100832280; beta-galactosidase 5-like	AT4G36360.1	1016	1136	1075	771	635	1115	5748	950.24	1089.2	811.3	0.7	-0.424986	0.0109695	0.476396
LOC100844024	100844024	bradi1g21580.2	LOC100844024; LOW QUALITY PROTEIN: adipocyte plasmamembrane-associated protein-like	AT3G51430.1	148	79	68	157	209	229	890	148.708	99.7	197.7	2	0.988387	0.0109833	0.476396
LOC100845805	100845805	bradi3g13630.1	LOC100845805; NAC domain-containing protein 42-like	AT2G02450.1	190	214	167	123	90	143	927	154.122	192.7	115.5	0.6	-0.737865	0.0112008	0.484934
LOC100843313	100843313	bradi5g12227.1	LOC100843313; somatic embryogenesis receptor kinase 1-like	AT1G71830.1	2332	1944	2061	2637	2204	3542	14720	2427.44	2139.9	2715	1.3	0.343411	0.0112364	0.485583
LOC100843368	100843368	bradi3g33957.1	LOC100843368; NAC domain-containing protein 19-like	AT4G17980.1	12	4	1	15	35	32	99	16.6947	5.7	27.6	4.8	2.26589	0.0113838	0.490739
LOC100828295	100828295	bradi3g05697.2	LOC100828295; calcium-transporting ATPase 8, plasmamembrane-type-like	AT5G57110.2	1209	1052	1255	1416	1355	1972	8259	1366.43	1187.3	1545.5	1.3	0.380412	0.0114001	0.490739
LOC100827187	100827187	bradi3g37830.1	LOC100827187; glutamate decarboxylase-like isoform 1; glutamate decarboxylase-like isoform 2	AT5G17330.1	2287	2203	2464	2686	2535	3951	16126	2660.87	2347.9	2973.9	1.3	0.340972	0.0114184	0.490739
LOC100837904	100837904	bradi3g35630.1	LOC100837904; uncharacterized methyltransferase At1g78140,chloroplastic-like	AT1G78140.1	78	102	97	58	30	51	416	69.2827	93.5	45.1	0.5	-1.05185	0.0115626	0.496031
LOC100826811	100826811	bradi4g38450.1	LOC100826811; histidine-containing phosphotransfer protein1-like	AT3G21510.1	1179	1166	1313	907	727	1251	6543	1082.56	1235	930.1	0.8	-0.409071	0.0115902	0.49631
LOC100825682	100825682	bradi5g19787.1	LOC100825682; LOW QUALITY PROTEIN: ABC transporter C familymember 9-like	AT3G60160.1	576	533	595	854	518	1026	4102	671.767	575.4	768.2	1.3	0.417005	0.0116411	0.497583
LOC100827372	100827372	bradi2g01320.1	LOC100827372; probable receptor-like protein kinaseAt5g39030-like	AT5G38260.1	692	461	423	817	564	1241	4198	682.089	532.3	831.9	1.6	0.644065	0.0116696	0.497896
LOC100832628	NA	NA	LOC100832628		338	268	307	502	309	548	2272	373.475	308.3	438.6	1.4	0.508433	0.0118499	0.504671
LOC100826953	100826953	bradi2g57170.1	LOC100826953; uncharacterized protein LOC100826953	AT1G57680.2	490	589	539	407	241	550	2816	463.067	546.1	380.1	0.7	-0.522727	0.0118746	0.504812
LOC100844630	100844630	bradi1g29590.1	LOC100844630; phytoene synthase, chloroplastic-like	AT5G17230.2	1997	2360	2389	2057	1273	1448	11524	1931.7	2276.9	1586.5	0.7	-0.521239	0.0119179	0.505564
LOC100826832	NA	NA	LOC100826832; coiled-coil domain-containing protein 72-like	AT1G15270.1	4250	4066	4012	5247	4114	6699	28388	4680.88	4162	5199.8	1.2	0.321171	0.0119353	0.505564
LOC100828125	100828125	bradi4g38780.1	LOC100828125; 2'-deoxymugineic-acid 2'-dioxygenase-like	AT2G36690.1	59	21	30	66	105	102	383	64.3703	37.2	91.5	2.5	1.2996	0.0119771	0.506421
LOC100844772	100844772	bradi2g25700.1	LOC100844772; cytochrome P450 734A1-like	AT1G75130.1	35	29	23	55	44	135	321	50.7872	29.4	72.2	2.5	1.29748	0.0120666	0.508459
LOC100844003	NA	NA	LOC100844003		11169	12818	13165	11065	8948	10448	67613	11315	12540.2	10089.8	0.8	-0.313661	0.0120686	0.508459
LOC100837253	100837253	bradi2g21420.1	LOC100837253; SNF1-related protein kinase regulatory subunitbeta-1-like	AT5G21170.1	341	378	334	476	484	579	2592	431.968	355.4	508.5	1.4	0.5169	0.0121587	0.511154
LOC100838018	NA	NA	LOC100838018; flavonoid 3'-monooxygenase-like	AT4G12300.1	72	67	53	31	11	40	274	45.1506	64.8	25.5	0.4	-1.3465	0.0122033	0.511154
LOC100827104	100827104	bradi4g43790.1	LOC100827104; uncharacterized protein LOC100827104	AT5G17910.2	76	104	111	52	45	53	441	73.9261	98.2	49.6	0.5	-0.984146	0.0122181	0.511154
LOC100835107	100835107	bradi3g51260.2	LOC100835107; protein RMD5 homolog A-like	AT4G37880.1	148	151	163	97	60	118	737	122.041	156	88.1	0.6	-0.823861	0.0122195	0.511154
LOC100823692	100823692	bradi3g34890.1	LOC100823692; pleiotropic drug resistance protein 4-like	AT1G15520.1	791	669	649	1042	698	1176	5025	827.801	712.1	943.5	1.3	0.405877	0.0123191	0.514406
LOC100822214	100822214	bradi2g62810.2	LOC100822214; cysteine-rich receptor-like protein kinase27-like	AT4G21230.1	90	118	126	191	200	181	906	152.681	112.7	192.6	1.7	0.773107	0.012518	0.521783
LOC100824220	100824220	bradi4g07130.1	LOC100824220; fruit bromelain-like	AT5G45890.1	2361	1592	1352	1202	792	986	8285	1387.79	1791.7	983.8	0.5	-0.864862	0.0125809	0.523477
LOC100841472	100841472	bradi1g77040.1	LOC100841472; naringenin,2-oxoglutarate 3-dioxygenase-like	AT5G24530.1	786	445	828	881	982	1598	5520	906.294	695.8	1116.8	1.6	0.682558	0.012685	0.524087
LOC100822713	100822713	bradi5g10770.1	LOC100822713; uncharacterized protein LOC100822713	AT1G22930.1	3316	4288	3434	3223	2308	2987	19556	3264.21	3724.4	2804	0.8	-0.409529	0.0127258	0.524087
LOC100843353	100843353	bradi2g23350.1	LOC100843353; laccase-12/13-like	AT5G60020.1	381	544	517	303	335	412	2492	416.359	486.6	346.1	0.7	-0.491248	0.0127423	0.524087
LOC100846640	100846640	bradi1g54840.1	LOC100846640; plasma membrane ATPase 1-like	AT5G62670.1	1598	1555	2053	1241	1208	1601	9256	1543.28	1757.9	1328.7	0.8	-0.403866	0.0127458	0.524087
LOC100828269	100828269	bradi1g26530.1	LOC100828269; probable 5'-adenylylsulfate reductase 1,chloroplastic-like	AT4G04610.1	1180	642	700	1430	1903	1765	7620	1283.56	852.1	1715	2	1.00901	0.0127496	0.524087
LOC100829543	100829543	bradi4g37247.1	LOC100829543; HMG1/2-like protein-like	AT1G20696.1	172	202	187	120	94	138	913	152.075	189.3	114.8	0.6	-0.721674	0.0127659	0.524087
LOC100841959	100841959	bradi3g27640.1	LOC100841959; probable receptor-like protein kinaseAt5g15080-like	AT3G09830.2	299	233	241	387	309	472	1941	320.442	261	379.8	1.5	0.541063	0.0127677	0.524087
LOC100831254	100831254	bradi3g07730.1	LOC100831254; 3-ketoacyl-CoA synthase 11-like	AT2G26640.1	526	646	562	394	338	566	3032	502.077	585.2	419	0.7	-0.481902	0.0127739	0.524087
LOC100843914	100843914	bradi1g17060.1	LOC100843914; uncharacterized protein LOC100843914	AT1G50240.2	108	109	112	57	53	68	507	84.8071	111.1	58.5	0.5	-0.923773	0.0128395	0.525119
LOC100826035	100826035	bradi2g03650.1	LOC100826035; uncharacterized protein LOC100826035	AT5G08391.1	465	563	574	436	314	440	2792	465.174	540.7	389.7	0.7	-0.472632	0.0128437	0.525119
LOC100823037	100823037	bradi1g02980.1	LOC100823037; uncharacterized protein LOC100823037	AT5G26910.3	484	602	533	424	313	467	2823	469.41	546.4	392.5	0.7	-0.477251	0.0128662	0.525123
LOC100845639	100845639	bradi4g32130.1	LOC100845639; heat stress transcription factor B-1-like	AT4G36990.1	352	198	198	354	554	643	2299	382.873	252.7	513	2	1.02151	0.0129026	0.525696
LOC100841496	100841496	bradi1g59830.1	LOC100841496; lysine histidine transporter 2-like	AT2G39890.2	1854	1986	1749	1542	1321	1649	10101	1686.97	1886.4	1487.5	0.8	-0.342771	0.0129438	0.526462
LOC100829570	100829570	bradi1g22930.1	LOC100829570; UPF0553 protein-like		32	49	44	18	12	12	167	28.1108	42.2	14	0.3	-1.58585	0.01302	0.527954
LOC100825738	100825738	bradi3g37770.1	LOC100825738; uncharacterized protein LOC100825738	AT2G34860.2	304	281	279	240	130	221	1455	241.651	291.7	191.6	0.7	-0.606436	0.0130254	0.527954
LOC100834729	100834729	bradi3g40640.1	LOC100834729; calcium-transporting ATPase 8, plasmamembrane-type-like	AT5G57110.2	1748	1506	1486	2040	1490	3098	11368	1855.12	1600.5	2109.8	1.3	0.398581	0.0131478	0.530325
LOC100840102	100840102	bradi2g61017.1	LOC100840102; putative amidohydrolase ytcJ-like	AT3G55850.1	726	820	765	724	372	619	4026	668.559	780	557.1	0.7	-0.485506	0.0131544	0.530325
LOC100832575	100832575	bradi4g12900.1	LOC100832575; uncharacterized protein LOC100832575		3	2	0	15	16	18	54	8.97388	1.7	16.3	9.6	3.26808	0.0131923	0.530325
LOC100842569	100842569	bradi3g35880.1	LOC100842569; uncharacterized protein LOC100842569		174	122	144	95	85	81	701	118.102	148.6	87.6	0.6	-0.76295	0.0131953	0.530325
LOC100826159	100826159	bradi3g46247.1	LOC100826159; uncharacterized protein LOC100826159	AT3G48200.1	1330	1568	1425	1046	1111	899	7379	1247.78	1459	1036.6	0.7	-0.493114	0.013205	0.530325
LOC100827537	100827537	bradi5g11240.1	LOC100827537; ruBisCO large subunit-binding protein subunitbeta, chloroplastic-like	AT1G26230.1	735	1026	977	784	510	634	4666	780.263	923.9	636.6	0.7	-0.537292	0.0132192	0.530325
LOC100823262	NA	NA	LOC100823262; uncharacterized protein LOC100823262		2169	1879	2339	2742	2122	3535	14786	2436.07	2156.9	2715.3	1.3	0.332139	0.0133725	0.535559
LOC100834124	100834124	bradi3g42020.1	LOC100834124; probable protein NAP1-like	AT2G35110.2	1387	1769	1834	1336	1167	1513	9006	1502.25	1684.1	1320.4	0.8	-0.35103	0.0134109	0.536186
LOC100836314	100836314	bradi1g29577.1	LOC100836314; protein argonaute 1D-like	AT1G48410.1	606	360	431	714	554	1354	4019	647.833	472	823.7	1.7	0.803347	0.013445	0.536637
LOC100836877	100836877	bradi3g52560.1	LOC100836877; probable tocopherol O-methyltransferase,chloroplastic-like	AT1G64970.1	738	578	615	816	688	1172	4607	757.497	652.1	862.9	1.3	0.404016	0.0135147	0.538505
LOC100840915	100840915	bradi2g01511.1	LOC100840915; alanyl-tRNA synthetase-like	AT3G16565.2	591	571	540	720	626	1032	4080	671.492	574.6	768.4	1.3	0.419358	0.0136976	0.544643
LOC100831501	100831501	bradi5g17460.1	LOC100831501; inhibitor of growth protein 4-like	AT1G54390.3	205	235	243	170	94	185	1132	187.321	230.5	144.1	0.6	-0.677903	0.0137151	0.544643
LOC100842340	100842340	bradi2g25640.1	LOC100842340; uncharacterized protein LOC100842340	AT4G15545.1	408	465	469	389	264	328	2323	388.421	453	323.9	0.7	-0.484	0.0137971	0.546282
LOC100837815	100837815	bradi1g57070.1	LOC100837815; protein YABBY 1-like	AT1G08465.1	145	162	135	57	83	123	705	117.249	149.2	85.3	0.6	-0.805933	0.0138029	0.546282
LOC100836717	100836717	bradi1g42390.1	LOC100836717; MATE efflux family protein 8-like	AT5G52450.1	39	26	21	44	67	96	293	48.1852	29	67.3	2.3	1.21278	0.0138468	0.547099
LOC100826263	100826263	bradi3g47530.1	LOC100826263; uncharacterized protein LOC100826263	AT5G49120.1	319	229	328	420	591	595	2482	416.506	295.9	537.1	1.8	0.85999	0.0139041	0.547618
LOC100839691	100839691	bradi2g33050.1	LOC100839691; cytochrome P450 90D2-like	AT3G13730.1	84	63	57	101	121	164	590	97.582	68.9	126.3	1.8	0.87415	0.0139065	0.547618
LOC100841207	100841207	bradi2g53540.1	LOC100841207		407	555	451	367	297	376	2453	409.687	476.7	342.6	0.7	-0.476563	0.0140262	0.55141
LOC100822658	100822658	bradi3g38760.5	LOC100822658; protein CbbY, chromosomal-like	AT4G39970.1	135	220	189	136	104	98	882	148.491	183.5	113.5	0.6	-0.693614	0.014202	0.556724
LOC100827598	100827598	bradi3g36600.2	LOC100827598; ATP-dependent Clp protease adapter proteinClpS-like	AT1G68660.1	551	657	588	562	317	474	3149	524.092	606.1	442.1	0.7	-0.455351	0.0142267	0.556724
LOC100828726	100828726	bradi1g60910.1	LOC100828726; serine carboxypeptidase-like 40-like	AT3G63470.1	70	73	70	32	20	46	311	51.4722	71.9	31	0.4	-1.21167	0.0142348	0.556724
LOC100828907	100828907	bradi3g42190.1	LOC100828907; uncharacterized protein LOC100828907	AT3G51150.2	893	1248	1335	874	746	772	5868	985.759	1173.1	798.5	0.7	-0.554966	0.0142562	0.556724
LOC100835131	100835131	bradi3g39410.1	LOC100835131; caffeoyl-CoA O-methyltransferase-like	AT4G34050.1	19	11	13	41	42	49	175	29.111	14.5	43.7	3	1.58857	0.0143701	0.560242
LOC100838234	100838234	bradi4g03460.1	LOC100838234; zinc finger protein 7-like	AT1G24625.1	782	672	577	818	739	1241	4829	794.113	685.7	902.5	1.3	0.396324	0.0144083	0.560802
LOC100821707	100821707	bradi2g20550.1	LOC100821707; sulfite reductase [ferredoxin]-like	AT5G04590.1	3559	2576	3447	4230	3476	7561	24849	4035.53	3236.7	4834.4	1.5	0.578814	0.0144949	0.562945
LOC100827190	100827190	bradi3g47550.1	LOC100827190; inorganic phosphate transporter 2-1,chloroplastic-like	AT3G26570.2	1153	1588	1495	1237	778	951	7202	1204.97	1429.4	980.5	0.7	-0.543741	0.0145112	0.562945
LOC100831073	100831073	bradi4g08340.1	LOC100831073; kynurenine formamidase-like	AT4G35220.1	122	85	110	164	158	223	862	142.534	107.1	178	1.7	0.733052	0.0145788	0.564633
LOC100835526	100835526	bradi2g53400.1	LOC100835526; probable LRR receptor-likeserine/threonine-protein kinase At1g06840-like	AT1G06840.1	1065	1285	1231	991	799	1058	6429	1072	1208.6	935.4	0.8	-0.369611	0.0147721	0.571178
LOC100844141	100844141	bradi5g19430.1	LOC100844141; calcium-dependent protein kinase 4-like	AT4G35310.1	2564	2096	2488	2662	2526	4304	16640	2735.35	2414	3056.7	1.3	0.340578	0.0148291	0.572441
LOC100830112	100830112	bradi2g45140.1	LOC100830112; ADP,ATP carrier protein 1, chloroplastic-like	AT1G80300.1	539	471	533	763	495	907	3708	608.853	521	696.7	1.3	0.419109	0.0148543	0.572476
LOC100841367	100841367	bradi4g26830.1	LOC100841367; protein CHUP1, chloroplastic-like	AT1G48280.1	665	709	794	978	871	1118	5135	853.985	731.9	976.1	1.3	0.415357	0.0148879	0.572831
LOC100841536	100841536	bradi3g52505.1	LOC100841536; alternative oxidase 1a, mitochondrial-like	AT3G22370.1	86	63	80	35	35	40	339	56.9085	77.4	36.5	0.5	-1.08482	0.014932	0.572849
LOC100844703	100844703	bradi1g52020.1	LOC100844703; ferredoxin--NADP reductase, leaf isozyme,chloroplastic-like	AT5G66190.1	6683	7185	7006	6561	4773	5477	37685	6311.23	7046	5576.4	0.8	-0.337468	0.0149557	0.572849
LOC100827172	100827172	bradi3g08620.1	LOC100827172; uncharacterized protein LOC100827172	AT4G26288.1	33	23	38	71	84	61	310	52.7815	31.8	73.8	2.3	1.21665	0.0149768	0.572849
LOC100829492	100829492	bradi2g23900.1	LOC100829492; cell division protein ftsZ homolog 2-2,chloroplastic-like	AT2G36250.2	196	243	249	152	113	191	1144	189.766	232.2	147.3	0.6	-0.656345	0.0150066	0.572849
LOC100826685	100826685	bradi1g49790.1	LOC100826685; SPX domain-containing membrane proteinOs06g0129400-like	AT4G22990.2	1761	1768	1802	2355	1734	2929	12349	2033.75	1799.7	2267.8	1.3	0.333541	0.0150188	0.572849
LOC100838949	100838949	bradi4g36720.2	LOC100838949; aspartic proteinase-like protein 1-like	AT4G35880.1	1198	928	1231	1522	1190	1780	7849	1298.56	1133.9	1463.3	1.3	0.367952	0.0150577	0.572849
LOC100837388	100837388	bradi3g59490.1	LOC100837388; uncharacterized protein LOC100837388	AT1G18730.3	639	698	676	640	353	441	3447	576.614	679.5	473.8	0.7	-0.520271	0.0150685	0.572849
LOC100841606	100841606	bradi1g14170.1	LOC100841606; auxin-repressed 12.5 kDa protein-like isoform 1; auxin-repressed 12.5 kDa protein-like isoform 2	AT2G33830.1	1782	1757	1613	2283	3050	3155	13640	2286.09	1739.2	2833	1.6	0.703914	0.0150833	0.572849
LOC100833432	100833432	bradi1g71310.1	LOC100833432; uncharacterized protein LOC100833432 isoform 1; uncharacterized protein LOC100833432 isoform 2; uncharacterized protein LOC100833432 isoform 3	AT1G75100.1	771	985	950	825	485	656	4672	779.69	913.2	646.2	0.7	-0.499027	0.0151202	0.573323
LOC100844215	100844215	bradi1g08890.1	LOC100844215; uncharacterized protein LOC100844215	AT1G62250.1	190	220	213	183	69	153	1028	170.055	210.3	129.8	0.6	-0.695575	0.0151737	0.574425
LOC100825818	100825818	bradi2g04680.1	LOC100825818; ankyrin-1-like	AT3G04710.3	71	99	75	156	106	181	688	112.916	82.7	143.2	1.7	0.792612	0.0152061	0.574726
LOC100839197	100839197	bradi2g40430.1	LOC100839197; putative callose synthase 6-like	AT3G59100.1	2153	1996	1900	2760	1969	3200	13978	2306.16	2042.2	2570.1	1.3	0.331699	0.0152701	0.576218
LOC100826864	100826864	bradi3g53987.3	LOC100826864; cycloartenol-C-24-methyltransferase 1-like	AT5G13710.2	595	944	934	575	447	683	4178	694.493	834.4	554.6	0.7	-0.58929	0.0153008	0.576451
LOC100822416	100822416	bradi1g47080.3	LOC100822416; HAUS augmin-like complex subunit 3-like	AT5G48520.1	639	730	831	625	420	652	3897	647.401	742.6	552.2	0.7	-0.427605	0.0153379	0.576925
LOC100828370	100828370	bradi2g56267.1	LOC100828370; serine/threonine-protein kinase SAPK4-likeisoform 1; serine/threonine-protein kinase SAPK4-likeisoform 2; serine/threonine-protein kinase SAPK4-likeisoform 3; serine/threonine-protein kinase SAPK4-likeisoform 4	AT1G10940.1	1539	1643	1455	1332	1021	1387	8377	1395.89	1565.1	1226.7	0.8	-0.351552	0.0153887	0.577912
LOC100824217	100824217	bradi1g53770.1	LOC100824217; NAC domain-containing protein 67-like	AT5G08790.1	190	82	78	215	376	337	1278	215.716	118.3	313.1	2.6	1.40441	0.0155011	0.581203
LOC100825407	100825407	bradi2g52160.1	LOC100825407; homeobox-leucine zipper protein TF1-like	AT4G04890.1	22	30	38	8	5	11	114	19.0027	30.4	7.6	0.3	-1.99381	0.0155446	0.581656
LOC100831085	100831085	bradi4g38690.1	LOC100831085; U-box domain-containing protein 33-like	AT2G45910.1	646	406	448	610	715	1222	4047	662.501	506.7	818.3	1.6	0.691375	0.0155626	0.581656
LOC100838331	100838331	bradi4g32660.1	LOC100838331; RING-H2 finger protein ATL51-like	AT5G10380.1	65	34	38	74	98	111	420	70.0565	46.3	93.8	2	1.01909	0.0156272	0.582693
LOC100832404	100832404	bradi5g17480.1	LOC100832404; ethylene-responsive transcription factor1A-like	AT4G17500.1	392	239	266	461	756	727	2841	477.733	303	652.4	2.2	1.10633	0.0156399	0.582693
LOC100843568	100843568	bradi3g05880.1	LOC100843568; protein WAX2-like	AT5G57800.1	350	263	238	136	177	254	1418	235.974	287.4	184.6	0.6	-0.638861	0.0156976	0.583915
LOC100845648	100845648	bradi3g00950.1	LOC100845648		284	177	190	344	223	431	1649	269.929	219.9	319.9	1.5	0.540816	0.0158117	0.587229
LOC100846815	100846815	bradi2g46957.1	LOC100846815; uncharacterized protein LOC100846815	AT3G18290.1	1011	1213	1132	1603	1186	1692	7837	1298.89	1132.6	1465.2	1.3	0.37139	0.015887	0.588246
LOC100833633	100833633	bradi1g17830.1	LOC100833633; probable potassium transporter 9-like	AT2G40540.2	1754	1108	1151	1677	2256	2960	10906	1807.45	1355.6	2259.3	1.7	0.736906	0.0158891	0.588246
LOC100845506	100845506	bradi3g41570.1	LOC100845506		22	9	3	31	76	54	195	33.4211	11.5	55.4	4.8	2.26814	0.0159221	0.588541
LOC100824686	100824686	bradi2g27340.1	LOC100824686; lipase-like isoform 1; lipase-like isoform 2	AT5G18640.1	437	599	481	372	339	422	2650	442.658	511.8	373.5	0.7	-0.454576	0.0159722	0.589079
LOC100840925	100840925	bradi3g51480.1	LOC100840925; aluminum-activated malate transporter 10-like	AT4G00910.1	20	14	16	28	64	60	202	34.0114	16.9	51.1	3	1.59822	0.0160163	0.589079
LOC100824787	100824787	bradi2g06750.1	LOC100824787; potassium channel KAT2-like	AT4G18290.1	69	92	90	50	26	50	377	62.6218	84.7	40.5	0.5	-1.06305	0.0160367	0.589079
LOC100822782	100822782	bradi1g59430.1	LOC100822782; uncharacterized protein LOC100822782	AT4G03260.2	1658	1901	1833	1519	1053	1811	9775	1617.71	1819.9	1415.5	0.8	-0.362538	0.0160368	0.589079
LOC100836388	NA	NA	LOC100836388; LOW QUALITY PROTEIN: photosystem II D2protein-like	ATCG00270.1	611	744	845	593	502	546	3841	644.31	742.6	546	0.7	-0.443597	0.0160805	0.58976
LOC100831719	100831719	bradi2g55200.1	LOC100831719; uncharacterized protein LOC100831719	AT3G09050.1	829	830	936	755	521	755	4626	769.933	876.1	663.8	0.8	-0.400481	0.016116	0.590142
LOC100828216	100828216	bradi4g08380.1	LOC100828216; ethylene-insensitive protein 2-like	AT5G03280.1	654	802	757	624	398	690	3925	650.006	746.9	553.2	0.7	-0.433147	0.0161789	0.591126
LOC100821670	100821670	bradi1g47210.1	LOC100821670; uncharacterized protein LOC100821670	AT1G64980.1	11	16	30	4	0	5	66	10.9606	19.2	2.7	0.1	-2.84679	0.0162214	0.591126
LOC100838371	100838371	bradi2g60970.2	LOC100838371; transcription factor ORG2-like	AT2G41240.1	5	3	9	25	34	18	94	16.2897	5.7	26.8	4.7	2.22342	0.0162702	0.591126
LOC100831807	100831807	bradi5g24027.1	LOC100831807; oryzain alpha chain-like	AT1G47128.1	11458	12950	11930	9510	9350	11690	66888	11164.4	12264.6	10064.2	0.8	-0.285265	0.0162875	0.591126
LOC100841376	100841376	bradi1g08120.1	LOC100841376; UDP-glucose 6-dehydrogenase-like	AT5G15490.1	11079	14076	14862	10196	9114	13482	72809	12092.2	13505.9	10678.4	0.8	-0.338893	0.0163222	0.591126
LOC100840392	100840392	bradi5g11930.1	LOC100840392; uncharacterized protein LOC100840392	AT4G40020.1	99	79	51	159	269	198	855	145.767	77.3	214.2	2.8	1.47029	0.0163298	0.591126
LOC100829055	100829055	bradi5g11270.1	LOC100829055; MADS-box transcription factor 26-like	AT1G71692.1	256	213	255	355	363	368	1810	303.748	244.5	363	1.5	0.570114	0.0163492	0.591126
LOC100834910	100834910	bradi2g26607.1	LOC100834910; uncharacterized protein LOC100834910	AT3G57420.1	1641	2101	2088	1677	1351	1712	10570	1764.53	1967.5	1561.5	0.8	-0.333418	0.016351	0.591126
LOC100837686	NA	NA	LOC100837686; secretory carrier-associated membrane protein5-like	AT1G32050.1	1773	2117	2320	1740	1374	1962	11286	1877.44	2096.1	1658.8	0.8	-0.337613	0.0163692	0.591126
LOC100839782	100839782	bradi5g00970.1	LOC100839782; myrcene synthase, chloroplastic-like	AT3G25810.1	5	4	6	97	20	40	172	28.1122	5.1	51.2	10.1	3.33587	0.0164538	0.592369
LOC100839224	100839224	bradi3g16560.1	LOC100839224; mitogen-activated protein kinase 2-like isoform1; mitogen-activated protein kinase 2-like isoform2	AT4G01370.1	196	246	228	184	106	155	1115	185.838	226.1	145.6	0.6	-0.635272	0.016454	0.592369
LOC100837751	100837751	bradi5g24220.1	LOC100837751; d-3-phosphoglycerate dehydrogenase,chloroplastic-like	AT4G34200.1	761	713	721	907	695	1393	5190	848.17	741.1	955.3	1.3	0.366281	0.0165116	0.593534
LOC100829572	100829572	bradi1g28055.2	LOC100829572; uncharacterized protein LOC100829572		706	698	767	647	431	601	3850	641.617	733	550.3	0.8	-0.413601	0.0165941	0.595589
LOC100835109	100835109	bradi3g05577.1	LOC100835109; uncharacterized protein LOC100835109	AT5G24800.1	616	538	463	684	813	917	4031	673.323	545.9	800.7	1.5	0.552579	0.0166303	0.595719
LOC100832133	100832133	bradi2g44540.1	LOC100832133; ZF-HD homeobox protein At4g24660-like	AT4G24660.1	155	205	183	123	116	107	889	149.792	183.2	116.4	0.6	-0.655123	0.0166484	0.595719
LOC100838606	100838606	bradi3g00330.1	LOC100838606; glycerate dehydrogenase-like	AT1G68010.1	5527	6778	6524	5680	4183	4670	33362	5591.78	6354.6	4828.9	0.8	-0.396101	0.0166919	0.596366
LOC100834893	100834893	bradi2g05832.1	LOC100834893; uncharacterized protein LOC100834893	AT3G11760.1	247	229	218	143	161	161	1159	194.939	234.3	155.6	0.7	-0.590759	0.0167186	0.596414
LOC100831717	100831717	bradi1g43710.2	LOC100831717; probable transcription factor GLK1-like	AT2G20570.1	120	108	136	70	48	91	573	94.9788	122.9	67	0.5	-0.874606	0.0170042	0.605683
LOC100825126	100825126	bradi3g48670.1	LOC100825126; adenine phosphoribosyltransferase 2-like	AT1G80050.1	800	611	702	1062	912	2452	6539	1045.71	713.6	1377.8	1.9	0.949077	0.0172215	0.611621
LOC100839991	100839991	bradi2g06950.1	LOC100839991; GDSL esterase/lipase At5g45910-like	AT5G45910.1	490	197	209	429	597	880	2802	460.845	302.9	618.8	2	1.03081	0.0172229	0.611621
LOC100845959	100845959	bradi5g15850.3	LOC100845959; uncharacterized membrane protein At1g06890-like	AT2G28315.1	2026	2759	2920	2170	1486	1894	13255	2214.76	2600.3	1829.2	0.7	-0.507417	0.0172653	0.61192
LOC100843544	100843544	bradi1g48147.1	LOC100843544; LOW QUALITY PROTEIN: receptor-likeserine/threonine-protein kinase At3g01300-like	AT3G28690.3	664	593	473	702	601	1131	4164	681.443	584	778.9	1.3	0.415291	0.0173069	0.61192
LOC100829177	100829177	bradi2g10294.1	LOC100829177; cytochrome P450 71C4-like	AT2G30770.1	9	11	14	64	33	25	156	26.4076	11.5	41.3	3.6	1.84865	0.0173663	0.61192
LOC100827088	NA	NA	LOC100827088; BEACH domain-containing protein lvsA-like	AT2G45540.2	1532	1589	1630	1422	1011	1421	8605	1432.82	1603.8	1261.8	0.8	-0.34603	0.0173804	0.61192
LOC100844890	100844890	bradi3g07260.2	LOC100844890; uncharacterized protein LOC100844890	AT5G48310.2	51	85	41	25	22	30	254	42.451	59.7	25.2	0.4	-1.24233	0.0173813	0.61192
LOC100844114	100844114	bradi4g22760.1	LOC100844114; uncharacterized protein LOC100844114	AT1G53570.1	1029	1004	982	1380	970	1684	7049	1159.78	1017.8	1301.7	1.3	0.354899	0.0174066	0.61192
LOC100832224	100832224	bradi1g26710.1	LOC100832224; filament-like plant protein 3-like	AT1G77580.2	1263	1506	1296	1170	946	1159	7340	1226.59	1371.8	1081.3	0.8	-0.343274	0.0174135	0.61192
LOC100826410	100826410	bradi1g72457.1	LOC100826410; ethylene-responsive transcription factorRAP2-12-like	AT3G14230.2	108	52	80	104	284	494	1122	181.116	81.1	281.1	3.5	1.79314	0.0174581	0.612572
LOC100825622	100825622	bradi3g37600.1	LOC100825622; putative receptor-like protein kinaseAt1g72540-like	AT2G05940.1	17	8	8	52	29	29	143	23.972	11.2	36.8	3.3	1.72205	0.0175068	0.613362
LOC100824187	100824187	bradi2g18120.2	LOC100824187; uncharacterized protein LOC100824187		57	25	18	61	49	119	329	52.8633	33.8	71.9	2.1	1.08976	0.0176885	0.618409
LOC100825976	100825976	bradi1g24147.2	LOC100825976; uncharacterized protein LOC100825976	AT5G19855.1	368	379	483	342	240	320	2132	355.838	415.3	296.4	0.7	-0.486676	0.0177034	0.618409
LOC100836021	100836021	bradi2g00390.1	LOC100836021; uncharacterized protein LOC100836021		527	309	187	470	639	1039	3171	518.757	345.6	692	2	1.00179	0.0177977	0.62078
LOC100828645	100828645	bradi4g42970.2	LOC100828645; amino-acid acetyltransferase-like	AT4G37670.2	423	416	395	582	427	740	2983	490.369	416.6	564.2	1.4	0.437514	0.0178479	0.62161
LOC100839513	100839513	bradi2g42830.2	LOC100839513; uncharacterized protein LOC100839513	AT3G13690.1	380	479	478	353	266	372	2328	387.825	451.2	324.4	0.7	-0.475959	0.0179924	0.625715
LOC100841630	100841630	bradi2g12047.2	LOC100841630; uncharacterized protein LOC100841630	AT2G46930.1	98	110	106	56	60	58	488	82.1659	106	58.3	0.6	-0.8611	0.0182149	0.631417
LOC100832622	100832622	bradi1g32310.2	LOC100832622; ATP-dependent zinc metalloprotease FTSH 2,chloroplastic-like	AT2G30950.1	6250	7112	7082	6539	4310	6324	37617	6255.17	6900.5	5609.8	0.8	-0.298743	0.0182156	0.631417
LOC100836532	100836532	bradi1g33840.1	LOC100836532; probable xyloglucanendotransglucosylase/hydrolase protein 25-like	AT5G57550.1	909	516	457	915	1502	1609	5908	987.909	635.8	1340	2.1	1.07556	0.0182369	0.631417
LOC100825033	100825033	bradi1g60817.1	LOC100825033		1092	816	853	1234	1011	2326	7332	1186.88	932.5	1441.3	1.5	0.628232	0.0183155	0.631834
LOC100845536	100845536	bradi4g01950.1	LOC100845536; probable WRKY transcription factor 33-like	AT2G38470.1	523	252	227	496	737	852	3087	514.28	338.6	690	2	1.02692	0.0183327	0.631834
LOC100824799	100824799	bradi2g52110.1	LOC100824799; polyneuridine-aldehyde esterase-like	AT2G23620.1	75	56	71	105	98	173	578	94.5033	68.2	120.8	1.8	0.823913	0.0183435	0.631834
LOC100834459	100834459	bradi5g22800.1	LOC100834459; anthocyanidin reductase-like	AT1G61720.1	256	204	188	335	483	433	1899	320.371	218.8	421.9	1.9	0.947292	0.0183565	0.631834
LOC100838286	100838286	bradi2g13060.1	LOC100838286; probable glutathione S-transferase GSTF1-like	AT3G62760.1	138	165	149	104	70	104	730	121.632	152.5	90.7	0.6	-0.749714	0.0185888	0.637755
LOC100846941	100846941	bradi3g46070.1	LOC100846941; MLO-like protein 15-like isoform 1; MLO-like protein 15-like isoform 2	AT4G02600.2	801	625	710	978	1151	1169	5434	911.804	721.4	1102.2	1.5	0.61159	0.018599	0.637755
LOC100835505	100835505	bradi1g26880.1	LOC100835505; thylakoid lumenal 17.9 kDa protein,chloroplastic-like	AT4G24930.1	301	396	319	288	193	248	1745	291.493	342.8	240.2	0.7	-0.513311	0.0186492	0.637755
LOC100828447	100828447	bradi5g11261.1	LOC100828447; putative 12-oxophytodienoate reductase 11-like	AT1G76690.1	2192	2004	2730	2976	2357	3651	15910	2628.91	2338.9	2918.9	1.2	0.319605	0.0186662	0.637755
LOC100846062	100846062	bradi5g23437.1	LOC100846062; uncharacterized protein LOC100846062	AT2G21960.1	313	393	365	330	186	258	1845	307.754	361.4	254.1	0.7	-0.508463	0.0186672	0.637755
LOC100843916	100843916	bradi4g42337.1	LOC100843916; uncharacterized protein LOC100843916	AT3G48410.1	337	413	360	271	209	326	1916	318.197	374.6	261.8	0.7	-0.516785	0.0187418	0.637755
LOC100829751	NA	NA	LOC100829751; BURP domain-containing protein 3-like	AT5G25610.1	1326	565	692	1651	1688	5217	11139	1749.87	873.1	2626.7	3	1.58904	0.0187542	0.637755
LOC100830455	100830455	bradi1g62300.1	LOC100830455; uncharacterized protein LOC100830455	AT2G41430.5	2916	2180	2071	2830	2675	4398	17070	2809.14	2420.4	3197.9	1.3	0.401889	0.0187601	0.637755
LOC100833469	100833469	bradi1g43780.1	LOC100833469; potassium transporter 25-like	AT1G70300.1	211	232	228	130	123	197	1121	186.047	226.5	145.6	0.6	-0.637426	0.0187829	0.637755
LOC100823796	100823796	bradi3g32090.2	LOC100823796; MADS-box transcription factor 56-like	AT2G45660.1	276	220	207	295	283	476	1757	288.554	237.4	339.7	1.4	0.517091	0.0187998	0.637755
LOC100843442	100843442	bradi2g52790.1	LOC100843442; tubulin beta chain-like	AT5G62700.1	16430	21899	20511	16615	13520	18612	107587	17911.3	19855.5	15967	0.8	-0.314444	0.0188756	0.638157
LOC100843666	100843666	bradi3g06480.1	LOC100843666; probable cinnamyl alcohol dehydrogenase-like	AT3G19450.1	8585	6162	5422	8969	12486	13775	55399	9256.55	6811.5	11701.6	1.7	0.780672	0.0188912	0.638157
LOC100825153	100825153	bradi1g17420.1	LOC100825153; WUSCHEL-related homeobox 11-like	AT3G03660.1	23	22	11	61	36	54	207	34.1017	18.9	49.3	2.6	1.38347	0.0188931	0.638157
LOC100826762	100826762	bradi3g52000.2	LOC100826762; uncharacterized protein LOC100826762		511	573	547	463	346	429	2869	479.546	550.5	408.6	0.7	-0.430122	0.0189259	0.63835
LOC100832769	100832769	bradi2g38030.1	LOC100832769; E3 SUMO-protein ligase SIZ1-like	AT5G60410.5	1211	1233	1326	1723	1236	2018	8747	1442.69	1272.7	1612.6	1.3	0.34147	0.0191791	0.645594
LOC100841029	100841029	bradi2g23220.1	LOC100841029; histone H2B.6-like	AT5G59910.1	76	79	95	40	54	35	379	64.4186	84.4	44.4	0.5	-0.925699	0.019207	0.645594
LOC100833179	100833179	bradi3g09317.1	LOC100833179; putative callose synthase 8-like	AT3G14570.1	496	540	462	405	257	466	2626	434.473	505.6	363.4	0.7	-0.476608	0.0192231	0.645594
LOC100833574	100833574	bradi2g25327.1	LOC100833574; putative disease resistance RPP13-like protein1-like	AT3G14470.1	236	213	226	322	261	432	1690	278.017	227.9	328.1	1.4	0.525758	0.0194296	0.64975
LOC100824461	100824461	bradi1g13290.1	LOC100824461; 5-methyltetrahydropteroyltriglutamate--homocystei ne methyltransferase-like	AT5G17920.2	52441	65697	61274	86063	59754	86578	411807	68246.3	60546.8	75945.8	1.3	0.32692	0.0194666	0.64975
LOC100839672	100839672	bradi1g19670.1	LOC100839672; cytochrome P450 78A4-like	AT3G61880.2	169	203	246	161	86	162	1027	170.17	208.6	131.7	0.6	-0.663326	0.0194996	0.64975
LOC100828510	NA	NA	LOC100828510; uncharacterized protein LOC100828510	AT1G26150.1	393	190	326	376	578	833	2696	444.061	307.2	580.9	1.9	0.918941	0.0195205	0.64975
LOC100841792	100841792	bradi5g09610.1	LOC100841792; uncharacterized protein LOC100841792	AT5G05960.1	673	716	642	1285	2158	1599	7073	1205.03	685.5	1724.5	2.5	1.3309	0.0195227	0.64975
LOC100836091	100836091	bradi1g24567.1	LOC100836091; protein STRUBBELIG-RECEPTOR FAMILY 3-like	AT4G03390.1	1701	2120	2171	1614	1291	2020	10917	1810.58	2022.3	1598.8	0.8	-0.338983	0.0195344	0.64975
LOC100843409	100843409	bradi4g40780.1	LOC100843409; photosystem I reaction center subunit N,chloroplastic-like	AT5G64040.1	5473	6281	6264	4809	4445	3291	30563	5177.77	6081.6	4273.9	0.7	-0.508879	0.0195403	0.64975
LOC100825740	100825740	bradi3g48690.1	LOC100825740; uncharacterized protein LOC100825740	AT3G24506.1	254	235	253	342	325	434	1843	305.791	250.5	361.1	1.4	0.527242	0.0196203	0.651471
LOC100829885	100829885	bradi1g34830.1	LOC100829885; uncharacterized protein LOC100829885	AT4G19390.1	652	602	776	900	806	1052	4788	795.86	685.5	906.2	1.3	0.402726	0.0196475	0.651471
LOC100829611	100829611	bradi3g10550.1	LOC100829611; GDSL esterase/lipase At4g10955-like	AT4G10955.2	314	429	455	295	227	359	2079	345.097	404.3	285.9	0.7	-0.499935	0.0197365	0.653032
LOC100821961	100821961	bradi1g66296.1	LOC100821961; psbP-like protein 2, chloroplastic-like	AT2G39470.2	1233	1519	1525	1333	727	922	7259	1213.93	1443.5	984.4	0.7	-0.552295	0.0197675	0.653032
LOC100829599	100829599	bradi3g51010.1	LOC100829599; probable phospholipid hydroperoxide glutathioneperoxidase 6, mitochondrial-like	AT4G11600.1	469	441	555	561	543	934	3503	575.187	494.7	655.7	1.3	0.406499	0.0197779	0.653032
LOC100829025	100829025	bradi1g52540.1	LOC100829025; uncharacterized protein LOC100829025	AT4G03100.1	100	123	88	59	39	75	484	80.1996	104.9	55.5	0.5	-0.919859	0.0199671	0.657781
LOC100841193	100841193	bradi5g25740.1	LOC100841193; probable polyamine oxidase 4-like	AT1G65840.1	571	733	703	542	410	604	3563	592.428	677.3	507.6	0.7	-0.416255	0.0199777	0.657781
LOC100835065	100835065	bradi5g00610.1	LOC100835065; cysteine synthase,chloroplastic/chromoplastic-like	AT3G61440.1	1593	1611	1601	2112	1502	2667	11086	1822.66	1622.1	2023.2	1.2	0.318826	0.0200843	0.659628
LOC100840520	100840520	bradi2g56140.1	LOC100840520; uncharacterized protein LOC100840520	AT5G64750.1	10	1	1	10	48	39	109	18.5656	4.1	33.1	8.1	3.02488	0.0201007	0.659628
LOC100826700	100826700	bradi4g25497.1	LOC100826700; uncharacterized protein LOC100826700		286	342	318	215	186	274	1621	269.6	319.3	219.9	0.7	-0.537707	0.0201347	0.659628
LOC100831377	100831377	bradi1g65580.2	LOC100831377; omega-3 fatty acid desaturase,chloroplastic-like	AT5G05580.1	1887	2037	1955	1762	1298	1774	10713	1784.83	1984.4	1585.2	0.8	-0.324017	0.020146	0.659628
LOC100827676	100827676	bradi2g47280.1	LOC100827676; putative clathrin assembly proteinAt2g01600-like isoform 1; putative clathrin assembly proteinAt2g01600-like isoform 2	AT2G01600.1	626	788	856	628	520	630	4048	676.803	766.2	587.4	0.8	-0.383196	0.0202326	0.660282
LOC100830989	100830989	bradi4g44590.1	LOC100830989; probable disease resistance RPP8-like protein4-like	AT5G48620.1	784	704	960	1057	902	1329	5736	949.062	826.7	1071.4	1.3	0.374082	0.0202492	0.660282
LOC100845128	100845128	bradi1g62100.1	LOC100845128		0	2	0	7	8	21	38	5.92341	0.7	11.2	16.7	4.05765	0.0202584	0.660282
LOC100832428	100832428	bradi2g59410.1	LOC100832428; probable glucuronosyltransferaseOs01g0926700-like	AT1G27440.1	2990	3569	3347	2719	2396	3145	18166	3028.24	3343.2	2713.2	0.8	-0.301225	0.0202783	0.660282
LOC100829625	100829625	bradi4g21436.1	LOC100829625; uncharacterized protein LOC100829625		0	0	0	8	5	12	25	3.94746	0	7.9	Inf	Inf	0.0203968	0.66314
LOC100839651	100839651	bradi4g43580.1	LOC100839651; protein ZINC INDUCED FACILITATOR-LIKE 1-likeisoform 1; protein ZINC INDUCED FACILITATOR-LIKE 1-likeisoform 2; protein ZINC INDUCED FACILITATOR-LIKE 1-likeisoform 3	AT5G13750.1	755	681	789	987	704	1315	5231	858.019	751.3	964.7	1.3	0.36072	0.0204273	0.66314
LOC100831731	NA	NA	LOC100831731; actin-97-like	AT5G09810.1	4577	5565	6110	4303	3639	5650	29844	4949.1	5485.6	4412.6	0.8	-0.314007	0.0204507	0.66314
LOC100844158	100844158	bradi2g04650.1	LOC100844158; acyl-protein thioesterase 1 homolog 1-like	AT5G20060.3	1294	1494	1290	1129	923	1256	7386	1230.32	1376.3	1084.4	0.8	-0.34391	0.0205137	0.664265
LOC100843227	100843227	bradi5g01737.1	LOC100843227; probable peptide/nitrate transporterAt1g62200-like	AT1G62200.1	622	734	698	520	523	555	3652	612.857	693.2	532.5	0.8	-0.380612	0.0206217	0.666679
LOC100829571	100829571	bradi1g25370.1	LOC100829571; chitin-inducible gibberellin-responsive protein1-like isoform 1; chitin-inducible gibberellin-responsive protein1-like isoform 2	AT5G48150.2	664	704	667	544	380	658	3617	598.768	686.9	510.6	0.7	-0.427868	0.0206556	0.666679
LOC100833857	100833857	bradi1g20520.1	LOC100833857; ribonuclease 1-like	AT2G02990.1	497	395	342	492	611	772	3109	516.63	416.7	616.6	1.5	0.565347	0.0206901	0.666679
LOC100831298	100831298	bradi1g10480.1	LOC100831298; glutamate decarboxylase 1-like	AT5G17330.1	1626	1173	1239	1556	2193	2953	10740	1777.74	1363.8	2191.7	1.6	0.684365	0.0207332	0.666679
LOC100829843	100829843	bradi4g45320.1	LOC100829843; 125 kDa kinesin-related protein-like	AT3G45850.2	121	147	114	82	52	93	609	101.047	128.9	73.2	0.6	-0.816502	0.0207527	0.666679
LOC100834436	100834436	bradi1g69910.2	LOC100834436; GDP-mannose transporter GONST3-like	AT1G76340.1	639	493	517	806	596	1569	4620	742.877	556.9	928.9	1.7	0.738065	0.0207785	0.666679
LOC100827449	100827449	bradi1g22850.1	LOC100827449; aspartic proteinase-like protein 2-like	AT5G43100.1	872	878	985	1170	999	1480	6384	1055.98	923.4	1188.6	1.3	0.364254	0.0207868	0.666679
LOC100843139	100843139	bradi2g52760.1	LOC100843139; cyclin-B1-1-like	AT5G06150.1	138	190	155	106	75	124	788	130.857	163	98.8	0.6	-0.722646	0.0209516	0.67021
LOC100840545	100840545	bradi3g46930.1	LOC100840545; cell number regulator 2-like	AT1G14870.1	120	90	58	129	197	205	799	133.816	90.5	177.1	2	0.969066	0.0209538	0.67021
LOC100831778	100831778	bradi4g23887.1	LOC100831778; MLO-like protein 4-like	AT1G11000.1	214	270	273	156	143	224	1280	212.519	255.5	169.6	0.7	-0.591479	0.020996	0.670646
LOC100821004	100821004	bradi2g30400.1	LOC100821004; uncharacterized protein LOC100821004	AT3G46780.1	3394	4048	3637	3483	2178	2413	19153	3211.98	3739	2685	0.7	-0.477744	0.0211402	0.674335
LOC100839502	100839502	bradi2g09530.1	LOC100839502; NAC domain-containing protein 74-like	AT5G17260.1	1308	1173	1296	1564	1223	2182	8746	1436.76	1275.3	1598.2	1.3	0.325556	0.0211829	0.674781
LOC100837491	100837491	bradi3g43040.1	LOC100837491; uncharacterized protein LOC100837491	AT2G28150.1	206	288	240	194	126	185	1239	206.314	247.6	165	0.7	-0.585996	0.0212472	0.675135
LOC100839985	100839985	bradi1g49300.1	LOC100839985; 6-phosphofructokinase 3-like	AT4G26270.1	772	947	885	787	519	758	4668	776.624	878.8	674.4	0.8	-0.381848	0.0212667	0.675135
LOC100828735	100828735	bradi4g23695.1	LOC100828735; ankyrin repeat-containing proteinAt3g12360-like	AT1G03670.1	660	572	587	473	402	528	3222	537.566	614.2	460.9	0.8	-0.414153	0.0212832	0.675135
LOC100841168	100841168	bradi4g20750.1	LOC100841168; uncharacterized protein At1g18480-like	AT1G18480.1	54	36	23	106	51	83	353	58.1473	38.2	78.1	2	1.0338	0.0213298	0.675135
LOC100844169	100844169	bradi2g12120.1	LOC100844169; probable receptor-like protein kinaseAt5g18500-like	AT1G56720.3	1417	1703	1721	1282	1075	1605	8803	1461.95	1633.9	1290	0.8	-0.340943	0.0213376	0.675135
LOC100822563	100822563	bradi3g27900.1	LOC100822563; RING finger and CHY zinc fingerdomain-containing protein 1-like	AT5G22920.1	162	126	146	160	221	353	1168	191.671	146.6	236.8	1.6	0.691831	0.0214199	0.67648
LOC100839106	100839106	bradi3g33716.1	LOC100839106; uncharacterized protein LOC100839106	AT1G02170.1	749	767	772	929	885	1263	5365	888.265	772.4	1004.1	1.3	0.378586	0.0214377	0.67648
LOC100835872	100835872	bradi4g16885.1	LOC100835872; uncharacterized protein LOC100835872	AT3G49140.1	281	382	338	296	174	253	1724	287.158	337.8	236.6	0.7	-0.51383	0.0214793	0.676886
LOC100839124	NA	NA	LOC100839124; probable beta-D-xylosidase 7-like	AT1G78060.1	621	775	722	469	564	480	3631	613.302	714.8	511.8	0.7	-0.481813	0.0215557	0.677869
LOC100835027	100835027	bradi3g52447.1	LOC100835027; uncharacterized protein LOC100835027	AT5G17160.1	124	176	94	89	64	81	628	105.011	132.9	77.1	0.6	-0.784609	0.0215682	0.677869
LOC100823063	100823063	bradi3g05410.1	LOC100823063; uncharacterized protein LOC100823063	AT3G22160.1	158	64	88	165	253	249	977	164.122	104.8	223.5	2.1	1.09241	0.0216815	0.680522
LOC100823016	100823016	bradi5g26770.1	LOC100823016; probable LRR receptor-likeserine/threonine-protein kinase At1g63430-like	AT1G63430.1	607	887	790	613	489	673	4059	676.052	770.6	581.5	0.8	-0.406257	0.0217266	0.681027
LOC100835659	100835659	bradi4g12990.1	LOC100835659; probable LRR receptor-likeserine/threonine-protein kinase At3g47570-like	AT3G47570.1	791	454	493	864	627	1347	4576	744.229	587.2	901.3	1.5	0.618094	0.021991	0.687681
LOC100835177	100835177	bradi1g12010.3	LOC100835177; uncharacterized protein LOC100835177	AT2G28150.1	172	211	197	161	93	129	963	160.721	195.7	125.7	0.6	-0.638936	0.0220281	0.687681
LOC100833944	100833944	bradi1g17840.1	LOC100833944; peroxidase 1-like	AT5G05340.1	195	47	43	204	484	388	1361	231.456	96.4	366.5	3.8	1.92668	0.0220531	0.687681
LOC100844842	100844842	bradi5g24640.1	LOC100844842; farnesyl pyrophosphate synthase 1-like	AT5G47770.1	229	350	288	252	134	142	1395	234.274	292.5	176.1	0.6	-0.732277	0.0220607	0.687681
LOC100845597	100845597	bradi3g56020.1	LOC100845597; aquaporin PIP1-5-like	AT4G00430.1	2770	2593	2317	2791	2741	4786	17998	2953.99	2592.7	3315.3	1.3	0.354662	0.0221108	0.687681
LOC100832850	100832850	bradi2g11920.1	LOC100832850; bidirectional sugar transporter SWEET17-like	AT4G15920.1	112	152	208	91	89	107	759	127.071	159.3	94.8	0.6	-0.748845	0.0221144	0.687681
LOC100840969	100840969	bradi1g57290.2	LOC100840969; leaf-specific thionin-like		13	27	33	58	51	67	249	41.2198	24.6	57.8	2.3	1.2309	0.0222773	0.691286
LOC100830424	100830424	bradi2g37920.1	LOC100830424; interactor of constitutive active ROPs 2,chloroplastic-like isoform 1; interactor of constitutive active ROPs 2,chloroplastic-like isoform 2	AT2G37080.1	132	134	131	71	57	112	637	105.315	134	76.6	0.6	-0.806776	0.0223194	0.691286
LOC100829721	100829721	bradi3g01640.1	LOC100829721; UTP--glucose-1-phosphateuridylyltransferase-like	AT5G17310.2	713	1046	1267	718	501	747	4992	831.236	1021.3	641.2	0.6	-0.671487	0.0223243	0.691286
LOC100830816	100830816	bradi2g59860.1	LOC100830816; glutathione S-transferase 3-like	AT3G62760.1	174	78	73	168	204	244	941	156.633	109.8	203.4	1.9	0.889127	0.0223479	0.691286
LOC100823044	100823044	bradi2g61500.1	LOC100823044; chlorophyllide a oxygenase, chloroplastic-like	AT1G44446.1	2184	2845	2691	2400	1256	1630	13006	2174.1	2605.2	1743	0.7	-0.57982	0.022467	0.694056
LOC100838755	100838755	bradi1g67530.2	LOC100838755; uncharacterized protein LOC100838755	AT1G60500.1	672	788	785	599	490	677	4011	668.008	757.7	578.3	0.8	-0.389908	0.0225469	0.695326
LOC100844752	100844752	bradi1g35600.1	LOC100844752; tryptophan synthase beta chain 2-like	AT5G38530.1	524	190	137	427	642	976	2896	474.81	287.7	661.9	2.3	1.20218	0.0225699	0.695326
LOC100820881	100820881	bradi1g30020.1	LOC100820881; senescence-associated protein DIN1-like	AT4G35770.1	8	3	5	29	16	28	89	14.5124	5.4	23.6	4.4	2.12619	0.0225968	0.695326
LOC100831520	NA	NA	LOC100831520; squalene synthase-like	AT4G34640.1	904	1307	1218	960	719	898	6006	1003.54	1157	850.1	0.7	-0.4447	0.0226461	0.695932
LOC100826807	100826807	bradi4g29730.1	LOC100826807; alpha,alpha-trehalose-phosphate synthase[UDP-forming] 6-like	AT1G68020.2	1199	1381	1144	1416	1690	2091	8921	1484.38	1256.8	1712	1.4	0.445957	0.0226764	0.695952
LOC100838995	100838995	bradi2g24260.2	LOC100838995; subtilisin-like protease-like	AT1G71950.1	733	646	679	780	1016	1246	5100	848.668	694.9	1002.4	1.4	0.528651	0.0227481	0.697241
LOC100843622	100843622	bradi5g23158.1	LOC100843622; uncharacterized protein LOC100843622	AT4G10270.1	88	31	57	78	196	404	854	136.243	59.5	213	3.6	1.83952	0.0228176	0.698405
LOC100826885	100826885	bradi3g23240.1	LOC100826885; probable calcium-binding protein CML8-like	AT3G50360.1	357	323	290	234	160	306	1670	275.942	327.5	224.4	0.7	-0.545324	0.0228455	0.698405
LOC100841923	100841923	bradi2g52680.1	LOC100841923; auxin-induced protein 5NG4-like	AT5G07050.1	1240	1001	801	1304	1694	1899	7939	1325.94	1027.1	1624.8	1.6	0.66164	0.0229126	0.698756
LOC100837509	NA	NA	LOC100837509; receptor-type tyrosine-protein phosphataseS-like	AT1G71860.3	672	617	774	847	791	1145	4846	802.009	696.6	907.4	1.3	0.381329	0.0229666	0.698756
LOC100834786	NA	NA	LOC100834786; L-type lectin-domain containing receptor kinaseIX.2-like	AT5G65600.1	16	6	7	21	25	84	159	24.6776	9.8	39.6	4	2.0123	0.0229712	0.698756
LOC100821256	NA	NA	LOC100821256		212	187	235	240	246	467	1587	259.082	214.1	304.1	1.4	0.50611	0.0229758	0.698756
LOC100826561	100826561	bradi3g36140.1	LOC100826561; methylcrotonoyl-CoA carboxylase beta chain,mitochondrial-like	AT4G34030.1	742	755	716	1034	731	1208	5186	854.837	747	962.6	1.3	0.365808	0.0232471	0.703902
LOC100836391	100836391	bradi4g28870.1	LOC100836391; protein HOTHEAD-like	AT1G72970.1	194	283	290	193	133	209	1302	216.351	258.8	173.9	0.7	-0.573813	0.0232532	0.703902
LOC100824857	100824857	bradi4g41527.1	LOC100824857; CBS domain-containing protein CBSCBSPB3-like	AT3G52950.2	121	177	163	117	78	96	752	125.841	155.5	96.1	0.6	-0.694166	0.0232689	0.703902
LOC100835138	100835138	bradi4g28070.1	LOC100835138; curcuminoid synthase-like	AT5G13930.1	206	171	192	209	339	502	1619	266.296	192.1	340.4	1.8	0.825189	0.0232845	0.703902
LOC100821142	100821142	bradi1g71890.1	LOC100821142; alcohol dehydrogenase-like 7-like	AT5G42250.1	174	208	213	104	142	151	992	166.528	200.8	132.2	0.7	-0.60286	0.0233309	0.703902
LOC100843995	100843995	bradi3g45940.1	LOC100843995; chloride channel protein CLC-c-like	AT5G49890.1	584	711	789	534	442	657	3717	617.674	703.4	531.9	0.8	-0.403172	0.0233679	0.703902
LOC100827186	100827186	bradi3g03380.1	LOC100827186; delta(24)-sterol reductase-like	AT3G19820.3	558	709	657	483	349	666	3422	564.606	649.3	479.9	0.7	-0.436036	0.0233868	0.703902
LOC100843534	100843534	bradi1g15330.1	LOC100843534; uncharacterized protein LOC100843534	AT3G20150.1	134	167	152	88	92	105	738	123.677	152.9	94.5	0.6	-0.694242	0.0234228	0.703902
LOC100839926	NA	NA	LOC100839926		1	1	0	10	14	9	35	6.02523	0.7	11.4	16.9	4.07611	0.0234559	0.703902
LOC100834494	100834494	bradi2g25370.1	LOC100834494; tubulin beta-1 chain-like	AT5G12250.1	90	116	84	56	46	59	451	75.4171	97.8	53	0.5	-0.884741	0.0234682	0.703902
LOC100840188	100840188	bradi1g02550.1	LOC100840188; photosystem II reaction center PSB28 protein,chloroplastic-like	AT4G28660.2	286	304	249	203	219	165	1426	241.586	283.2	200	0.7	-0.5017	0.0234744	0.703902
LOC100837268	100837268	bradi3g07897.1	LOC100837268; uncharacterized protein LOC100837268	AT2G25670.2	46	94	85	24	48	39	336	56.8172	75.9	37.7	0.5	-1.00753	0.0238387	0.7121
LOC100826717	100826717	bradi1g11980.1	LOC100826717; uncharacterized protein LOC100826717	AT1G59650.1	1186	1219	1342	1631	1323	1951	8652	1431.95	1265	1598.9	1.3	0.337959	0.0238766	0.7121
LOC100836742	100836742	bradi2g52470.1	LOC100836742; metacaspase-4-like	AT1G79340.1	1127	1208	1234	1465	1291	1925	8250	1364.19	1204.8	1523.6	1.3	0.338747	0.0238845	0.7121
LOC100827225	100827225	bradi1g36130.1	LOC100827225; 65-kDa microtubule-associated protein 1-like	AT5G55230.1	306	387	384	287	243	261	1868	313.443	363.5	263.4	0.7	-0.464531	0.0238962	0.7121
LOC100821138	100821138	bradi1g00620.1	LOC100821138; ubiquitin-conjugating enzyme E2-23 kDa-like	AT5G41340.1	1103	1392	1217	1097	812	1108	6729	1121.04	1252.6	989.5	0.8	-0.340243	0.0238992	0.7121
LOC100825958	100825958	bradi1g61520.1	LOC100825958; peroxidase 2-like isoform 1; peroxidase 2-like isoform 2	AT4G11290.1	23	14	7	30	24	74	172	27.1701	14.9	39.5	2.7	1.4096	0.0240143	0.714622
LOC100840092	100840092	bradi1g18340.1	LOC100840092; superoxide dismutase [Cu-Zn] 4A-like	AT1G08830.2	8713	8898	8635	11010	7987	14172	59415	9771.13	8859.9	10682.3	1.2	0.269864	0.0241482	0.71656
LOC100826450	100826450	bradi3g05570.1	LOC100826450; probable cation transporter HKT6-like	AT4G10310.1	428	408	378	356	124	344	2038	335.358	409.8	260.9	0.6	-0.651668	0.0241729	0.71656
LOC100834528	100834528	bradi4g21580.1	LOC100834528; LOW QUALITY PROTEIN: serinecarboxypeptidase-like 19-like	AT5G09640.1	5	1	1	6	14	31	58	9.14896	2.4	15.9	6.7	2.74974	0.0241974	0.71656
LOC100835968	100835968	bradi1g54360.1	LOC100835968; uncharacterized protein LOC100835968	AT1G55360.1	442	581	441	405	325	384	2578	431.333	493.9	368.7	0.7	-0.421833	0.024205	0.71656
LOC100829969	100829969	bradi5g07390.1	LOC100829969; violaxanthin de-epoxidase, chloroplastic-like	AT1G08550.2	269	404	365	303	174	218	1733	289.868	350.2	229.5	0.7	-0.609585	0.0242318	0.71656
LOC100823981	100823981	bradi2g13520.1	LOC100823981; uncharacterized protein LOC100823981	AT3G26380.1	171	172	161	259	233	284	1280	213.166	170.1	256.2	1.5	0.590565	0.0242813	0.716745
LOC100842184	100842184	bradi4g39260.1	LOC100842184; isoflavone reductase homolog	AT1G32100.1	1391	1329	1282	1818	1355	2050	9225	1525.91	1351.1	1700.8	1.3	0.332064	0.024299	0.716745
LOC100825142	100825142	bradi1g68510.2	LOC100825142; TSL-kinase interacting protein 1-like	AT2G36960.2	420	487	453	385	215	427	2387	394.181	459	329.4	0.7	-0.478883	0.0243753	0.717204
LOC100843834	100843834	bradi5g15760.1	LOC100843834; myb-related protein Myb4-like	AT3G23250.1	958	554	610	853	1054	1741	5770	945.781	716.9	1174.6	1.6	0.712297	0.0243756	0.717204
LOC100839346	100839346	bradi1g07390.1	LOC100839346; uncharacterized protein LOC100839346	AT5G66600.3	133	165	126	80	60	123	687	113.419	143.1	83.8	0.6	-0.772189	0.0244538	0.718606
LOC100839738	100839738	bradi4g28270.1	LOC100839738; pleiotropic drug resistance protein 4-like	AT1G15520.1	2766	2591	2626	3690	2539	3995	18207	3008.98	2695.2	3322.7	1.2	0.301966	0.0245568	0.720733
LOC100837395	100837395	bradi3g36680.1	LOC100837395; LOW QUALITY PROTEIN: cytochrome P450 71D7-like	AT3G26210.1	7	16	6	28	48	27	132	22.8207	9.8	35.9	3.7	1.8762	0.0245877	0.720739
LOC100829431	100829431	bradi1g07270.1	LOC100829431; uncharacterized protein LOC100829431 isoform 1; uncharacterized protein LOC100829431 isoform 2	AT4G17000.1	33	38	33	9	8	18	139	23.0699	35.1	11	0.3	-1.66859	0.0246255	0.720947
LOC100831169	100831169	bradi4g38930.1	LOC100831169; uncharacterized protein LOC100831169	AT1G06160.1	29	4	8	21	88	95	245	40.8425	13.9	67.8	4.9	2.28879	0.0246907	0.721066
LOC100827960	100827960	bradi1g14590.1	LOC100827960; probable N-acetyl-gamma-glutamyl-phosphatereductase, chloroplastic-like	AT2G19940.2	1342	1262	1334	1500	1251	2393	9082	1487.06	1329.6	1644.5	1.2	0.306714	0.0246909	0.721066
LOC100843072	100843072	bradi3g49160.1	LOC100843072; wall-associated receptor kinase 5-like	AT1G21230.1	114	52	56	103	114	229	668	108.28	75	141.5	1.9	0.915605	0.0248028	0.723436
LOC100837393	NA	NA	LOC100837393; photosystem Q(B) protein-like	ATCG00020.1	236	328	368	219	180	274	1605	266.699	314.5	218.9	0.7	-0.523246	0.0249983	0.728235
LOC100840663	100840663	bradi1g70390.5	LOC100840663; uncharacterized protein LOC100840663	AT1G23240.1	737	755	730	599	298	795	3914	641.408	750.1	532.7	0.7	-0.493624	0.0250466	0.728739
LOC100828716	100828716	bradi3g47640.1	LOC100828716; beta-1,4-mannosyl-glycoprotein4-beta-N-acetylgluc osaminyltransferase-like	AT5G14480.1	1308	1350	1307	1643	1244	2286	9138	1499.66	1338.5	1660.9	1.2	0.311368	0.0251784	0.731668
LOC100827025	100827025	bradi5g08890.1	LOC100827025; acetyl-coenzyme A synthetase-like	AT5G36880.2	3890	5110	4902	4018	3278	4153	25351	4231.48	4691.4	3771.5	0.8	-0.314862	0.0252323	0.732255
LOC100844732	100844732	bradi1g10260.2	LOC100844732; probable LRR receptor-likeserine/threonine-protein kinase At2g16250-like	AT2G16250.1	168	204	189	119	100	153	933	155.117	189.3	120.9	0.6	-0.64702	0.0252609	0.732255
LOC100836508	100836508	bradi4g03867.1	LOC100836508; scarecrow-like protein 9-like	AT2G37650.1	1042	840	778	994	983	1614	6251	1028.71	898.2	1159.2	1.3	0.368033	0.0253713	0.73455
LOC100844822	100844822	bradi1g00940.1	LOC100844822; PGR5-like protein 1A, chloroplastic-like	AT4G22890.2	1071	1539	1466	1200	743	725	6744	1134.48	1375.3	893.6	0.6	-0.622074	0.0257371	0.743346
LOC100843136	100843136	bradi1g31600.1	LOC100843136; protein STRUBBELIG-RECEPTOR FAMILY 3-like	AT4G03390.1	429	476	496	337	345	383	2466	413.339	472.9	353.8	0.7	-0.418788	0.0257384	0.743346
LOC100831847	100831847	bradi2g37980.2	LOC100831847; protein IQ-DOMAIN 1-like	AT5G03040.3	2201	2752	2496	2146	1760	2322	13677	2279.84	2513.8	2045.9	0.8	-0.29713	0.0260648	0.750529
LOC100829841	NA	NA	LOC100829841; ribulose bisphosphate carboxylase small chainPWS4.3, chloroplastic-like isoform 1; ribulose bisphosphate carboxylase small chainPWS4.3, chloroplastic-like isoform 2	AT1G67090.1	37232	43414	38489	36098	28146	27925	211304	35527	40206.9	30847.1	0.8	-0.382309	0.0260677	0.750529
LOC100830273	100830273	bradi5g11350.1	LOC100830273; two-component response regulator ARR9-like	AT1G10470.1	367	356	408	698	502	528	2859	479.079	381.9	576.3	1.5	0.593746	0.0261121	0.750529
LOC100833629	100833629	bradi1g12690.1	LOC100833629; homeobox protein knotted-1-like 4-like	AT4G08150.1	329	359	297	256	208	255	1704	284.913	332.4	237.4	0.7	-0.48587	0.0261227	0.750529
LOC100841670	100841670	bradi4g07380.1	LOC100841670; chlorophyll a-b binding protein,chloroplastic-like isoform 1; chlorophyll a-b binding protein,chloroplastic-like isoform 2; chlorophyll a-b binding protein,chloroplastic-like isoform 3	AT2G34420.1	7512	8454	6459	7034	3367	3175	36001	6060.51	7567.8	4553.3	0.6	-0.732963	0.0261467	0.750529
LOC100836979	100836979	bradi3g19470.1	LOC100836979; uncharacterized protein LOC100836979	AT5G57910.1	196	213	206	285	279	354	1533	254.848	207.6	302.1	1.5	0.541327	0.0263	0.753606
LOC100826838	NA	NA	LOC100826838; uncharacterized protein LOC100826838	AT1G71240.2	752	862	792	995	797	1410	5608	921.123	812	1030.2	1.3	0.343301	0.026318	0.753606
LOC100832337	100832337	bradi3g06050.1	LOC100832337; chorismate mutase, chloroplastic-like	AT5G10870.1	658	578	693	839	752	1005	4525	751.479	651.4	851.6	1.3	0.38658	0.0264049	0.754009
LOC100821503	100821503	bradi2g49300.1	LOC100821503; uncharacterized protein LOC100821503	AT2G35680.1	320	335	382	487	350	628	2502	410.792	350.1	471.5	1.3	0.429493	0.0264164	0.754009
LOC100827779	100827779	bradi2g43590.2	LOC100827779; TPR repeat-containing thioredoxin TTL1-like	AT1G53300.1	451	631	644	451	357	532	3066	509.511	582.5	436.6	0.7	-0.415916	0.0264283	0.754009
LOC100838769	100838769	bradi2g05750.1	LOC100838769; zinc finger CCCH domain-containing protein2-like	AT2G19810.1	557	379	493	625	1035	1072	4161	697.212	482.7	911.7	1.9	0.917338	0.0264651	0.754143
LOC100828595	100828595	bradi2g37770.1	LOC100828595; uncharacterized protein LOC100828595	AT4G31130.1	871	811	879	648	509	892	4610	762.273	864.7	659.9	0.8	-0.390037	0.0266322	0.757987
LOC100821604	100821604	bradi2g30430.1	LOC100821604; putative DNA-binding protein ESCAROLA-like	AT4G17800.1	4	2	4	16	22	18	66	11.1923	3.4	19	5.6	2.49129	0.0267424	0.760201
LOC100844817	100844817	bradi1g73010.2	LOC100844817; uncharacterized protein LOC100844817	AT3G52110.2	54	70	55	34	21	29	263	43.9797	60.4	27.6	0.5	-1.13174	0.0267921	0.760694
LOC100831452	100831452	bradi3g16187.1	LOC100831452; uncharacterized protein LOC100831452	AT5G17170.1	1102	1290	1259	1117	862	1001	6631	1109.92	1232.3	987.6	0.8	-0.319341	0.0269391	0.763947
LOC100846474	100846474	bradi1g58930.1	LOC100846474; ERI1 exoribonuclease 2-like		66	71	89	39	34	44	343	57.387	76.3	38.5	0.5	-0.987873	0.0269738	0.764008
LOC100831886	100831886	bradi1g66710.1	LOC100831886; uncharacterized protein C24B11.05-like	AT5G02230.2	1403	944	1322	696	850	1077	6292	1050.96	1239.5	862.4	0.7	-0.523261	0.0270558	0.764822
LOC100830843	100830843	bradi3g20550.1	LOC100830843; probable galacturonosyltransferase 4-likeisoform 1; probable galacturonosyltransferase 4-likeisoform 2	AT5G47780.1	602	810	804	599	476	682	3973	660.908	747.8	574	0.8	-0.381642	0.0270676	0.764822
LOC100840250	100840250	bradi1g64770.1	LOC100840250; kinesin-4-like	AT2G47500.1	1182	1475	1687	1256	893	1182	7675	1280.6	1466.3	1094.9	0.7	-0.421274	0.0271272	0.765585
LOC100833521	100833521	bradi1g75520.1	LOC100833521; chaperonin CPN60-2, mitochondrial-like	AT3G23990.1	585	739	597	505	358	644	3428	566.604	648.2	485	0.7	-0.41845	0.0271948	0.766574
LOC100833117	100833117	bradi1g68830.1	LOC100833117; peptide transporter PTR2-like	AT2G02040.1	364	502	426	358	304	311	2265	380.48	435.9	325	0.7	-0.42351	0.0272627	0.767567
LOC100822726	NA	NA	LOC100822726; somatic embryogenesis receptor kinase 1-likeisoform 1; somatic embryogenesis receptor kinase 1-likeisoform 2	AT5G21090.1	3223	2880	2939	3254	3211	5042	20549	3390.16	3053	3727.4	1.2	0.28794	0.0275968	0.775181
LOC100834337	100834337	bradi3g46650.1	LOC100834337; sugar carrier protein A-like	AT3G05960.1	164	181	142	100	90	126	803	133.832	164.4	103.3	0.6	-0.669843	0.0276026	0.775181
LOC100822863	NA	NA	LOC100822863; uncharacterized protein LOC100822863		188	251	218	203	82	147	1089	180.912	221.7	140.1	0.6	-0.661715	0.027632	0.775181
LOC100827152	100827152	bradi2g15410.1	LOC100827152; late embryogenesis abundant proteinLea14-A-like	AT2G46140.1	345	218	204	336	374	853	2330	375.002	259.1	490.9	1.9	0.922043	0.027672	0.775377
LOC100845757	100845757	bradi5g22000.1	LOC100845757; F-box/kelch-repeat protein At5g60570-likeisoform 1; F-box/kelch-repeat protein At5g60570-likeisoform 2; F-box/kelch-repeat protein At5g60570-likeisoform 3	AT5G60570.1	1734	2255	2204	1721	1372	2072	11358	1885.51	2090	1681.1	0.8	-0.314107	0.0277725	0.77685
LOC100840557	100840557	bradi4g08500.1	LOC100840557; ribulose bisphosphate carboxylase small chainPWS4.3, chloroplastic-like isoform 1; ribulose bisphosphate carboxylase small chainPWS4.3, chloroplastic-like isoform 2; ribulose bisphosphate carboxylase small chainPWS4.3, chloroplastic-like isoform 3; ribulose bisphosphate carboxylase small chainPWS4.3, chloroplastic-like isoform 4; ribulose bisphosphate carboxylase small chainPWS4.3, …	AT1G67090.1	44120	49565	44602	43588	29336	28453	239664	40321.4	46673.4	33969.4	0.7	-0.458364	0.0278073	0.77685
LOC100824869	100824869	bradi1g12240.1	LOC100824869; putative glutamine amidotransferase-like proteinC13C5.04-like	AT4G30550.1	241	157	202	348	380	315	1643	277.996	202.7	353.3	1.7	0.801566	0.0278518	0.77685
LOC100824106	100824106	bradi3g32100.1	LOC100824106; thylakoid membrane phosphoprotein 14 kDa,chloroplastic-like	AT2G46820.2	954	1282	1120	979	711	570	5616	948.904	1132.4	765.4	0.7	-0.565084	0.0278578	0.77685
LOC100836772	100836772	bradi3g59510.1	LOC100836772; uncharacterized protein LOC100836772	AT1G73660.1	1004	1140	1102	1402	1102	1744	7494	1236.89	1095.6	1378.2	1.3	0.331023	0.0278898	0.77685
LOC100821247	NA	NA	LOC100821247; cyclin-dependent kinase A-1-like	AT3G48750.1	521	649	602	476	379	528	3155	525.349	598	452.7	0.8	-0.401622	0.0279715	0.778202
LOC100826993	100826993	bradi3g48730.2	LOC100826993; filament-like plant protein 7-like	AT2G23360.1	1627	1915	1934	1540	1404	1363	9783	1645.94	1848.3	1443.6	0.8	-0.356493	0.0280522	0.779443
LOC100822986	100822986	bradi1g53700.1	LOC100822986; proton-coupled amino acid transporter 3-like	AT3G11900.1	292	194	184	291	293	666	1920	309.788	226.3	393.3	1.7	0.797247	0.0280831	0.779443
LOC100836571	100836571	bradi3g28560.1	LOC100836571; 3-ketoacyl-CoA synthase 12-like	AT2G28630.1	75	104	67	34	40	58	378	62.9715	83	43	0.5	-0.94978	0.0281155	0.779443
LOC100820958	100820958	bradi4g34840.2	LOC100820958; uncharacterized protein LOC100820958	AT3G26890.5	287	357	454	285	220	284	1887	315.155	370.6	259.7	0.7	-0.513426	0.0283199	0.782179
LOC100842709	100842709	bradi1g54290.3	LOC100842709; uncharacterized protein LOC100842709	AT4G13270.1	464	447	432	573	658	682	3256	545.913	453.4	638.4	1.4	0.493774	0.0283536	0.782179
LOC100837990	100837990	bradi2g38330.2	LOC100837990; metal tolerance protein 1-like	AT2G46800.2	2557	2592	2412	3285	2137	4281	17264	2827.39	2552.3	3102.5	1.2	0.281597	0.0283766	0.782179
LOC100834426	100834426	bradi4g11740.1	LOC100834426; probable LRR receptor-likeserine/threonine-protein kinase At3g47570-like	AT3G47570.1	225	130	115	266	176	499	1411	225.989	158.8	293.2	1.8	0.884835	0.0284045	0.782179
LOC100825640	100825640	bradi1g55100.2	LOC100825640; thioredoxin H1-like	AT3G51030.1	4571	4201	4054	5256	4092	6875	29049	4785.67	4330.3	5241	1.2	0.275393	0.0284347	0.782179
LOC100837650	100837650	bradi1g76840.1	LOC100837650; probable serine/threonine-protein kinaseAt1g01540-like	AT4G01330.1	341	460	476	309	307	351	2244	375.764	431	320.6	0.7	-0.426885	0.0285195	0.782179
LOC100822273	100822273	bradi4g14870.3	LOC100822273; uncharacterized protein LOC100822273	AT2G35880.1	3609	4750	4323	3827	2841	3376	22726	3801.81	4279.5	3324.1	0.8	-0.364467	0.0285621	0.782179
LOC100840451	100840451	bradi3g48150.2	LOC100840451; uncharacterized protein LOC100840451		86	90	75	52	34	50	387	64.5709	84.7	44.4	0.5	-0.931372	0.0286016	0.782179
LOC100835862	100835862	bradi3g24750.1	LOC100835862; pectinesterase 31-like	AT3G29090.1	303	231	261	321	317	510	1943	319.835	268.5	371.2	1.4	0.467168	0.028612	0.782179
LOC100829997	100829997	bradi2g55210.1	LOC100829997; coronatine-insensitive protein 1-like	AT2G39940.1	1570	1616	1630	1945	1735	2528	11024	1824.81	1625.8	2023.8	1.2	0.315969	0.0286327	0.782179
LOC100834761	NA	NA	LOC100834761; leucine-rich repeat protein soc-2 homolog	AT2G19330.1	436	594	578	460	355	431	2854	477.179	542.6	411.7	0.8	-0.398237	0.0286333	0.782179
LOC100835080	100835080	bradi1g20586.1	LOC100835080; uncharacterized protein LOC100835080	AT2G02820.2	186	187	203	121	104	163	964	160.159	194.5	125.9	0.6	-0.627685	0.0286524	0.782179
LOC100835487	100835487	bradi1g47850.1	LOC100835487; protein SRG1-like	AT5G20400.1	5	6	6	12	33	26	88	14.9836	5.7	24.2	4.2	2.07823	0.0286783	0.782179
LOC100831513	100831513	bradi1g19220.1	LOC100831513; magnesium-chelatase subunit H-like	AT5G13630.1	3889	3841	3061	2934	2711	2629	19065	3207.96	3642.4	2773.5	0.8	-0.393193	0.0286952	0.782179
LOC100836462	100836462	bradi3g06070.1	LOC100836462; probable WRKY transcription factor 40-like	AT1G80840.1	363	182	240	352	675	717	2529	423.036	265.3	580.8	2.2	1.13046	0.0287138	0.782179
LOC100828351	100828351	bradi5g25090.1	LOC100828351; protein IQ-DOMAIN 32-like	AT1G19870.1	5049	7206	7128	5140	4459	5097	34079	5707.15	6540.6	4873.7	0.7	-0.4244	0.0287466	0.782179
LOC100826550	100826550	bradi3g05100.2	LOC100826550; uncharacterized protein LOC100826550	AT1G06660.1	79	78	65	37	28	50	337	55.9684	74.9	37	0.5	-1.01814	0.0287977	0.782372
LOC100834996	100834996	bradi1g30730.2	LOC100834996; homeobox protein knotted-1-like 2-like	AT5G25220.1	991	1139	1062	1390	1152	1631	7365	1220.66	1077.3	1364	1.3	0.340373	0.0288202	0.782372
LOC100825186	100825186	bradi1g48540.2	LOC100825186; leucoanthocyanidin dioxygenase-like	AT4G16330.2	204	219	224	320	262	373	1602	265.231	218.4	312.1	1.4	0.514824	0.0289233	0.784264
LOC100837442	100837442	bradi5g09340.1	LOC100837442; bifunctional monodehydroascorbate reductase andcarbonic anhydrase nectarin-3-like	AT3G52720.1	236	218	198	154	130	166	1102	184.126	220.1	148.1	0.7	-0.571364	0.0289803	0.784905
LOC100824418	100824418	bradi4g09307.1	LOC100824418; uncharacterized protein LOC100824418	AT3G14470.1	1915	1745	1911	2329	1966	2853	12719	2106.51	1881	2332	1.2	0.31002	0.0290402	0.785622
LOC100827305	100827305	bradi1g55170.1	LOC100827305; uncharacterized protein LOC100827305	AT1G54460.1	1192	1521	1488	1144	986	1332	7663	1276.4	1417.8	1135	0.8	-0.320857	0.0290815	0.785784
LOC100824182	100824182	bradi2g10420.1	LOC100824182; LOW QUALITY PROTEIN: mitochondrial importreceptor subunit TOM40 homolog 1-like	AT1G50400.1	105	104	104	61	34	87	495	81.5015	105.7	57.3	0.5	-0.881989	0.029113	0.785784
LOC100824430	100824430	bradi1g07200.1	LOC100824430; 40S ribosomal protein S29-like isoform 1; 40S ribosomal protein S29-like isoform 2	AT4G33865.1	1514	1321	1444	1683	1511	2338	9811	1620.15	1444.9	1795.4	1.2	0.313375	0.029338	0.790948
LOC100827527	100827527	bradi4g36240.1	LOC100827527; endoglucanase 24-like	AT1G75680.1	3777	5042	5076	4020	3137	3800	24852	4155.11	4689.2	3621.1	0.8	-0.372916	0.0294181	0.7922
LOC100835472	100835472	bradi1g09040.1	LOC100835472; calmodulin-like protein 4-like	AT3G22930.1	73	33	30	65	72	130	403	65.7078	46	85.5	1.9	0.894682	0.0296085	0.796415
LOC100833684	100833684	bradi2g12830.1	LOC100833684; CASP-like protein 4-like	AT4G15630.1	139	77	76	139	297	291	1019	171.171	98.7	243.7	2.5	1.30453	0.0297087	0.798196
LOC100823170	100823170	bradi3g05670.1	LOC100823170; protein STRUBBELIG-RECEPTOR FAMILY 1-like	AT4G03390.1	987	1104	1114	926	675	1010	5816	966.43	1081.8	851	0.8	-0.346173	0.0297845	0.798527
LOC100837678	100837678	bradi2g16070.2	LOC100837678; sugar transporter ERD6-like 6-like isoform 1; sugar transporter ERD6-like 6-like isoform 2	AT1G19450.1	347	449	427	306	262	356	2147	357.775	412.7	302.8	0.7	-0.44666	0.0297889	0.798527
LOC100845839	100845839	bradi4g43357.1	LOC100845839; uncharacterized protein LOC100845839		1020	772	795	961	971	1664	6183	1015.22	873.7	1156.8	1.3	0.404902	0.0301556	0.806538
LOC100840807	100840807	bradi2g55600.1	LOC100840807; 60S ribosomal protein L10a-1-like	AT1G08360.1	1228	1450	1418	1139	776	1463	7474	1233.26	1382.4	1084.1	0.8	-0.350762	0.0301703	0.806538
LOC100838442	NA	NA	LOC100838442; reticulon-like protein B16-like	AT3G10915.2	217	194	210	251	250	419	1541	253.091	209.7	296.5	1.4	0.499801	0.0301907	0.806538
LOC100840135	100840135	bradi3g30110.1	LOC100840135; uncharacterized protein LOC100840135	AT2G23790.1	2635	2160	2201	2818	2149	4218	16181	2648.39	2362.4	2934.4	1.2	0.312782	0.030386	0.810647
LOC100831621	100831621	bradi1g28130.1	LOC100831621; expansin-like A3-like	AT3G45970.1	217	174	211	217	357	501	1677	276.696	203.3	350.1	1.7	0.783997	0.0304534	0.810647
LOC100824536	100824536	bradi1g78767.1	LOC100824536; LOW QUALITY PROTEIN: 23 kDa jasmonate-inducedprotein-like		4	6	4	29	7	30	80	12.6285	4.7	20.5	4.3	2.12055	0.030486	0.810647
LOC100839216	100839216	bradi3g18460.1	LOC100839216; aquaporin PIP2-3-like	AT3G53420.2	57	49	35	13	15	32	201	33.2693	47.6	18.9	0.4	-1.32968	0.0304892	0.810647
LOC100843028	100843028	bradi1g19800.1	LOC100843028; uncharacterized protein LOC100843028	AT2G26770.2	107	113	124	71	53	83	551	91.6857	116.1	67.2	0.6	-0.788333	0.0305169	0.810647
LOC100843681	100843681	bradi3g55350.1	LOC100843681; myosin-Va-like	AT5G43900.3	722	883	945	735	521	797	4603	764.498	860.7	668.3	0.8	-0.36496	0.030582	0.810713
LOC100824792	NA	NA	LOC100824792; uncharacterized protein LOC100824792	AT3G05345.1	192	225	187	159	112	142	1017	169.99	203.8	136.1	0.7	-0.582216	0.0305884	0.810713
LOC100843908	100843908	bradi1g07070.1	LOC100843908; uncharacterized protein At1g01500-like	AT1G75180.3	589	603	680	869	578	1063	4382	719.605	632	807.2	1.3	0.35301	0.030701	0.81148
LOC100838675	100838675	bradi2g02710.1	LOC100838675; putative AP2/ERF and B3 domain-containingprotein Os01g0140700-like	AT1G68840.2	15	7	9	30	119	70	250	43.5273	10.5	76.6	7.3	2.86967	0.0307429	0.81148
LOC100835404	100835404	bradi2g24100.1	LOC100835404; soluble inorganic pyrophosphatase-like	AT1G01050.1	15	12	22	34	36	61	180	29.3549	16.6	42.2	2.5	1.34868	0.0307569	0.81148
LOC100832268	100832268	bradi1g52670.1	LOC100832268; uncharacterized protein LOC100832268	AT2G21370.1	337	441	343	348	193	265	1927	321.504	378.2	264.8	0.7	-0.514482	0.0307608	0.81148
LOC100825289	100825289	bradi2g12460.1	LOC100825289; serine carboxypeptidase-like 33-like	AT3G17180.1	81	45	39	89	105	112	471	78.8287	55.7	101.9	1.8	0.870413	0.0307899	0.81148
LOC100842091	100842091	bradi5g12150.1	LOC100842091; chlorophyll a-b binding protein CP24 10A,chloroplastic-like	AT1G15820.1	8017	7440	6418	5593	5612	4026	37106	6293.18	7384.8	5201.6	0.7	-0.505602	0.0309553	0.814925
LOC100834390	100834390	bradi1g45190.1	LOC100834390; vacuolar amino acid transporter 1-like	AT3G28960.1	177	267	210	139	163	145	1101	185.691	220.6	150.8	0.7	-0.549352	0.0310239	0.815817
LOC100821585	100821585	bradi1g38080.1	LOC100821585; uncharacterized protein LOC100821585	AT4G37820.1	354	529	572	370	275	410	2510	417.444	491	343.9	0.7	-0.513727	0.0311231	0.816741
LOC100840617	100840617	bradi2g33980.1	LOC100840617; 3'-N-debenzoyl-2'-deoxytaxolN-benzoyltransferase- like	AT3G62160.1	716	506	537	663	986	1287	4695	778.192	594.1	962.3	1.6	0.695696	0.0311285	0.816741
LOC100834439	100834439	bradi1g72590.1	LOC100834439; protein TIFY 10A-like	AT1G19180.1	16	8	23	58	25	44	174	28.5467	15.9	41.2	2.6	1.37491	0.0313366	0.821283
LOC100844844	100844844	bradi1g13640.1	LOC100844844; dnaJ protein homolog	AT3G44110.1	3054	3002	2884	3749	2870	4707	20266	3342.04	3018	3666.1	1.2	0.280627	0.0314371	0.823002
LOC100839084	100839084	bradi2g41840.1	LOC100839084; 1-aminocyclopropane-1-carboxylate oxidase1-like	AT2G19590.1	50	14	8	44	54	152	322	50.7218	24.3	77.1	3.2	1.66274	0.0316798	0.826548
LOC100833888	100833888	bradi2g50850.1	LOC100833888; formamidase-like	AT4G37550.1	617	633	708	1402	656	1197	5213	856.778	661	1052.5	1.6	0.671067	0.03169	0.826548
LOC100828955	100828955	bradi5g18647.1	LOC100828955; uncharacterized protein LOC100828955	AT5G53500.1	181	270	240	176	131	178	1176	196.118	233.1	159.1	0.7	-0.55123	0.0317098	0.826548
LOC100845858	100845858	bradi1g41220.1	LOC100845858; uncharacterized protein LOC100845858	AT3G20290.2	659	626	629	845	805	904	4468	747.005	646.2	847.8	1.3	0.391802	0.0317432	0.826548
LOC100839469	100839469	bradi5g09500.1	LOC100839469; 60S ribosomal protein L5-1-like	AT3G25520.1	608	636	597	491	310	650	3292	542.041	621.4	462.6	0.7	-0.425693	0.03178	0.826548
LOC100839474	NA	NA	LOC100839474; uncharacterized protein LOC100839474	AT2G32240.1	2470	2893	2425	2285	1672	2613	14358	2381.57	2628.2	2134.9	0.8	-0.299934	0.0318058	0.826548
LOC100840863	100840863	bradi4g22610.1	LOC100840863; alcohol dehydrogenase 3-like	AT1G77120.1	4507	2934	2799	4421	4106	5935	24702	4087.43	3458.9	4716	1.4	0.447258	0.0318585	0.826548
LOC100835055	100835055	bradi1g08500.1	LOC100835055; uncharacterized protein LOC100835055	AT3G44050.1	102	149	129	86	66	84	616	102.976	128.2	77.7	0.6	-0.721677	0.0318654	0.826548
LOC100828394	100828394	bradi2g50620.2	LOC100828394; uncharacterized protein LOC100828394	AT5G55570.1	31	21	21	11	5	4	93	15.7063	24.7	6.8	0.3	-1.86787	0.031889	0.826548
LOC100838983	100838983	bradi2g25310.1	LOC100838983; beta-hexosaminidase subunit B2-like	AT1G65590.1	335	483	463	366	267	344	2258	376.958	432.2	321.7	0.7	-0.426236	0.0320342	0.829396
LOC100829340	100829340	bradi1g08597.1	LOC100829340; uncharacterized protein LOC100829340	AT5G32450.1	519	635	559	453	357	533	3056	507.795	578.1	437.5	0.8	-0.401966	0.0321279	0.830907
LOC100830148	100830148	bradi1g69720.1	LOC100830148; uncharacterized protein LOC100830148	AT5G26340.1	126	26	101	130	175	205	763	127.115	85.6	168.6	2	0.978321	0.0322396	0.832373
LOC100836025	100836025	bradi2g34910.1	LOC100836025; universal stress protein A-like protein-like	AT3G17020.1	1770	1795	1807	1933	2115	2822	12242	2032.36	1813.5	2251.2	1.2	0.31193	0.0322825	0.832373
LOC100836626	100836626	bradi2g55430.1	LOC100836626; lysine histidine transporter-like 1-like	AT1G08230.2	560	345	326	486	605	945	3267	537.161	415.8	658.5	1.6	0.663115	0.0323393	0.832373
LOC100845808	100845808	bradi3g21450.2	LOC100845808; DNA (cytosine-5)-methyltransferase 3-like	AT1G69770.1	254	283	226	192	158	195	1308	218.674	257.5	179.8	0.7	-0.517815	0.0323581	0.832373
LOC100846793	100846793	bradi1g04140.1	LOC100846793; probable methylenetetrahydrofolatereductase-like	AT2G44160.1	11380	13496	13630	17359	12281	18418	86564	14331.2	12996.5	15665.9	1.2	0.269506	0.0324045	0.832373
LOC100833911	100833911	bradi3g39360.1	LOC100833911; uncharacterized protein LOC100833911	AT5G56220.1	97	113	90	52	54	69	475	79.3923	101.2	57.5	0.6	-0.81499	0.0324622	0.832373
LOC100840891	100840891	bradi1g16620.1	LOC100840891; probable AMP deaminase-like	AT2G38280.2	913	952	928	1165	821	1673	6452	1054.94	942.8	1167.1	1.2	0.307838	0.0324901	0.832373
LOC100824324	100824324	bradi1g59500.1	LOC100824324; oxygen-evolving enhancer protein 3-1,chloroplastic-like	AT3G01440.1	751	696	523	464	492	511	3437	577.265	665	489.5	0.7	-0.441943	0.032498	0.832373
LOC100827583	100827583	bradi3g60330.1	LOC100827583; uncharacterized protein LOC100827583 isoform 1; uncharacterized protein LOC100827583 isoform 2	AT3G19990.1	638	581	609	719	826	932	4305	719.429	617.2	821.7	1.3	0.412774	0.0325032	0.832373
LOC100824917	100824917	bradi3g07980.1	LOC100824917; uncharacterized protein LOC100824917	AT1G19530.1	1423	672	603	1088	1986	3536	9308	1509.97	911.7	2108.2	2.3	1.2093	0.0325792	0.832714
LOC100832236	100832236	bradi2g35767.1	LOC100832236; putative disease resistance protein RGA4-like	AT3G14460.1	189	174	221	250	245	372	1451	239.388	197.2	281.6	1.4	0.513801	0.032642	0.832714
LOC100827725	100827725	bradi4g00530.1	LOC100827725; probable peptide/nitrate transporterAt5g62680-like	AT5G62680.1	235	164	164	214	261	365	1403	232.125	190.2	274.1	1.4	0.527499	0.0327219	0.832714
LOC100832768	100832768	bradi2g33417.1	LOC100832768; auxin-responsive protein IAA16-like	AT3G16500.1	59	22	26	67	114	89	377	64.0962	36.2	92	2.5	1.347	0.0327615	0.832714
LOC100841614	100841614	bradi1g28580.1	LOC100841614; uncharacterized protein LOC100841614	AT2G20725.1	113	112	104	74	42	81	526	87.1753	111.1	63.3	0.6	-0.811354	0.032775	0.832714
LOC100844212	100844212	bradi1g02450.2	LOC100844212; uncharacterized protein LOC100844212	AT5G08720.1	403	481	438	425	260	328	2335	390.226	446.2	334.3	0.7	-0.416441	0.0327843	0.832714
LOC100845611	100845611	bradi3g30277.1	LOC100845611; uncharacterized protein LOC100845611	AT1G63300.1	1350	1947	1949	1379	1181	1507	9313	1554.49	1770.2	1338.8	0.8	-0.403009	0.0327933	0.832714
LOC100842379	100842379	bradi1g66000.1	LOC100842379; uncharacterized protein LOC100842379	AT2G37300.2	43	50	74	24	34	21	246	41.8438	56.4	27.3	0.5	-1.04628	0.0327999	0.832714
LOC100839677	NA	NA	LOC100839677; pollen-specific protein SF21-like	AT5G56750.1	868	1041	1150	888	734	871	5552	928.681	1032.5	824.8	0.8	-0.324023	0.0328638	0.833435
LOC100838233	100838233	bradi1g12880.1	LOC100838233; transmembrane protein 56-like	AT1G31300.2	1028	1250	1264	1001	787	1125	6455	1073.67	1195.5	951.9	0.8	-0.328701	0.0329728	0.83454
LOC100845201	100845201	bradi3g29580.1	LOC100845201; ripening-related protein 3-like		3	2	0	3	19	19	46	7.70549	1.7	13.7	8.1	3.02337	0.0329783	0.83454
LOC100836079	100836079	bradi1g07830.1	LOC100836079; uncharacterized protein LOC100836079	AT4G37480.1	202	258	272	171	131	218	1252	207.595	247.1	168.1	0.7	-0.555156	0.0330387	0.834619
LOC100831222	100831222	bradi2g52050.1	LOC100831222; early nodulin-like protein 1-like	AT2G32300.1	6	12	3	0	0	0	21	3.53752	7.1	0	0	#NAME?	0.0330524	0.834619
LOC100835618	100835618	bradi1g49120.1	LOC100835618; F-box/LRR-repeat MAX2 homolog	AT2G42620.1	107	128	98	158	171	206	868	144.511	112.4	176.7	1.6	0.65269	0.0331182	0.834843
LOC100831962	100831962	bradi3g56250.1	LOC100831962; protein NSP-INTERACTING KINASE 1-like	AT5G16000.1	132	192	141	99	95	110	769	128.782	156.9	100.7	0.6	-0.639435	0.0331324	0.834843
LOC100842044	100842044	bradi3g15956.1	LOC100842044; (S)-beta-macrocarpene synthase-like	AT5G23960.1	28	15	7	1	2	6	59	9.81744	16.9	2.7	0.2	-2.62182	0.0332664	0.837324
LOC100832197	100832197	bradi4g38740.1	LOC100832197; probable anion transporter 4,chloroplastic-like	AT4G00370.1	796	957	948	865	504	801	4871	808.8	911.6	706	0.8	-0.368761	0.0333261	0.837928
LOC100824778	100824778	bradi1g33160.1	LOC100824778; auxin response factor 18-like	AT4G30080.1	611	554	479	426	328	533	2931	485.925	555	416.8	0.8	-0.413057	0.0333674	0.83807
LOC100837747	100837747	bradi5g14260.1	LOC100837747; transcription factor bHLH113-like	AT1G05710.5	31	26	10	27	55	79	228	37.4422	22.6	52.3	2.3	1.20882	0.0334321	0.838635
LOC100825411	100825411	bradi2g24950.4	LOC100825411; uncharacterized protein LOC100825411	AT1G77270.1	40	46	42	25	14	14	181	30.4638	43.2	17.7	0.4	-1.2851	0.0334612	0.838635
LOC100842201	100842201	bradi5g02490.1	LOC100842201; uncharacterized protein LOC100842201	AT3G23510.1	871	1104	1096	955	653	902	5581	929.697	1036.4	823	0.8	-0.332696	0.0336238	0.838822
LOC100832857	100832857	bradi2g46670.2	LOC100832857; glutamate synthase 1 [NADH], chloroplastic-like	AT5G53460.3	4128	5499	5356	4382	3480	3999	26844	4494.65	5056.2	3933.1	0.8	-0.362379	0.0336595	0.838822
LOC100822155	100822155	bradi1g56137.1	LOC100822155; uncharacterized protein LOC100822155	AT2G23840.1	719	890	775	771	415	525	4095	684.717	804.5	564.9	0.7	-0.510028	0.0336789	0.838822
LOC100827295	100827295	bradi3g03620.2	LOC100827295; L-arabinokinase-like	AT4G16130.1	436	512	437	713	508	663	3269	543.634	467.4	619.9	1.3	0.407268	0.0336871	0.838822
LOC100824597	100824597	bradi2g45980.2	LOC100824597; uncharacterized protein LOC100824597	AT4G18260.1	251	317	286	229	177	216	1476	246.829	288.2	205.5	0.7	-0.488129	0.0336959	0.838822
LOC100831727	100831727	bradi2g55590.1	LOC100831727; cell division protein ftsZ homolog 2-1,chloroplastic-like	AT2G36250.2	83	75	77	35	30	62	362	59.8467	79.3	40.3	0.5	-0.97564	0.0337401	0.838822
LOC100823521	100823521	bradi1g23870.1	LOC100823521; uncharacterized protein LOC100823521	AT1G64260.1	131	123	137	83	70	93	637	106.388	132	80.8	0.6	-0.709047	0.0337487	0.838822
LOC100828528	100828528	bradi1g58190.4	LOC100828528; reticulon-like protein B8-like	AT3G10260.3	952	1040	1048	822	631	1031	5524	915.194	1026.2	804.2	0.8	-0.351576	0.0337541	0.838822
LOC100830359	100830359	bradi1g07490.2	LOC100830359; proteasome assembly chaperone 2-like	AT3G18940.1	884	768	830	638	628	739	4487	750.726	838.1	663.4	0.8	-0.337313	0.0339934	0.842626
LOC100824100	100824100	bradi3g13060.1	LOC100824100; probable serine/threonine-protein kinaseDDB_G0278509-like	AT4G38470.1	76	85	91	56	36	48	392	65.5462	85.1	46	0.5	-0.886057	0.0340115	0.842626
LOC100836477	100836477	bradi3g34200.1	LOC100836477; transcription factor MYC4-like	AT1G32640.1	517	408	342	577	822	795	3461	581.868	427.8	735.9	1.7	0.782534	0.0340147	0.842626
LOC100836218	100836218	bradi1g65110.1	LOC100836218; probably inactive leucine-rich repeatreceptor-like protein kinase IMK2-like	AT3G51740.1	41	33	26	13	16	7	136	23.2054	33.8	12.6	0.4	-1.41676	0.0341968	0.84513
LOC100829319	100829319	bradi3g47670.1	LOC100829319		116	113	114	142	185	220	890	148.239	115.8	180.7	1.6	0.641832	0.0342264	0.84513
LOC100833658	100833658	bradi1g76617.1	LOC100833658; callose synthase 3-like	AT5G13000.1	4093	4249	3850	5328	3475	6529	27524	4519.98	4115.4	4924.6	1.2	0.258972	0.034243	0.84513
LOC100824382	100824382	bradi2g27330.1	LOC100824382; uncharacterized protein LOC100824382	AT4G15563.1	478	530	469	382	329	436	2624	437.535	498.5	376.6	0.8	-0.40472	0.0342686	0.84513
LOC100837367	100837367	bradi2g13630.1	LOC100837367; uncharacterized protein LOC100837367	AT3G16200.1	2141	2433	2528	2315	1390	1976	12783	2129.16	2397.2	1861.1	0.8	-0.365235	0.034302	0.84513
LOC100846940	100846940	bradi3g44930.2	LOC100846940; heme-binding-like protein At3g10130,chloroplastic-like	AT3G10130.1	356	361	391	304	199	332	1943	322.243	374.1	270.4	0.7	-0.468058	0.0343315	0.84513
LOC100838640	100838640	bradi4g36710.1	LOC100838640; uncharacterized protein LOC100838640	AT1G76010.1	269	278	230	187	162	210	1336	223.029	262.3	183.8	0.7	-0.512872	0.0343903	0.845466
LOC100832319	100832319	bradi2g00740.1	LOC100832319; uncharacterized protein LOC100832319	AT4G20970.1	19	8	5	46	20	33	131	21.5285	10.8	32.2	3	1.57588	0.0344171	0.845466
LOC100844909	100844909	bradi4g05450.1	LOC100844909; isoflavone reductase homolog IRL-like	AT4G39230.1	4958	5029	6703	7968	6549	7893	39100	6521.22	5635.5	7407	1.3	0.394356	0.0344963	0.846527
LOC100826950	100826950	bradi1g34700.2	LOC100826950; mitogen-activated protein kinase 12-like	AT3G18040.1	1060	1051	1180	1280	1198	1788	7557	1249.43	1111.1	1387.8	1.2	0.320752	0.0345685	0.847416
LOC100844408	100844408	bradi4g20940.1	LOC100844408; uncharacterized protein LOC100844408		613	354	690	689	687	1169	4202	689.599	560	819.2	1.5	0.54894	0.0346812	0.848682
LOC100839339	100839339	bradi1g07180.1	LOC100839339; leucine-rich repeat receptor-likeserine/threonine-protein kinase BAM1-like	AT5G65700.2	613	668	587	468	456	557	3349	559.603	630.5	488.7	0.8	-0.367449	0.0346924	0.848682
LOC100840949	100840949	bradi3g38410.1	LOC100840949; probable mitochondrial 2-oxoglutarate/malatecarrier protein-like	AT2G22500.1	816	719	684	1133	2251	1851	7454	1263.89	749.2	1778.6	2.4	1.24727	0.0348405	0.850392
LOC100830471	100830471	bradi1g26000.2	LOC100830471; glucose-6-phosphate/phosphate translocator 2,chloroplastic-like	AT1G61800.1	205	98	90	342	124	450	1309	208.694	132.8	284.6	2.1	1.09951	0.0348594	0.850392
LOC100846305	100846305	bradi3g51700.1	LOC100846305		339	363	363	496	426	555	2542	422.495	359.5	485.5	1.4	0.433447	0.0348708	0.850392
LOC100822227	100822227	bradi2g24830.1	LOC100822227; Bowman-Birk type wound-induced proteinaseinhibitor WIP1-like isoform 1; Bowman-Birk type wound-induced proteinaseinhibitor WIP1-like isoform 2; Bowman-Birk type wound-induced proteinaseinhibitor WIP1-like isoform 3		561	362	368	525	493	877	3186	522.201	436.1	608.3	1.4	0.480172	0.034926	0.850856
LOC100842130	100842130	bradi2g21880.2	LOC100842130; uncharacterized protein LOC100842130	AT3G04030.3	126	182	172	107	66	144	797	131.394	162	100.8	0.6	-0.683795	0.0350127	0.852085
LOC100825880	100825880	bradi5g22330.1	LOC100825880; uncharacterized protein LOC100825880	AT1G50660.1	433	462	487	341	288	439	2450	406.86	466.5	347.2	0.7	-0.426222	0.0351948	0.85563
LOC100833871	NA	NA	LOC100833871; chlorophyllase-1-like	AT1G19670.1	34	11	43	86	29	99	302	48.3276	29.8	66.9	2.2	1.16847	0.0353139	0.857004
LOC100823095	100823095	bradi1g59450.1	LOC100823095; flavoprotein wrbA-like	AT4G27270.1	69	26	28	12	15	11	161	27.2814	41.6	13	0.3	-1.67947	0.0353242	0.857004
LOC100823723	100823723	bradi5g07160.1	LOC100823723; LOW QUALITY PROTEIN: MATE efflux family protein5-like	AT5G52450.1	255	106	138	260	205	512	1476	237.499	168.7	306.3	1.8	0.860811	0.0353917	0.857757
LOC100834615	100834615	bradi2g46410.1	LOC100834615; probable glucuronosyltransferaseOs01g0675500-like	AT1G27600.2	986	1130	1326	977	795	1064	6278	1046.34	1161.9	930.7	0.8	-0.320059	0.0354347	0.857915
LOC100828631	100828631	bradi1g65430.4	LOC100828631; protein CHUP1, chloroplastic-like	AT1G07120.1	672	804	762	698	456	646	4038	672.362	755.3	589.4	0.8	-0.357827	0.0355853	0.860025
LOC100841267	100841267	bradi4g43137.1	LOC100841267; strictosidine synthase 3-like	AT3G57030.1	176	170	203	124	76	173	922	151.828	185.4	118.3	0.6	-0.648084	0.0355951	0.860025
LOC100827089	100827089	bradi3g44090.1	LOC100827089; uncharacterized protein LOC100827089	AT3G27030.1	303	174	209	315	251	587	1839	297.522	231.8	363.3	1.6	0.648263	0.0356719	0.860997
LOC100822623	100822623	bradi2g60300.1	LOC100822623; CUGBP Elav-like family member 2-like isoform 1; CUGBP Elav-like family member 2-like isoform 2	AT4G03110.1	252	349	355	251	211	248	1666	278.828	322.6	235	0.7	-0.456859	0.0358859	0.864011
LOC100836692	100836692	bradi1g75670.1	LOC100836692; uncharacterized protein LOC100836692	AT5G20190.1	110	85	70	173	221	151	810	138.256	89.5	187	2.1	1.06358	0.0359282	0.864011
LOC100824494	100824494	bradi2g11240.1	LOC100824494; squamosa promoter-binding-like protein 1-like	AT2G47070.1	359	294	269	386	301	664	2273	369.509	311.3	427.7	1.4	0.45816	0.0359933	0.864011
LOC100830902	100830902	bradi1g14730.1	LOC100830902; serpin-ZX-like	AT1G47710.1	394	375	401	504	452	652	2778	459.8	395	524.6	1.3	0.409227	0.0359982	0.864011
LOC100842943	100842943	bradi2g06620.1	LOC100842943; phosphoenolpyruvate carboxylase 3-like	AT3G14940.1	188	142	127	69	121	77	724	123.307	154.3	92.3	0.6	-0.741796	0.0360109	0.864011
LOC100843659	100843659	bradi2g38577.1	LOC100843659; DNA (cytosine-5)-methyltransferase DRM1-like	AT3G17310.1	374	417	371	320	191	372	2045	337.727	392.2	283.3	0.7	-0.469392	0.0360185	0.864011
LOC100836457	100836457	bradi2g43950.1	LOC100836457; S-type anion channel SLAH3-like	AT5G24030.1	17	11	4	15	25	60	132	20.9632	10.8	31.1	2.9	1.52608	0.036057	0.864011
LOC100846268	100846268	bradi1g61850.1	LOC100846268; uncharacterized protein LOC100846268		22	8	7	33	81	46	197	34.1976	12.5	55.9	4.5	2.1596	0.0360908	0.864011
LOC100839776	100839776	bradi5g19270.1	LOC100839776; uncharacterized protein LOC100839776	AT4G27590.2	29	18	15	44	89	57	252	43.3322	20.9	65.7	3.1	1.64992	0.0361707	0.865042
LOC100832248	100832248	bradi3g59290.1	LOC100832248; transcription factor bHLH135-like	AT1G26945.1	155	266	208	167	118	137	1051	176.024	212.2	139.9	0.7	-0.600804	0.0362105	0.865114
LOC100838839	100838839	bradi4g30330.1	LOC100838839; probable CCR4-associated factor 1 homolog7-like	AT2G32070.1	391	337	372	405	459	655	2619	433.278	371.4	495.1	1.3	0.414617	0.0362944	0.865976
LOC100845998	100845998	bradi2g50280.1	LOC100845998; gibberellin 2-beta-dioxygenase-like	AT1G30040.1	65	34	51	74	131	117	472	79.688	50.7	108.7	2.1	1.10035	0.0363202	0.865976
LOC100838263	100838263	bradi5g11780.1	LOC100838263; probable protein phosphatase 2C 40-like	AT1G47380.1	595	637	580	459	351	627	3249	536.942	611.6	462.3	0.8	-0.403889	0.0365	0.869233
LOC100838011	100838011	bradi3g14960.1	LOC100838011; lactoylglutathione lyase-like	AT1G11840.6	4861	5070	4848	6414	4431	7651	33275	5480.37	4988.8	5972	1.2	0.259517	0.0365522	0.869233
LOC100839697	100839697	bradi2g03717.1	LOC100839697; uncharacterized protein LOC100839697	AT3G27110.2	428	556	503	474	255	386	2602	432.987	501.8	364.2	0.7	-0.462399	0.0365677	0.869233
LOC100839179	100839179	bradi1g19660.1	LOC100839179; uncharacterized GPI-anchored proteinAt3g06035-like	AT3G06035.1	1407	1664	1842	1364	1132	1617	9026	1500.94	1658.4	1343.5	0.8	-0.303739	0.0366127	0.869423
LOC100825528	100825528	bradi3g13110.1	LOC100825528; BTB/POZ domain-containing proteinAt1g21780-like	AT1G21780.2	562	514	494	679	613	816	3678	610.856	530.1	691.6	1.3	0.38388	0.0368496	0.872778
LOC100831875	NA	NA	LOC100831875; uncharacterized protein LOC100831875		293	368	315	274	197	257	1704	284.433	329.3	239.5	0.7	-0.459502	0.036873	0.872778
LOC100825317	NA	NA	LOC100825317; uncharacterized protein LOC100825317	AT5G20635.1	123	121	86	69	67	65	531	89.38	111.4	67.4	0.6	-0.725157	0.0368811	0.872778
LOC100823011	100823011	bradi4g41100.1	LOC100823011; probable anion transporter 7-like	AT5G44370.1	378	410	370	301	203	377	2039	336.967	390.9	283.1	0.7	-0.465448	0.0369025	0.872778
LOC100823484	100823484	bradi3g35900.2	LOC100823484; uncharacterized protein LOC100823484	AT5G23040.1	456	493	497	676	444	835	3401	557.971	488.1	627.8	1.3	0.363186	0.0369653	0.873114
LOC100841087	100841087	bradi1g10540.1	LOC100841087; monoglyceride lipase-like	AT1G73480.1	98	79	72	103	203	211	766	128.275	84.1	172.5	2.1	1.03652	0.0370086	0.873114
LOC100835784	100835784	bradi4g40300.1	LOC100835784; calcium-dependent protein kinase SK5-like	AT4G09570.1	1311	1424	1335	1634	1481	2105	9290	1539.19	1373.8	1704.6	1.2	0.311305	0.0370281	0.873114
LOC100843556	NA	NA	LOC100843556; zinc-metallopeptidase, peroxisomal-like	AT2G41790.1	278	217	176	333	247	392	1643	271.018	226.6	315.5	1.4	0.4775	0.037158	0.875299
LOC100839089	100839089	bradi2g31810.1	LOC100839089; probable lactoylglutathione lyase,chloroplast-like	AT1G67280.1	999	1068	1163	1468	1091	1617	7406	1226.09	1090.4	1361.8	1.2	0.320675	0.0373229	0.878301
LOC100830660	100830660	bradi1g66677.2	LOC100830660; telomere repeat-binding protein 5-like	AT1G07540.1	1203	1473	1529	1152	932	1420	7709	1279.41	1419.2	1139.6	0.8	-0.316618	0.0375161	0.881966
LOC100826211	100826211	bradi2g52227.1	LOC100826211; scarecrow-like protein 9-like	AT2G37650.1	187	131	119	167	194	364	1162	189.397	147.6	231.2	1.6	0.647558	0.0375705	0.882361
LOC100840892	NA	NA	LOC100840892; sodium/hydrogen exchanger 2-like	AT3G05030.1	489	571	528	432	355	461	2836	473.181	536	410.4	0.8	-0.385037	0.0376775	0.883166
LOC100841218	NA	NA	LOC100841218; probable glutathione S-transferase GSTF1-likeisoform 1; probable glutathione S-transferase GSTF1-likeisoform 2; probable glutathione S-transferase GSTF1-likeisoform 3; probable glutathione S-transferase GSTF1-likeisoform 4	AT3G62760.1	13049	13934	14505	11171	10479	14263	77401	12883.4	14005.1	11761.7	0.8	-0.251853	0.0376798	0.883166
LOC100836828	100836828	bradi5g14210.1	LOC100836828; phosphoglycolate phosphatase-like	AT5G36700.4	1901	2338	2358	2024	1553	1763	11937	1999.41	2226.5	1772.3	0.8	-0.329162	0.0377634	0.883438
LOC100835396	100835396	bradi2g15317.1	LOC100835396; mitogen-activated protein kinase 9-like	AT2G42880.1	1183	1351	1423	1165	878	1247	7247	1205.79	1335.7	1075.9	0.8	-0.312001	0.0377666	0.883438
LOC100829369	100829369	bradi1g29260.1	LOC100829369; ADP,ATP carrier protein ER-ANT1-like	AT5G17400.1	159	201	187	154	94	126	921	153.778	184.6	123	0.7	-0.586167	0.0379305	0.884381
LOC100824984	100824984	bradi2g16670.1	LOC100824984; protein DEHYDRATION-INDUCED 19-like	AT3G05700.1	1630	1578	1479	2010	1435	2538	10670	1754.99	1582.3	1927.7	1.2	0.284886	0.0379655	0.884381
LOC100827230	100827230	bradi5g00830.1	LOC100827230; 1-aminocyclopropane-1-carboxylate oxidasehomolog 1-like	AT1G06620.1	291	203	200	259	335	469	1757	290.554	234.4	346.7	1.5	0.564751	0.0379989	0.884381
LOC100845709	100845709	bradi3g27800.1	LOC100845709; putative transporter arsB-like	AT1G02260.1	522	381	435	673	390	885	3286	535.22	451.9	618.5	1.4	0.452769	0.0380328	0.884381
LOC100828092	100828092	bradi3g50857.1	LOC100828092; vesicle-associated protein 1-3-like	AT4G00170.1	257	267	260	225	142	202	1353	225.485	264.7	186.3	0.7	-0.506317	0.0380501	0.884381
LOC100825769	100825769	bradi4g37147.1	LOC100825769; protein NLP1-like	AT1G20640.2	554	531	584	482	344	492	2987	497.25	563.5	431	0.8	-0.386742	0.0381049	0.884381
LOC100837848	100837848	bradi5g13350.4	LOC100837848; primary amine oxidase-like	AT2G42490.1	2359	2927	2645	2175	1718	2849	14673	2428.14	2676.5	2179.8	0.8	-0.296127	0.0381243	0.884381
LOC100839414	100839414	bradi3g09560.1	LOC100839414; probable protein phosphatase 2C 13-like	AT5G53140.1	487	561	532	384	352	506	2822	469.243	533.3	405.2	0.8	-0.396188	0.0381536	0.884381
LOC100843357	100843357	bradi2g43056.1	LOC100843357; glucan endo-1,3-beta-glucosidase, acidicisoform-like	AT3G57260.1	55	21	16	42	91	106	331	55.0375	31.1	79	2.5	1.34454	0.0381643	0.884381
LOC100839397	100839397	bradi2g35070.1	LOC100839397; nifU-like protein 4, mitochondrial-like	AT3G20970.1	440	429	443	537	499	746	3094	511.298	442.9	579.7	1.3	0.388085	0.0381831	0.884381
LOC100835962	100835962	bradi3g47950.1	LOC100835962; uncharacterized protein LOC100835962	AT3G01750.1	1094	1256	1178	814	974	1132	6448	1078.57	1190.7	966.4	0.8	-0.301161	0.0382309	0.884615
LOC100833489	100833489	bradi2g17230.3	LOC100833489; phosphatidylserine synthase 2-like	AT1G15110.1	416	468	460	321	282	438	2385	395.738	453.6	337.8	0.7	-0.425258	0.0382832	0.884956
LOC100838575	100838575	bradi2g07160.1	LOC100838575; uncharacterized protein LOC100838575	AT2G46420.1	349	394	405	588	361	627	2724	448.446	387.5	509.4	1.3	0.394581	0.0383661	0.886
LOC100843930	100843930	bradi5g23182.1	LOC100843930; uncharacterized protein LOC100843930	AT4G10270.1	273	125	150	229	336	749	1862	298.631	185.2	412.1	2.2	1.15366	0.0385615	0.889638
LOC100838172	100838172	bradi2g11940.1	LOC100838172; late embryogenesis abundant protein Lea5-like		602	373	461	685	781	770	3672	616.989	485.1	748.8	1.5	0.62625	0.0386074	0.889825
LOC100828371	100828371	bradi2g57220.1	LOC100828371; KH domain-containing protein At1g09660-like	AT1G09660.1	1182	1590	1489	1300	844	1314	7719	1281.58	1437.9	1125.3	0.8	-0.353608	0.0386821	0.890106
LOC100842453	100842453	bradi3g19767.1	LOC100842453; uncharacterized protein LOC100842453	AT5G58000.1	493	598	565	375	389	544	2964	493.065	558.9	427.2	0.8	-0.387485	0.0386953	0.890106
LOC100844816	100844816	bradi4g12037.1	LOC100844816; protein FRA10AC1 homolog isoform 1; protein FRA10AC1 homolog isoform 2	AT4G15030.1	892	784	902	1165	822	1374	5939	978.972	870.5	1087.4	1.2	0.320939	0.0388146	0.890417
LOC100840411	100840411	bradi2g37570.1	LOC100840411; calcium-transporting ATPase 4, endoplasmicreticulum-type-like	AT1G07670.1	2761	2449	2402	2828	2551	4217	17208	2834.52	2570.1	3099	1.2	0.269957	0.0388352	0.890417
LOC100843703	100843703	bradi1g68280.1	LOC100843703; actin-depolymerizing factor 5-like	AT2G16700.1	1742	1460	1240	1735	2477	2836	11490	1917.01	1499.8	2334.2	1.6	0.638207	0.0388575	0.890417
LOC100821983	100821983	bradi5g08650.1	LOC100821983; protein TIFY 9-like	AT5G13220.1	6	1	3	26	10	17	63	10.3206	3.4	17.3	5.1	2.35045	0.0388919	0.890417
LOC100830226	100830226	bradi3g17715.1	LOC100830226; uncharacterized protein LOC100830226	AT2G32210.1	57	28	18	44	69	110	326	53.3393	34.8	71.9	2.1	1.04632	0.0388988	0.890417
LOC100832018	100832018	bradi1g33590.1	LOC100832018; putative methylsterol monooxygenaseDDB_G0269788-like	AT4G12110.1	349	273	273	395	355	504	2149	355.9	302.2	409.6	1.4	0.438371	0.0389361	0.890417
LOC100835513	100835513	bradi2g60886.1	LOC100835513; hydroxycinnamoyl-Coenzyme A shikimate/quinatehydroxycinnamoyltransferase-like	AT5G48930.1	111	139	102	76	51	92	571	94.6428	118.8	70.5	0.6	-0.752086	0.0391568	0.89433
LOC100833519	100833519	bradi1g72510.3	LOC100833519; uncharacterized protein LOC100833519	AT3G14170.1	1197	1546	1539	1320	943	1161	7706	1287.94	1445.1	1130.8	0.8	-0.35382	0.0392067	0.89433
LOC100840318	100840318	bradi3g01722.1	LOC100840318; uncharacterized protein LOC100840318		8	7	10	0	1	0	26	4.42247	8.4	0.4	0	-4.39332	0.0392213	0.89433
LOC100822973	100822973	bradi3g26680.1	LOC100822973; ribosomal RNA small subunit methyltransferaseI-like	AT1G45110.1	360	435	418	600	380	676	2869	471.77	409.4	534.2	1.3	0.383804	0.0393128	0.894459
LOC100824618	100824618	bradi3g42790.2	LOC100824618; probable uridine nucleosidase 1-like	AT2G36310.1	640	784	794	580	475	737	4010	665.281	748.6	582	0.8	-0.363223	0.0393306	0.894459
LOC100833453	100833453	bradi1g11240.1	LOC100833453; chemocyanin-like	AT2G02850.1	789	618	564	733	893	1188	4785	793.681	665.6	921.8	1.4	0.46984	0.0393465	0.894459
LOC100841422	100841422	bradi2g07940.1	LOC100841422; salt stress root protein RS1-like	AT4G20260.3	10472	12154	11340	9436	9132	10843	63377	10594.4	11463.7	9725.1	0.8	-0.237288	0.0393792	0.894459
LOC100843402	100843402	bradi1g78450.1	LOC100843402; cell number regulator 6-like	AT2G45010.1	510	425	393	518	482	800	3128	514.67	448.4	580.9	1.3	0.373571	0.039466	0.895566
LOC100843963	100843963	bradi2g17872.1	LOC100843963; uncharacterized protein LOC100843963		1050	1079	1022	1410	1095	1562	7218	1196.48	1063.7	1329.3	1.2	0.321629	0.039617	0.898125
LOC100835209	100835209	bradi2g34460.1	LOC100835209; uncharacterized protein LOC100835209	AT5G58320.2	968	1100	1292	917	721	1142	6140	1018.06	1134.3	901.9	0.8	-0.33079	0.0396884	0.898878
LOC100842693	100842693	bradi4g26500.2	LOC100842693; probable calcium-binding protein CML49-like	AT5G04170.1	505	384	479	563	492	794	3217	530.215	462	598.4	1.3	0.373028	0.0398061	0.899099
LOC100841240	100841240	bradi3g32497.1	LOC100841240; uncharacterized protein LOC100841240	AT3G10405.1	603	703	697	643	440	525	3611	604.128	676.1	532.2	0.8	-0.345163	0.0398126	0.899099
LOC100825595	100825595	bradi2g12470.2	LOC100825595; uncharacterized protein LOC100825595	AT1G47970.1	1304	1226	1322	1081	811	1315	7059	1169.85	1300.6	1039.1	0.8	-0.323757	0.0398129	0.899099
LOC100832879	100832879	bradi3g40560.1	LOC100832879; uncharacterized protein LOC100832879	AT4G31340.1	1376	1651	1680	1319	995	1636	8657	1433.61	1588.7	1278.5	0.8	-0.313351	0.0399681	0.901561
LOC100837042	100837042	bradi5g02990.3	LOC100837042; probable FKBP-type peptidyl-prolyl cis-transisomerase 7, chloroplastic-like	AT5G13410.1	627	715	693	674	383	571	3663	609.418	686.9	532	0.8	-0.368658	0.0399986	0.901561
LOC100835536	100835536	bradi2g38210.1	LOC100835536; dnaJ homolog subfamily B member 13-like	AT3G08910.1	163	145	171	213	176	332	1200	196.261	161.7	230.8	1.4	0.512748	0.040073	0.902144
LOC100825496	100825496	bradi2g61550.1	LOC100825496; ubiquitin-fold modifier 1-like isoform 1; ubiquitin-fold modifier 1-like isoform 2	AT1G77710.1	1191	938	941	1164	1282	1623	7139	1187.65	1036.7	1338.6	1.3	0.368645	0.0401013	0.902144
LOC100828288	100828288	bradi2g15520.1	LOC100828288; calcium-dependent protein kinase 3-like isoform1; calcium-dependent protein kinase 3-like isoform2; calcium-dependent protein kinase 3-like isoform3	AT4G23650.1	532	410	467	538	500	862	3309	543.656	475.9	611.4	1.3	0.361687	0.0402595	0.903067
LOC100821421	100821421	bradi3g27870.1	LOC100821421; uncharacterized protein LOC100821421	AT2G04280.1	812	836	813	633	550	821	4465	741.531	830.8	652.3	0.8	-0.348878	0.0403305	0.903067
LOC100828003	100828003	bradi3g14490.2	LOC100828003; tryptophan synthase beta chain 2,chloroplastic-like	AT5G54810.1	2105	1382	1238	2016	1745	3204	11690	1914.26	1596	2232.6	1.4	0.484291	0.0403413	0.903067
LOC100841272	100841272	bradi1g78320.1	LOC100841272; oxysterol-binding protein-related protein2A-like	AT4G22540.1	447	542	522	428	315	444	2698	449.204	510	388.5	0.8	-0.392643	0.0403694	0.903067
LOC100824456	100824456	bradi5g18397.1	LOC100824456; cyclin-B2-1-like	AT1G76310.1	65	98	78	51	34	50	376	62.695	81.3	44.1	0.5	-0.88286	0.0403895	0.903067
LOC100828795	100828795	bradi2g49567.1	LOC100828795; kinesin-like protein 2-like	AT1G63640.1	813	1019	1161	807	632	1011	5443	902.248	1010.2	794.3	0.8	-0.346998	0.040401	0.903067
LOC100837154	100837154	bradi1g30870.1	LOC100837154; WRKY transcription factor 18-like	AT4G31800.2	30	14	7	35	62	44	192	32.8094	17.2	48.4	2.8	1.48941	0.0404112	0.903067
LOC100833131	100833131	bradi4g00660.1	LOC100833131; probable ubiquitin-conjugating enzyme E218-like	AT5G42990.1	800	820	818	1019	837	1324	5618	927.141	823	1031.3	1.3	0.325434	0.0406289	0.90707
LOC100842525	100842525	bradi1g22270.1	LOC100842525; dihydroflavonol-4-reductase-like	AT4G27250.1	273	332	285	243	228	190	1551	262.008	300.3	223.7	0.7	-0.425214	0.0406846	0.907083
LOC100821863	100821863	bradi4g24857.1	LOC100821863		165	153	146	112	71	126	773	128.169	156.7	99.7	0.6	-0.652101	0.040828	0.907083
LOC100833319	100833319	bradi4g27341.1	LOC100833319; L-type lectin-domain containing receptor kinaseIX.1-like	AT5G65600.1	221	104	159	206	216	470	1376	222.52	163.6	281.5	1.7	0.782854	0.0408293	0.907083
LOC100826364	100826364	bradi2g41817.1	LOC100826364; histidine decarboxylase-like	AT1G43710.1	387	411	472	611	515	595	2991	499.567	428.7	570.4	1.3	0.4118	0.0408334	0.907083
LOC100824592	100824592	bradi2g61190.1	LOC100824592; crt homolog 1-like	AT5G19380.1	373	300	421	407	406	751	2658	434.847	369.5	500.2	1.4	0.436886	0.0408395	0.907083
LOC100844965	100844965	bradi2g53720.1	LOC100844965; target of Myb protein 1-like	AT2G38410.1	517	586	546	512	309	485	2955	490.825	556.6	425.1	0.8	-0.388792	0.040861	0.907083
LOC100841613	NA	NA	LOC100841613; GTP-binding protein YPTM2-like	AT1G02130.1	558	631	695	500	380	628	3392	561.927	636	487.9	0.8	-0.382399	0.0409574	0.908365
LOC100843751	100843751	bradi2g52740.1	LOC100843751; UDP-glycosyltransferase 87A1-like	AT2G30140.1	90	55	46	75	98	180	544	88.5733	64.5	112.6	1.7	0.803768	0.0410999	0.909333
LOC100827140	100827140	bradi2g53050.1	LOC100827140; uncharacterized protein LOC100827140	AT3G08640.1	654	479	475	666	882	947	4103	686.763	543.1	830.5	1.5	0.61277	0.0411293	0.909333
LOC100845002	100845002	bradi3g30260.2	LOC100845002; remorin-like	AT5G23750.1	1528	1634	1382	1029	1274	1216	8063	1357.48	1533.7	1181.3	0.8	-0.376659	0.041158	0.909333
LOC100832903	100832903	bradi4g21990.2	LOC100832903; cysteine-rich receptor-like protein kinase25-like	AT1G11330.2	795	518	809	854	772	1528	5276	860.785	716.9	1004.6	1.4	0.48676	0.0412218	0.909333
LOC100844667	100844667	bradi2g37720.1	LOC100844667; uncharacterized protein LOC100844667	AT1G65010.1	2025	2381	2701	2045	1631	2368	13151	2185.82	2399	1972.6	0.8	-0.28231	0.0412304	0.909333
LOC100826429	100826429	bradi2g06520.1	LOC100826429; putative mitochondrial 2-oxoglutarate/malatecarrier protein-like	AT5G19760.1	836	1021	922	911	484	716	4890	814.208	937.8	690.6	0.7	-0.441559	0.0412373	0.909333
LOC100844967	100844967	bradi2g57800.1	LOC100844967; transcription factor bHLH128-like	AT1G05805.1	467	231	340	561	1096	860	3555	604.431	350.8	858.1	2.4	1.29041	0.0412718	0.909333
LOC100831237	100831237	bradi2g18530.1	LOC100831237; uncharacterized protein LOC100831237	AT5G26170.1	69	13	19	36	133	236	506	81.4126	34.2	128.7	3.8	1.91248	0.0413281	0.909722
LOC100838916	100838916	bradi3g44707.1	LOC100838916; serine/threonine-protein kinase CTR1-like	AT5G03730.1	620	507	670	732	572	1078	4179	684.972	606.9	763	1.3	0.330261	0.0415148	0.911779
LOC100846050	100846050	bradi5g26550.1	LOC100846050; probable receptor protein kinase TMK1-like	AT2G01820.1	766	921	752	641	516	831	4427	733.525	823.1	644	0.8	-0.353935	0.0415392	0.911779
LOC100829761	100829761	bradi5g16340.1	LOC100829761; mitochondrial intermembrane space import andassembly protein 40-like	AT5G23395.1	215	136	145	198	197	346	1237	202.751	167.6	237.9	1.4	0.506022	0.0415502	0.911779
LOC100843479	100843479	bradi3g14120.3	LOC100843479; glyceraldehyde-3-phosphate dehydrogenase,cytosolic-like	AT3G04120.1	1050	1166	1079	808	655	1267	6025	992.259	1112.1	872.4	0.8	-0.350311	0.0415767	0.911779
LOC100835430	100835430	bradi3g41117.1	LOC100835430; LOW QUALITY PROTEIN: triacylglycerol lipase2-like	AT5G14180.1	112	86	73	160	394	280	1105	189.121	91.5	286.7	3.1	1.64767	0.0416435	0.912391
LOC100822302	100822302	bradi5g27602.1	LOC100822302; uncharacterized protein LOC100822302	AT1G44000.1	137	130	125	86	98	69	645	109.463	132.3	86.6	0.7	-0.612065	0.0418629	0.916346
LOC100839671	100839671	bradi5g18920.1	LOC100839671; cytochrome P450 704C1-like	AT2G45510.1	43	49	38	23	18	16	187	31.536	43.9	19.2	0.4	-1.19206	0.042117	0.92105
LOC100828730	100828730	bradi1g69700.1	LOC100828730; sugar transport protein 13-like isoform 1; sugar transport protein 13-like isoform 2	AT5G26340.1	530	305	301	525	513	657	2831	470.618	383.8	557.4	1.5	0.538496	0.0421815	0.921602
LOC100832324	100832324	bradi2g38510.1	LOC100832324; G-type lectin S-receptor-likeserine/threonine-protein kinase SD1-13-like	AT5G23490.1	133	103	84	188	120	201	829	136.451	108.1	164.8	1.5	0.609387	0.0422842	0.922988
LOC100832877	100832877	bradi3g32550.2	LOC100832877; dual specificity phosphatase Cdc25-like	AT5G03455.1	951	878	891	626	770	789	4905	824.068	918.3	729.8	0.8	-0.331556	0.0423869	0.92314
LOC100842443	100842443	bradi2g37000.1	LOC100842443; peroxidase 2-like	AT5G51890.1	524	518	670	599	767	1187	4265	702.094	578.1	826.1	1.4	0.515114	0.0424321	0.92314
LOC100842307	100842307	bradi1g65590.1	LOC100842307; flavonol synthase/flavanone 3-hydroxylase-like	AT5G05600.1	41	23	12	76	86	43	281	48.5667	25.7	71.5	2.8	1.47693	0.0424429	0.92314
LOC100821899	100821899	bradi1g33050.1	LOC100821899; calcium-binding protein PBP1-like	AT5G54490.1	66	30	34	46	212	240	628	104.37	43.9	164.8	3.8	1.90725	0.0425225	0.92314
LOC100830979	100830979	bradi4g29920.1	LOC100830979; dihydrolipoyllysine-residue acetyltransferasecomponent of pyruvate dehydrogenase complex-like	AT3G25860.1	392	387	417	499	513	613	2821	470.379	403.8	537	1.3	0.411271	0.0425488	0.92314
LOC100834563	NA	NA	LOC100834563; two-component response regulator ARR5-like	AT3G48100.1	156	121	164	221	212	233	1107	185.18	149	221.4	1.5	0.571839	0.0425521	0.92314
LOC100821750	100821750	bradi4g02110.1	LOC100821750; BURP domain-containing protein 13-like	AT5G25610.1	30	14	8	2	2	7	63	10.4587	17.6	3.3	0.2	-2.39271	0.0426015	0.92314
LOC100835424	100835424	bradi3g26690.1	LOC100835424; BEL1-like homeodomain protein 6-like	AT4G34610.2	828	679	608	913	1242	1227	5497	923.371	714.1	1132.6	1.6	0.665348	0.0426179	0.92314
LOC100828777	100828777	bradi2g58152.1	LOC100828777; BTB/POZ and TAZ domain-containing protein2-like	AT5G63160.1	96	56	55	104	119	132	562	93.9184	69.9	117.9	1.7	0.753578	0.0426445	0.92314
LOC100843718	100843718	bradi4g39350.1	LOC100843718; serine carboxypeptidase 1-like	AT4G12910.1	504	478	465	435	233	468	2583	426.393	488.5	364.3	0.7	-0.423395	0.0427469	0.923819
LOC100836503	100836503	bradi4g32941.1	LOC100836503; heat shock cognate 90 kDa protein-like	AT2G04030.1	27	10	17	6	1	5	66	11.0012	18.3	3.7	0.2	-2.28528	0.0427545	0.923819
LOC100829215	100829215	bradi3g41880.1	LOC100829215; ankyrin repeat-containing proteinAt5g02620-like	AT2G31820.1	445	354	381	464	396	748	2788	456.454	398.5	514.4	1.3	0.36838	0.042835	0.924551
LOC100822824	NA	NA	LOC100822824; hydroxycinnamoyl-Coenzyme A shikimate/quinatehydroxycinnamoyltransferase-like	AT1G78990.1	0	0	1	3	22	9	35	6.29472	0.3	12.3	36.2	5.17846	0.0429059	0.924551
LOC100839986	100839986	bradi2g53470.2	LOC100839986; trans-cinnamate 4-monooxygenase-like	AT2G30490.1	3797	3177	2848	4398	5135	5045	24400	4099.91	3316.4	4883.4	1.5	0.558294	0.0429063	0.924551
LOC100840216	100840216	bradi2g25600.1	LOC100840216; gibberellin receptor GID1-like	AT5G27320.1	519	379	462	536	491	805	3192	525.634	459.4	591.9	1.3	0.365728	0.0429478	0.924597
LOC100839770	100839770	bradi1g10360.1	LOC100839770; ATP-dependent DNA helicase DDM1-like	AT5G66750.1	388	431	453	309	263	415	2259	374.701	429.4	320	0.7	-0.424019	0.0430677	0.92633
LOC100840708	100840708	bradi1g29830.1	LOC100840708; cyclin-B2-2-like	AT1G20610.1	90	96	88	51	36	74	435	71.9018	92.5	51.3	0.6	-0.849761	0.0432804	0.930054
LOC100830103	100830103	bradi2g11540.1	LOC100830103; homeobox protein knotted-1-like 1-like	AT1G23380.1	81	60	29	79	95	130	474	78.3839	57.4	99.4	1.7	0.791908	0.043385	0.93145
LOC100837991	NA	NA	LOC100837991; protein transport protein Sec61 subunitbeta-like isoform 2; protein transport protein Sec61 subunitbeta-like isoform 1	AT2G45070.4	225	185	192	259	224	392	1477	242.391	203.3	281.5	1.4	0.469602	0.0435097	0.933276
LOC100834804	100834804	bradi3g55440.3	LOC100834804; uncharacterized protein MJ1426-like		5214	5561	6349	6475	6306	8466	38371	6372.42	5781	6963.9	1.2	0.26858	0.0437529	0.937587
LOC100829459	100829459	bradi1g68887.1	LOC100829459; peroxidase N-like	AT5G19890.1	280	89	113	182	463	679	1806	295.808	163	428.6	2.6	1.39499	0.0437905	0.937587
LOC100829491	100829491	bradi2g22750.1	LOC100829491; calcium-dependent protein kinase 13-like	AT3G51850.1	980	994	1018	1199	1135	1518	6844	1136.57	1010.1	1263.1	1.3	0.322508	0.0438715	0.938466
LOC100826111	100826111	bradi1g23990.1	LOC100826111; uncharacterized protein LOC100826111		180	145	137	91	99	120	772	129.159	156	102.3	0.7	-0.608628	0.0440381	0.941067
LOC100821725	100821725	bradi3g19980.1	LOC100821725; uncharacterized protein LOC100821725	AT2G25290.3	257	332	309	240	170	261	1569	260.708	303	218.4	0.7	-0.472682	0.0440731	0.941067
LOC100830187	100830187	bradi1g30400.1	LOC100830187; uncharacterized protein LOC100830187 isoform 1; uncharacterized protein LOC100830187 isoform 2	AT5G32440.1	1081	1091	1088	1254	1247	1681	7442	1235.31	1100.5	1370.1	1.2	0.316097	0.0441577	0.942017
LOC100823975	100823975	bradi2g24255.1	LOC100823975		27	23	12	48	41	56	207	34.2166	20.9	47.5	2.3	1.18266	0.0442225	0.942544
LOC100829183	100829183	bradi2g42800.1	LOC100829183; F-box/FBD/LRR-repeat protein At1g16930-like	AT3G26922.1	48	29	20	64	38	98	297	47.8279	32.8	62.9	1.9	0.940722	0.0443256	0.943527
LOC100830566	100830566	bradi4g34022.1	LOC100830566; uncharacterized protein LOC100830566	AT1G34190.1	364	319	310	409	337	624	2363	387.206	335.3	439.1	1.3	0.389302	0.0443489	0.943527
LOC100834995	100834995	bradi1g25647.1	LOC100834995; cysteine-rich receptor-like protein kinase10-like	AT4G23180.1	1493	1238	1206	1479	1308	2233	8957	1473.49	1329.4	1617.6	1.2	0.283071	0.0444061	0.943617
LOC100840862	NA	NA	LOC100840862; SUMO-conjugating enzyme SCE1-like	AT3G57870.1	1794	1654	1800	1984	1816	2834	11882	1961.65	1772	2151.3	1.2	0.279899	0.0444334	0.943617
LOC100840057	100840057	bradi4g27680.1	LOC100840057; peroxidase 12-like	AT1G71695.1	92	27	26	45	213	326	729	118.466	49	187.9	3.8	1.93806	0.0445003	0.943885
LOC100831835	100831835	bradi2g00280.1	LOC100831835; probable WRKY transcription factor 26-likeisoform 1; probable WRKY transcription factor 26-likeisoform 2	AT2G38470.1	242	141	89	204	236	430	1342	218.775	159.4	278.1	1.7	0.802679	0.0445263	0.943885
LOC100830826	NA	NA	LOC100830826; uncharacterized protein LOC100830826		634	748	677	904	819	971	4753	792.996	694.9	891.1	1.3	0.358793	0.044625	0.945125
LOC100826655	100826655	bradi2g13610.1	LOC100826655; uncharacterized protein LOC100826655	AT3G54500.1	216	216	259	185	100	213	1189	196.164	233.3	159	0.7	-0.552974	0.0446784	0.945405
LOC100834056	100834056	bradi4g38860.1	LOC100834056; uncharacterized protein LOC100834056	AT5G23950.1	717	365	397	647	1361	1350	4837	812.117	499.8	1124.5	2.2	1.16987	0.0447871	0.946373
LOC100840004	100840004	bradi2g41510.2	LOC100840004		663	847	836	671	499	745	4261	707.949	791.7	624.2	0.8	-0.343086	0.0448047	0.946373
LOC100839381	100839381	bradi2g54530.1	LOC100839381; histone H2B.5-like isoform 1; histone H2B.5-like isoform 2; histone H2B.5-like isoform 3	AT3G46030.1	142	139	121	76	62	124	664	109.603	135.7	83.5	0.6	-0.700506	0.0450033	0.948823
LOC100823747	100823747	bradi2g57967.1	LOC100823747; structural maintenance of chromosomes protein2-1-like	AT5G62410.1	116	187	137	100	91	102	733	122.848	148.4	97.3	0.7	-0.609286	0.0450393	0.948823
LOC100842314	100842314	bradi1g32800.1	LOC100842314; glutamate receptor 3.4-like	AT1G05200.2	188	240	214	207	101	150	1100	183.277	216.6	149.9	0.7	-0.531243	0.0450417	0.948823
LOC100841748	100841748	bradi3g56960.1	LOC100841748; U-box domain-containing protein 10-like	AT1G71020.1	144	209	194	132	111	137	927	154.975	184.6	125.4	0.7	-0.557763	0.0452335	0.952008
LOC100838882	100838882	bradi2g53420.1	LOC100838882; probable inactive receptor kinase At5g58300-likeisoform 1; probable inactive receptor kinase At5g58300-likeisoform 2	AT5G58300.2	142	192	191	127	100	135	887	147.963	177.2	118.8	0.7	-0.577075	0.045334	0.95327
LOC100846113	100846113	bradi3g09600.1	LOC100846113; uncharacterized protein LOC100846113		10	5	7	24	91	43	180	31.7644	7.4	56.1	7.5	2.91545	0.0453907	0.953611
LOC100827083	100827083	bradi3g51860.1	LOC100827083; uncharacterized protein LOC100827083	AT2G27380.1	49	47	36	65	91	92	380	63.7348	44.6	82.9	1.9	0.895967	0.0455622	0.956359
LOC100825977	100825977	bradi4g42890.1	LOC100825977; stem-specific protein TSJT1-like	AT5G19140.1	8271	7248	6704	8202	9567	11838	51830	8628.57	7503.2	9754	1.3	0.378485	0.0456412	0.957163
LOC100841098	100841098	bradi5g03530.1	LOC100841098; wall-associated receptor kinase 5-like	AT1G21230.1	261	268	329	238	153	248	1497	248.542	289.7	207.4	0.7	-0.482082	0.0456861	0.95725
LOC100831523	100831523	bradi2g54230.2	LOC100831523; uncharacterized protein LOC100831523 isoform 1; uncharacterized protein LOC100831523 isoform 2	AT3G55020.1	594	857	783	572	500	748	4054	673.031	753.8	592.3	0.8	-0.347831	0.0457505	0.957375
LOC100840427	100840427	bradi3g54890.1	LOC100840427; uncharacterized protein LOC100840427	AT4G14330.1	97	134	103	69	60	80	543	90.6328	112.7	68.6	0.6	-0.716381	0.0457735	0.957375
LOC100831330	100831330	bradi2g09200.1	LOC100831330; beta-glucosidase 10-like isoform 1; beta-glucosidase 10-like isoform 2	AT4G27830.1	956	1262	1172	1062	730	807	5989	1004.09	1144	864.2	0.8	-0.40455	0.0458776	0.958699
LOC100842609	100842609	bradi1g46940.1	LOC100842609; glutamate receptor 2.9-like	AT2G29100.1	88	107	86	62	43	63	449	74.8417	94.8	54.9	0.6	-0.789443	0.0461653	0.963855
LOC100834135	100834135	bradi4g01130.2	LOC100834135; cysteine synthase-like	AT4G14880.4	4553	4593	5091	5764	4411	7494	31906	5255.62	4806.5	5704.7	1.2	0.247148	0.0462959	0.965479
LOC100842237	100842237	bradi2g41590.5	LOC100842237; granule-bound starch synthase 1b,chloroplastic/amyloplastic-like	AT1G32900.1	1365	1657	1622	1530	764	1169	8107	1349.27	1567.4	1131.2	0.7	-0.470485	0.0463253	0.965479
LOC100844899	100844899	bradi3g49290.1	LOC100844899; putative cyclic nucleotide-gated ion channel15-like	AT2G28260.1	161	133	131	92	94	96	707	118.861	143.5	94.2	0.7	-0.60718	0.0465395	0.969009
LOC100823848	100823848	bradi5g02920.1	LOC100823848; vacuolar amino acid transporter 1-like	AT2G39130.1	7	10	7	1	0	0	25	4.2151	8.1	0.3	0	-4.59863	0.0465771	0.969009
LOC100825794	100825794	bradi1g02160.1	LOC100825794; shaggy-related protein kinase delta-like	AT1G57870.3	1208	1429	1359	1311	790	1247	7344	1219	1348.7	1089.3	0.8	-0.308072	0.0467122	0.969945
LOC100821049	100821049	bradi1g06100.1	LOC100821049; probable inactive leucine-rich repeatreceptor-like protein kinase At3g03770-like	AT3G03770.2	152	202	188	118	114	145	919	153.476	182.9	124.1	0.7	-0.560065	0.0467487	0.969945
LOC100835836	100835836	bradi2g11790.2	LOC100835836; ninja-family protein Os05g0558800-like	AT4G28910.3	983	937	1007	1244	926	1594	6691	1101.37	988.2	1214.5	1.2	0.297441	0.0468045	0.969945
LOC100823769	100823769	bradi2g49420.5	LOC100823769; auxin-responsive protein IAA6-like	AT3G16500.1	650	684	717	824	938	1007	4820	807.095	692.4	921.8	1.3	0.412931	0.0468168	0.969945
LOC100834526	100834526	bradi4g05390.1	LOC100834526; uncharacterized protein LOC100834526	AT2G39050.1	774	719	678	872	737	1221	5001	823.671	732.9	914.4	1.2	0.319107	0.0468341	0.969945
LOC100823664	100823664	bradi2g53970.1	LOC100823664; probable NADH dehydrogenase-like	AT1G07180.1	233	262	258	206	135	211	1305	216.865	254.2	179.6	0.7	-0.50123	0.0468696	0.969945
LOC100829213	100829213	bradi3g36660.1	LOC100829213; transcription factor MYB32-like	AT3G01140.1	30	75	71	25	13	47	261	42.757	59.4	26.2	0.4	-1.18195	0.0469431	0.970611
LOC100840668	100840668	bradi1g78250.1	LOC100840668; uncharacterized protein LOC100840668	AT1G62510.1	1287	872	1229	1473	1417	3814	10092	1613.61	1144.5	2082.7	1.8	0.86365	0.0469885	0.970696
LOC100825759	100825759	bradi1g72110.1	LOC100825759; aspartic proteinase nepenthesin-1-like	AT1G09750.1	81	90	84	20	74	45	394	67.2657	86.1	48.5	0.6	-0.828623	0.0470667	0.971032
LOC100832120	100832120	bradi2g05730.1	LOC100832120; serine/threonine-protein kinase Aurora-1-like	AT4G32830.1	131	146	123	94	67	101	662	110.185	135	85.4	0.6	-0.66114	0.0471734	0.971032
LOC100846185	100846185	bradi1g41115.1	LOC100846185; peroxidase 52-like	AT5G05340.1	2588	2407	2354	1389	2133	1103	11974	2048.79	2481.1	1616.4	0.7	-0.618183	0.047237	0.971032
LOC100843951	100843951	bradi2g01380.1	LOC100843951; uncharacterized protein LOC100843951	AT3G18170.1	17	5	10	11	34	65	142	22.7805	10.8	34.7	3.2	1.68256	0.0472502	0.971032
LOC100833023	100833023	bradi5g12960.1	LOC100833023; uncharacterized protein LOC100833023	AT3G07600.1	576	271	407	553	489	894	3190	522.221	423.8	620.6	1.5	0.550189	0.0472525	0.971032
LOC100830255	100830255	bradi4g25740.1	LOC100830255; elongation factor P-like	AT3G08740.1	175	206	258	192	97	168	1096	181.912	215.7	148.1	0.7	-0.54247	0.0472901	0.971032
LOC100831868	100831868	bradi3g19170.1	LOC100831868; probable E3 ubiquitin-protein ligaseXBOS35-like	AT5G57740.1	275	290	311	228	186	242	1532	255.716	295.7	215.7	0.7	-0.455159	0.0472973	0.971032
LOC100823791	100823791	bradi3g14250.1	LOC100823791; protein CHUP1, chloroplastic-like	AT3G25690.3	53	73	50	26	21	43	266	44.0054	59.4	28.6	0.5	-1.05188	0.0473352	0.971032
LOC100836677	100836677	bradi1g55710.1	LOC100836677; uncharacterized protein LOC100836677	AT4G14770.1	392	467	498	355	301	410	2423	403.681	458	349.3	0.8	-0.390855	0.047441	0.972343
LOC100846809	100846809	bradi2g23460.1	LOC100846809; aldo-keto reductase family 4 member C10-like	AT2G37790.1	213	276	311	188	158	246	1392	231.088	270	192.2	0.7	-0.49069	0.047503	0.972343
LOC100833892	100833892	bradi3g54247.1	LOC100833892; uncharacterized protein LOC100833892 isoform 1; uncharacterized protein LOC100833892 isoform 2; uncharacterized protein LOC100833892 isoform 3	AT5G45290.1	911	847	1295	1168	1190	1907	7318	1205.02	1031.1	1379	1.3	0.419465	0.0475559	0.972343
LOC100832683	100832683	bradi1g63490.1	LOC100832683; uncharacterized protein LOC100832683	AT5G58250.1	651	717	752	1057	696	1010	4883	809.437	715.6	903.2	1.3	0.335917	0.0475805	0.972343
LOC100823122	100823122	bradi5g02520.1	LOC100823122; sugar transporter ERD6-like 5-like	AT1G54730.2	252	297	321	245	146	260	1521	251.899	293.7	210.1	0.7	-0.482811	0.0476059	0.972343
LOC100832025	NA	NA	LOC100832025; NADP-dependent malic enzyme, chloroplastic-like	AT1G79750.1	1598	1438	1718	1962	1373	2853	10942	1788.2	1605.3	1971.1	1.2	0.296148	0.0478545	0.975265
LOC100832178	100832178	bradi4g24852.1	LOC100832178; putative disease resistance protein RGA3-like	AT3G14460.1	88	63	87	51	32	53	374	62.2423	80.4	44.1	0.5	-0.866719	0.0479203	0.975265
LOC100835228	100835228	bradi3g54290.1	LOC100835228; probable protein phosphatase 2C 27-like isoform1; probable protein phosphatase 2C 27-like isoform2	AT2G25620.1	401	453	488	385	336	333	2396	402.901	453	352.8	0.8	-0.360656	0.0479402	0.975265
LOC100840374	100840374	bradi5g26190.1	LOC100840374; katanin p80 WD40 repeat-containing subunit B1homolog 1-like	AT5G08390.1	1098	1414	1404	1153	862	1275	7206	1197.27	1321.6	1073	0.8	-0.300646	0.0479528	0.975265
LOC100840345	NA	NA	LOC100840345; L-type lectin-domain containing receptor kinaseIX.1-like	AT5G10530.1	59	34	33	26	18	12	182	30.8505	42.6	19.1	0.4	-1.15373	0.0479564	0.975265
LOC100826888	100826888	bradi3g38970.1	LOC100826888; transcription factor BIM1-like	AT5G08130.5	300	293	314	453	382	417	2159	361.356	306.2	416.5	1.4	0.443746	0.04818	0.978965
LOC100825104	100825104	bradi2g24940.3	LOC100825104; MADS-box transcription factor 4-like	AT5G20240.1	79	76	86	52	19	67	379	62.1589	81.4	42.9	0.5	-0.921907	0.0482846	0.979869
LOC100821731	100821731	bradi3g44990.1	LOC100821731; beta-fructofuranosidase, insoluble isoenzyme1-like	AT3G52600.1	1358	1288	1257	1546	1359	2053	8861	1464.97	1317.7	1612.3	1.2	0.291099	0.0483193	0.979869
LOC100841044	100841044	bradi3g09250.1	LOC100841044; uncharacterized protein LOC100841044	AT1G32790.1	501	492	500	610	597	777	3477	577.88	504	651.7	1.3	0.37073	0.0483495	0.979869
LOC100839305	100839305	bradi2g45490.1	LOC100839305; uncharacterized protein LOC100839305	AT4G27595.1	47	60	57	38	16	28	246	40.984	55.3	26.6	0.5	-1.0558	0.0485039	0.982151
LOC100823578	100823578	bradi2g44910.1	LOC100823578; serine/threonine-protein kinase HT1-like	AT5G50000.1	350	423	393	347	227	330	2070	344.509	393.5	295.5	0.8	-0.413212	0.0487012	0.984559
LOC100841091	100841091	bradi5g01167.1	LOC100841091; disease resistance protein RPM1-like	AT3G07040.1	46	17	24	55	46	81	269	43.9799	29.4	58.5	2	0.993119	0.0487326	0.984559
LOC100829500	100829500	bradi3g57830.1	LOC100829500; auxin-induced protein 5NG4-like	AT1G21890.1	19	3	6	25	21	41	115	18.6219	9.5	27.8	2.9	1.55114	0.0487484	0.984559
LOC100821967	100821967	bradi1g76130.1	LOC100821967; ATP phosphoribosyltransferase-like	AT1G09795.1	1231	1312	1295	1840	1225	1810	8713	1443.58	1295.5	1591.6	1.2	0.296933	0.0488215	0.985188
LOC100828987	100828987	bradi2g15510.1	LOC100828987; probable protein ABIL4-like	AT2G46225.1	129	200	216	152	98	131	926	154.571	183.9	125.2	0.7	-0.554273	0.0488866	0.985656
LOC100834413	100834413	bradi3g42837.1	LOC100834413; 125 kDa kinesin-related protein-like	AT2G36200.1	134	192	159	112	97	123	817	136.48	163.6	109.3	0.7	-0.58177	0.0490606	0.988316
LOC100835146	100835146	bradi4g39197.1	LOC100835146; prenyl transferase-like	AT1G17050.1	749	917	921	845	503	701	4636	772.629	873.1	672.1	0.8	-0.377436	0.0491119	0.988503
LOC100822506	100822506	bradi5g12390.1	LOC100822506; vacuolar amino acid transporter 1-like	AT3G28960.1	72	58	68	43	30	34	305	51.1964	66.9	35.5	0.5	-0.912489	0.0493364	0.991903
LOC100821167	100821167	bradi1g54760.1	LOC100821167; uncharacterized protein LOC100821167	AT3G28510.1	136	54	73	107	157	229	756	124.526	88.9	160.1	1.8	0.849005	0.0493652	0.991903
LOC100830157	NA	NA	LOC100830157; beta-glucosidase 7-like	AT3G18080.1	1033	1373	1317	1037	884	1205	6849	1140.33	1256.4	1024.3	0.8	-0.294596	0.049526	0.994283
LOC100824289	100824289	bradi2g04690.3	LOC100824289; boron transporter 4-like	AT1G15460.1	44	53	54	24	14	35	224	36.99	51	23	0.5	-1.14691	0.0496442	0.99492
LOC100831007	100831007	bradi5g14860.1	LOC100831007; calcium uptake protein 1, mitochondrial-like	AT4G32060.1	1060	1043	1140	1355	1151	1634	7383	1223.8	1094.9	1352.7	1.2	0.305055	0.0497023	0.99492
LOC100820960	100820960	bradi4g38060.2	LOC100820960; splicing factor U2af large subunit B-like	AT4G36690.1	135	143	135	95	75	104	687	114.565	139.4	89.7	0.6	-0.635775	0.0497238	0.99492
LOC100825503	100825503	bradi2g09150.1	LOC100825503; late embryogenesis abundant protein Lea5-like		4115	2816	2327	4748	11333	8778	34117	5808.4	3126.7	8490.1	2.7	1.44111	0.0497628	0.99492
LOC100834148	100834148	bradi1g09760.1	LOC100834148; uncharacterized protein LOC100834148	AT1G49975.1	574	716	672	646	367	500	3475	579.656	662.1	497.2	0.8	-0.413342	0.0497728	0.99492
LOC100827379	100827379	bradi2g50590.1	LOC100827379; uncharacterized protein LOC100827379	AT4G23440.1	734	834	838	662	499	817	4384	726.272	812.1	640.4	0.8	-0.342622	0.0498901	0.99492
LOC100827444	NA	NA	LOC100827444; probable metal-nicotianamine transporterYSL13-like	AT1G65730.1	227	240	270	328	269	441	1775	292.279	248.8	335.8	1.3	0.432364	0.0498906	0.99492
LOC100832283	100832283	bradi4g25917.1	LOC100832283; uncharacterized protein LOC100832283	AT2G30530.1	302	338	331	269	180	290	1710	283.798	327.7	239.8	0.7	-0.450447	0.0498962	0.99492
LOC100822030	100822030	bradi2g50390.2	LOC100822030; phosphatidate cytidylyltransferase-like isoform1; phosphatidate cytidylyltransferase-like isoform2	AT4G22340.3	874	1060	1009	899	587	961	5390	893.39	993.2	793.5	0.8	-0.323844	0.0502942	1
LOC100823203	100823203	bradi1g76177.1	LOC100823203; chitin elicitor-binding protein-like	AT2G17120.1	332	224	253	297	339	498	1943	321.024	273.3	368.8	1.3	0.432415	0.0503153	1
LOC100826237	100826237	bradi2g48340.6	LOC100826237; RING finger and CHY zinc fingerdomain-containing protein 1-like	AT5G25560.1	874	1030	1015	959	637	787	5302	886.148	985.2	787.1	0.8	-0.323893	0.0504585	1
LOC100824176	100824176	bradi2g26100.1	LOC100824176; uncharacterized protein LOC100824176	AT5G27550.1	100	155	105	72	67	93	592	98.6506	121.4	75.9	0.6	-0.678311	0.0505163	1
LOC100842498	100842498	bradi4g43690.1	LOC100842498; putative receptor protein kinase ZmPK1-like	AT2G19130.1	190	175	191	142	86	163	947	156.687	187.7	125.6	0.7	-0.579329	0.0506274	1
LOC100838296	100838296	bradi3g54387.1	LOC100838296; probable monogalactosyldiacylglycerol synthase3, chloroplastic-like	AT5G20410.1	255	400	320	275	168	286	1704	282.432	328.9	236	0.7	-0.479096	0.0506737	1
LOC100845949	100845949	bradi1g26830.1	LOC100845949; putative leucine-rich repeat receptor-likeserine/threonine-protein kinase At2g14440-like	AT1G28340.1	313	417	362	315	204	324	1935	321.219	368.5	274	0.7	-0.42755	0.0506776	1
LOC100825717	100825717	bradi2g27370.1	LOC100825717; probable receptor-like protein kinaseAt2g39360-like	AT3G26700.1	138	125	129	92	82	84	650	109.266	132.4	86.2	0.7	-0.619026	0.0508087	1
LOC100836401	100836401	bradi4g44838.1	LOC100836401; uncharacterized protein LOC100836401	AT5G45275.1	714	786	720	728	498	592	4038	675.575	749.3	601.8	0.8	-0.316156	0.0509	1
LOC100824883	100824883	bradi1g20185.1	LOC100824883; disease resistance response protein 206-like	AT1G64160.1	22	6	7	15	28	56	134	21.5462	11.8	31.3	2.6	1.40075	0.0509302	1
LOC100842736	100842736	bradi2g08070.1	LOC100842736		317	351	296	228	177	329	1698	280.369	325.4	235.4	0.7	-0.46697	0.0509542	1
LOC100840225	100840225	bradi3g09750.1	LOC100840225; F-box/kelch-repeat protein At3g61590-like	AT3G61590.2	152	170	159	189	217	304	1191	197.04	162.3	231.7	1.4	0.513361	0.0510878	1
LOC100842597	100842597	bradi1g09917.1	LOC100842597; abscisic acid 8'-hydroxylase 4-like	AT1G19630.1	379	290	259	390	431	481	2230	372.821	313.4	432.3	1.4	0.46402	0.051095	1
LOC100830949	100830949	bradi3g36370.1	LOC100830949; protein ODORANT1-like	AT5G16600.1	204	104	118	234	399	302	1361	231.655	144	319.4	2.2	1.14956	0.0513747	1
LOC100825647	100825647	bradi4g38670.1	LOC100825647		35	25	32	46	69	72	279	46.7234	31.1	62.4	2	1.00505	0.0514147	1
LOC100839547	100839547	bradi4g07330.1	LOC100839547; uncharacterized protein LOC100839547	AT2G39210.1	9	2	1	9	22	23	66	11.0319	4.1	18	4.4	2.14896	0.0514414	1
LOC100846663	100846663	bradi5g26587.1	LOC100846663; exocyst complex component 7-like	AT5G03540.1	93	108	77	62	38	68	446	73.9993	93.8	54.2	0.6	-0.791655	0.0515768	1
LOC100839879	100839879	bradi5g17980.1	LOC100839879; probable serine racemase-like	AT4G11640.1	224	208	205	159	108	192	1096	181.495	215.1	147.9	0.7	-0.53987	0.0516906	1
LOC100823743	100823743	bradi1g04150.1	LOC100823743; NAC domain-containing protein 68-like	AT5G08790.1	232	74	75	210	583	449	1623	276.725	128.8	424.6	3.3	1.72071	0.0516962	1
LOC100839057	100839057	bradi5g17900.2	LOC100839057; vesicle-associated protein 1-3-like	AT4G00170.1	431	580	522	402	378	444	2757	461.18	517.3	405.1	0.8	-0.352773	0.0519886	1
LOC100843340	100843340	bradi2g18952.1	LOC100843340; leucine-rich repeat receptor-like protein kinasePEPR2-like	AT2G42800.1	46	12	9	30	74	87	258	42.8549	22.7	63	2.8	1.47627	0.0520517	1
POLE	100829409	bradi3g44197.1	POLE; DNA polymerase epsilon catalytic subunit A	AT1G08260.1	104	141	85	71	57	81	539	89.8141	111.3	68.3	0.6	-0.704432	0.052053	1
LOC100836230	100836230	bradi1g43940.1	LOC100836230; LOW QUALITY PROTEIN: carbon catabolite repressorprotein 4 homolog 3-like	AT3G18500.2	215	245	228	192	118	192	1190	197.591	232.2	163	0.7	-0.510802	0.0520695	1
LOC100830441	100830441	bradi3g40437.1	LOC100830441; auxin response factor 21-like	AT1G19220.1	2607	2500	3034	3369	2547	4216	18273	3013.34	2748.8	3277.9	1.2	0.253934	0.0521333	1
LOC100829972	100829972	bradi1g47626.1	LOC100829972; uncharacterized protein LOC100829972		198	159	205	270	202	341	1375	226.243	189.8	262.7	1.4	0.468746	0.0524084	1
LOC100845746	100845746	bradi5g06120.2	LOC100845746; uncharacterized protein LOC100845746		145	277	179	282	346	347	1576	264.398	202.6	326.1	1.6	0.686563	0.0524214	1
LOC100824996	100824996	bradi2g47220.1	LOC100824996; basic endochitinase A-like isoform 1; basic endochitinase A-like isoform 2	AT3G12500.1	92	35	41	75	100	135	478	79.0886	56.8	101.4	1.8	0.83601	0.052468	1
LOC100837784	100837784	bradi2g02120.1	LOC100837784; uncharacterized protein LOC100837784	AT1G03230.1	125	45	32	105	358	283	948	161.49	68.3	254.7	3.7	1.89903	0.0524811	1
LOC100843007	100843007	bradi5g09690.1	LOC100843007; aluminum-activated malate transporter 1-like	AT3G11680.1	26	35	20	51	60	59	251	42.1334	27.3	56.9	2.1	1.05949	0.0525299	1
LOC100833406	100833406	bradi3g39820.1	LOC100833406; uncharacterized protein LOC100833406	AT3G57670.1	33	28	20	38	75	64	258	43.6558	27.3	60	2.2	1.13284	0.052539	1
LOC100836182	100836182	bradi1g50220.1	LOC100836182; 6-phosphogluconate dehydrogenase,decarboxylating-like isoform 1; 6-phosphogluconate dehydrogenase,decarboxylating-like isoform 2; 6-phosphogluconate dehydrogenase,decarboxylating-like isoform 3	AT3G02360.1	4859	4360	4757	5017	4382	8220	31595	5178.44	4719.1	5637.8	1.2	0.25663	0.0526138	1
LOC100842301	100842301	bradi5g16730.1	LOC100842301; uncharacterized protein LOC100842301	AT5G42570.1	147	122	134	174	176	258	1011	167.01	136.1	197.9	1.5	0.54044	0.0526769	1
LOC100838332	100838332	bradi1g65850.1	LOC100838332; uncharacterized protein LOC100838332 isoform 1; uncharacterized protein LOC100838332 isoform 2	AT3G53470.1	161	175	219	148	101	143	947	157.847	187.4	128.3	0.7	-0.546179	0.0529027	1
LOC100838585	100838585	bradi2g17550.1	LOC100838585; non-specific lipid-transfer protein 2-like	AT3G18280.1	1407	1363	1241	1681	2500	2375	10567	1778.03	1354	2202	1.6	0.70156	0.0531763	1
LOC100833635	100833635	bradi4g43220.1	LOC100833635; uncharacterized protein LOC100833635	AT5G28530.1	499	514	491	620	548	821	3493	577.427	507.7	647.2	1.3	0.350151	0.0531881	1
LOC100844995	100844995	bradi3g09850.1	LOC100844995; reticulon-like protein B2-like	AT4G11220.1	1403	1602	1583	1341	1016	1539	8484	1408.46	1548.6	1268.3	0.8	-0.287997	0.0533435	1
LOC100837492	100837492	bradi3g52660.1	LOC100837492; abscisic acid 8'-hydroxylase 1-like	AT4G19230.1	197	175	215	277	594	481	1939	329.109	198.2	460	2.3	1.2145	0.0534207	1
LOC100835884	100835884	bradi4g22180.1	LOC100835884; uncharacterized aarF domain-containing proteinkinase At4g31390, chloroplastic-like	AT4G31390.1	1069	1338	1372	1188	756	1215	6938	1150.72	1275.4	1026	0.8	-0.313919	0.0535954	1
LOC100833010	100833010	bradi1g17800.1	LOC100833010; uncharacterized protein LOC100833010	AT2G38370.1	82	83	86	40	38	70	399	66.0553	84.7	47.4	0.6	-0.83884	0.0536054	1
LOC100821428	100821428	bradi4g08030.1	LOC100821428; uncharacterized protein At1g09340,chloroplastic-like	AT1G09340.1	4790	5740	5326	5169	3583	4091	28699	4806.68	5351.3	4262.1	0.8	-0.328313	0.0536383	1
LOC100829292	NA	NA	LOC100829292; histone H2B.2-like isoform 1; histone H2B.2-like isoform 2; histone H2B.2-like isoform 3; histone H2B.2-like isoform 4	AT5G59910.1	463	505	406	336	363	390	2463	413.128	463.7	362.5	0.8	-0.355129	0.053657	1
LOC100831540	100831540	bradi3g47790.1	LOC100831540; delta-1-pyrroline-5-carboxylate dehydrogenase12A1, mitochondrial-like	AT5G62530.1	727	673	731	868	639	1257	4895	801.417	719.5	883.3	1.2	0.295918	0.0537003	1
LOC100822040	NA	NA	LOC100822040; uncharacterized protein LOC100822040	AT5G65980.1	2	1	6	24	4	20	57	9.01232	3	15	4.9	2.29953	0.0537977	1
LOC100821124	100821124	bradi3g31990.1	LOC100821124; GDP-mannose transporter GONST3-like	AT1G76340.1	125	143	135	77	69	122	671	111.067	136	86.1	0.6	-0.659454	0.0538171	1
LOC100827360	100827360	bradi2g59220.1	LOC100827360; uncharacterized protein LOC100827360		240	293	246	218	140	222	1359	225.705	262.9	188.5	0.7	-0.479592	0.0538206	1
LOC100843382	100843382	bradi3g44810.1	LOC100843382; pentatricopeptide repeat-containing proteinAt4g39530-like	AT4G13650.1	63	106	88	66	38	49	410	68.5657	86.7	50.4	0.6	-0.781296	0.0539013	1
LOC100833640	100833640	bradi2g60480.1	LOC100833640; uncharacterized protein LOC100833640		210	120	158	197	220	299	1204	199.58	164.9	234.3	1.4	0.506691	0.0539084	1
LOC100830356	100830356	bradi1g68680.1	LOC100830356; type I inositol-1,4,5-trisphosphate5-phosphatase CVP2-like	AT2G01900.1	55	17	13	32	98	127	342	56.4056	28.7	84.1	2.9	1.54842	0.0539791	1
LOC100822770	100822770	bradi3g03350.1	LOC100822770; uncharacterized protein LOC100822770	AT3G22942.1	204	228	234	302	274	366	1608	266.899	224.8	309	1.4	0.458883	0.0540949	1
LOC100826404	100826404	bradi5g16170.1	LOC100826404; probable metal-nicotianamine transporterYSL12-like	AT1G65730.1	794	905	859	598	679	842	4677	780.717	863.4	698.1	0.8	-0.306628	0.054122	1
LOC100825321	100825321	bradi3g53960.1	LOC100825321; uncharacterized protein LOC100825321	AT4G30710.1	539	711	731	589	457	570	3597	600.794	668.6	533	0.8	-0.326804	0.0542217	1
LOC100831521	100831521	bradi1g05000.1	LOC100831521; prolyl 4-hydroxylase subunit alpha-1-like	AT3G28480.1	126	82	96	123	123	299	849	136.633	102.7	170.6	1.7	0.732019	0.0543137	1
LOC100838459	100838459	bradi2g59650.1	LOC100838459; beta-glucosidase 5-like isoform 1; beta-glucosidase 5-like isoform 2; beta-glucosidase 5-like isoform 3	AT1G02850.2	1138	1510	1446	1337	675	962	7068	1178.54	1381.6	975.5	0.7	-0.502044	0.0543322	1
LOC100821818	100821818	bradi3g13740.1	LOC100821818; polyadenylate-binding protein, cytoplasmic andnuclear-like	AT1G32790.1	1026	938	1049	1222	1069	1551	6855	1135.22	1017.3	1253.1	1.2	0.300676	0.0543374	1
LOC100823913	100823913	bradi4g35087.1	LOC100823913; D-amino acid dehydrogenase 1 small subunit-like	AT5G48440.1	252	199	269	318	289	403	1730	286.727	243.2	330.3	1.4	0.441606	0.0543861	1
LOC100829822	100829822	bradi3g41850.1	LOC100829822; 60S ribosomal protein L7-1-like	AT1G80750.1	787	668	658	780	843	1113	4849	805.399	713.5	897.3	1.3	0.330771	0.0544403	1
LOC100825239	100825239	bradi4g37097.1	LOC100825239; MATE efflux family protein 3,chloroplastic-like	AT4G38380.1	183	199	183	264	171	381	1381	224.816	190.7	258.9	1.4	0.441203	0.0544693	1
LOC100827933	100827933	bradi4g33902.3	LOC100827933; dihydroflavonol-4-reductase-like	AT2G33590.1	24	31	43	14	12	13	137	23.0315	33.1	13	0.4	-1.3498	0.0546409	1
LOC100838293	100838293	bradi2g49930.1	LOC100838293; coiled-coil domain-containing protein 25-like	AT5G11500.1	70	103	85	54	42	58	412	68.7445	87	50.4	0.6	-0.786924	0.0546489	1
LOC100838521	100838521	bradi1g78160.1	LOC100838521; uncharacterized protein LOC100838521	AT4G00440.3	489	713	596	545	358	506	3207	534.014	606.6	461.4	0.8	-0.394671	0.0546741	1
LOC100834890	100834890	bradi2g54340.1	LOC100834890; ankyrin repeat-containing proteinAt3g12360-like	AT3G12360.1	666	399	380	692	578	1718	4433	705.79	488.2	923.4	1.9	0.919669	0.0547369	1
LOC100846502	100846502	bradi2g24737.1	LOC100846502; uncharacterized protein LOC100846502	AT3G18660.2	218	273	232	204	162	168	1257	211.105	244	178.2	0.7	-0.452957	0.0548861	1
LOC100830762	100830762	bradi1g56720.1	LOC100830762; putative syntaxin-131-like	AT5G08080.1	1520	1730	1836	1486	1132	1721	9425	1564.45	1716.8	1412.1	0.8	-0.281825	0.0549397	1
LOC100845994	100845994	bradi2g20380.1	LOC100845994; photosystem II reaction center W protein,chloroplastic-like	AT2G30570.1	302	306	259	241	222	130	1460	248.59	292.7	204.5	0.7	-0.516861	0.0549523	1
LOC100837406	100837406	bradi3g42180.1	LOC100837406; cytochrome P450 78A3-like	AT3G61880.2	102	55	48	71	161	233	670	110.028	69.3	150.8	2.2	1.12243	0.0549874	1
LOC100824155	NA	NA	LOC100824155		117	129	145	174	179	237	981	162.753	132	193.5	1.5	0.551977	0.0550138	1
LOC100823694	100823694	bradi3g42760.1	LOC100823694; monodehydroascorbate reductase-like	AT5G03630.1	1504	951	1123	1239	1858	2880	9555	1570.17	1208.7	1931.6	1.6	0.676285	0.055045	1
LOC100838178	100838178	bradi2g36770.1	LOC100838178; hydrophobic protein LTI6B-like	AT3G05880.1	680	804	836	624	613	676	4233	709.427	783.1	635.8	0.8	-0.300585	0.0551171	1
LOC100822115	100822115	bradi2g45920.1	LOC100822115; putative lipid phosphate phosphatase 3,chloroplastic-like	AT1G15080.1	73	40	62	68	172	176	591	99.0431	59.1	138.9	2.3	1.23242	0.0551211	1
LOC100841460	NA	NA	LOC100841460; secologanin synthase-like	AT3G14680.1	57	31	29	23	2	26	168	27.4904	39.5	15.5	0.4	-1.35535	0.0551848	1
LOC100829904	100829904	bradi2g46190.1	LOC100829904; auxin response factor 2-like	AT2G33860.1	557	583	653	789	599	954	4135	682.52	605.3	759.7	1.3	0.327807	0.0552135	1
LOC100822277	100822277	bradi1g06160.1	LOC100822277; probable aldehyde oxidase 2-like	AT5G20960.2	72	81	93	44	41	60	391	65.1415	83	47.2	0.6	-0.81387	0.0553004	1
LOC100840120	NA	NA	LOC100840120; peptidyl-prolyl cis-trans isomerase CYP20-2,chloroplastic-like	AT5G13120.2	1217	1376	1398	1888	1345	1801	9025	1500.29	1347.1	1653.5	1.2	0.295607	0.0553795	1
LOC100837241	100837241	bradi2g53390.1	LOC100837241; WUSCHEL-related homeobox 8-like	AT4G35550.1	497	424	472	581	483	784	3241	534.248	470.4	598.1	1.3	0.346538	0.0554773	1
LOC100834457	100834457	bradi5g16510.1	LOC100834457; sphingolipid delta(4)-desaturase DES1-like	AT4G04930.1	247	289	284	217	142	257	1436	237.567	276.8	198.4	0.7	-0.480453	0.0554852	1
LOC100834172	100834172	bradi1g33720.1	LOC100834172; uncharacterized protein LOC100834172	AT5G57345.1	338	274	185	464	810	548	2619	448.141	269.1	627.2	2.3	1.22091	0.0557036	1
LOC100821031	100821031	bradi3g48490.1	LOC100821031; S-adenosylmethionine decarboxylaseproenzyme-like	AT3G25570.2	1239	1171	1191	1075	727	1235	6638	1098.86	1215.8	982	0.8	-0.308125	0.0557946	1
LOC100821807	100821807	bradi2g14830.1	LOC100821807; probable indole-3-acetic acid-amido synthetaseGH3.5-like	AT2G46370.4	859	969	983	839	591	914	5155	855.67	948.8	762.5	0.8	-0.315382	0.0558003	1
LOC100831619	100831619	bradi1g25440.1	LOC100831619; beta-amylase-like	AT4G15210.1	70	127	150	90	49	64	550	91.9903	117.1	66.9	0.6	-0.807566	0.055875	1
LOC100828724	100828724	bradi4g29030.1	LOC100828724; trehalose-phosphate phosphatase-like	AT5G65140.1	58	21	36	40	86	149	390	63.3466	38.9	87.8	2.3	1.17531	0.0562197	1
LOC100842244	100842244	bradi3g03407.1	LOC100842244; auxin response factor 5-like	AT5G20730.2	1410	1129	999	1389	1186	1905	8018	1322.67	1194.7	1450.7	1.2	0.280124	0.0562201	1
LOC100832846	100832846	bradi2g54250.1	LOC100832846; uncharacterized protein LOC100832846	AT3G58090.1	168	152	164	226	193	290	1193	197.063	163.4	230.7	1.4	0.49744	0.056336	1
LOC100830142	100830142	bradi1g60977.1	LOC100830142; zinc finger CCCH domain-containing protein 15homolog	AT1G22140.1	130	122	120	170	199	194	935	157.146	125.6	188.7	1.5	0.58735	0.0563605	1
LOC100820872	100820872	bradi1g72160.1	LOC100820872; uncharacterized protein LOC100820872	AT5G66820.1	766	870	850	729	520	812	4547	754.508	839.1	669.9	0.8	-0.32484	0.0565449	1
LOC100836992	100836992	bradi4g29467.1	LOC100836992; cyclin-D2-1-like	AT1G70210.1	56	99	49	44	37	33	318	53.5898	68.8	38.4	0.6	-0.840657	0.0566512	1
LOC100836090	100836090	bradi4g40310.1	LOC100836090; uncharacterized protein LOC100836090	AT3G11950.2	275	326	300	226	178	282	1587	263.309	304.1	222.5	0.7	-0.450421	0.0566723	1
LOC100843780	100843780	bradi3g07610.3	LOC100843780; uncharacterized protein LOC100843780 isoform 1; uncharacterized protein LOC100843780 isoform 2	AT3G15680.1	383	334	260	192	260	252	1681	282.962	329.8	236.1	0.7	-0.48242	0.0569664	1
LOC100828959	100828959	bradi5g01870.1	LOC100828959; uncharacterized protein LOC100828959	AT1G75710.1	51	51	56	74	106	98	436	73.448	53.3	93.6	1.8	0.810506	0.0569854	1
LOC100828515	100828515	bradi3g30710.1	LOC100828515; actin-2-like	AT5G09810.1	3901	5359	4662	4162	3042	4630	25756	4275.02	4697.5	3852.6	0.8	-0.286074	0.0571013	1
LOC100834389	100834389	bradi1g04397.1	LOC100834389; uncharacterized protein LOC100834389	AT1G18370.1	74	97	87	49	46	60	413	68.9898	87.1	50.9	0.6	-0.773806	0.0571579	1
LOC100841702	100841702	bradi1g65557.1	LOC100841702; uncharacterized protein LOC100841702	AT5G58610.1	337	346	349	476	400	520	2428	403.685	348.4	459	1.3	0.397792	0.0572138	1
LOC100837846	100837846	bradi5g03400.1	LOC100837846; UDP-glycosyltransferase 74E2-like	AT1G05680.1	53	53	45	83	65	122	421	68.7419	51	86.5	1.7	0.763278	0.0574936	1
LOC100833891	100833891	bradi3g53260.1	LOC100833891; pyrophosphate--fructose 6-phosphate1-phosphotransferase subunit alpha-like	AT1G76550.1	1952	2432	2628	2004	1568	2474	13058	2164.34	2366.7	1962	0.8	-0.270537	0.0575673	1
LOC100836678	100836678	bradi1g56990.1	LOC100836678; E3 ubiquitin-protein ligase RHF2A-like	AT5G22000.3	214	170	182	240	238	334	1378	228.192	191.1	265.2	1.4	0.472673	0.057573	1
LOC100836056	100836056	bradi4g05410.1	LOC100836056; uncharacterized protein LOC100836056	AT2G39050.1	501	524	538	654	613	785	3615	601.313	527.6	675	1.3	0.355352	0.0576071	1
LOC100831978	100831978	bradi1g55370.1	LOC100831978; auxin-responsive protein IAA24-like	AT1G04240.1	798	920	950	530	772	625	4595	777.577	900.5	654.6	0.7	-0.460174	0.0576426	1
LOC100825056	100825056	bradi5g01462.1	LOC100825056		96	122	94	59	41	97	509	83.7157	105.3	62.2	0.6	-0.760127	0.0577673	1
LOC100823310	NA	NA	LOC100823310		71	76	83	45	45	44	364	61.2704	77.6	44.9	0.6	-0.790247	0.0578967	1
LOC100824904	NA	NA	LOC100824904; uncharacterized protein LOC100824904		15	3	16	13	29	53	129	20.8442	11.5	30.2	2.6	1.39184	0.0579338	1
LOC100829807	100829807	bradi3g57820.2	LOC100829807; soluble inorganic pyrophosphatase 1,chloroplastic-like	AT5G09650.1	1317	1402	1382	1713	1531	1913	9258	1542.01	1384.3	1699.7	1.2	0.296098	0.0580486	1
LOC100836055	100836055	bradi3g39480.1	LOC100836055; transmembrane 9 superfamily member 4-like	AT4G12650.1	574	683	679	577	398	608	3519	584.46	653.4	515.5	0.8	-0.342061	0.0580849	1
LOC100827610	100827610	bradi1g06270.1	LOC100827610; calcium-dependent protein kinase 20-like	AT2G38910.1	28	29	31	5	7	21	121	19.9068	29.7	10.1	0.3	-1.55569	0.0582037	1
LOC100821648	100821648	bradi4g16750.1	LOC100821648; LOB domain-containing protein 41-like	AT3G02550.1	93	38	20	72	193	173	589	99.4775	51	147.9	2.9	1.53525	0.0582714	1
LOC100835587	100835587	bradi4g39020.1	LOC100835587; uncharacterized protein LOC100835587	AT5G50210.1	361	256	305	369	344	842	2477	399.188	311.4	486.9	1.6	0.644856	0.0583445	1
LOC100831212	100831212	bradi1g76387.1	LOC100831212; uncharacterized protein LOC100831212	AT5G66005.3	207	214	192	127	133	184	1057	176.027	206.9	145.1	0.7	-0.511637	0.0584679	1
LOC100823523	100823523	bradi4g00670.1	LOC100823523; epoxide hydrolase 2-like	AT3G51000.1	130	100	110	156	155	210	861	142.727	114.8	170.6	1.5	0.571393	0.0586626	1
LOC100846554	100846554	bradi1g23710.1	LOC100846554; L-type lectin-domain containing receptor kinaseIV.1-like	AT2G37710.1	233	193	175	162	101	171	1035	171.712	202.9	140.5	0.7	-0.530468	0.0587028	1
LOC100839839	100839839	bradi3g32970.1	LOC100839839; uncharacterized glycosyl hydrolaseRv2006/MT2062-like	AT4G22590.1	73	74	92	55	37	49	380	63.5291	80.7	46.4	0.6	-0.799505	0.0587762	1
LOC100833213	100833213	bradi4g20110.1	LOC100833213; phosphatidylinositide phosphatase SAC1-like	AT3G51460.1	33	14	21	68	27	54	217	35.507	23	48	2.1	1.06312	0.0589038	1
LOC100824800	100824800	bradi2g57107.1	LOC100824800; zinc finger CCCH domain-containing protein44-like	AT5G63700.1	335	311	331	241	191	321	1730	286.541	329.9	243.2	0.7	-0.439676	0.0589621	1
LOC100846057	100846057	bradi1g48340.1	LOC100846057; histone-lysine N-methyltransferase EZ1-like	AT2G23380.1	398	455	480	349	297	414	2393	398.369	449.9	346.8	0.8	-0.375701	0.0590758	1
LOC100833041	100833041	bradi1g18020.1	LOC100833041; UDP-glucuronic acid decarboxylase 1-like	AT2G47650.1	1069	1058	1091	922	812	974	5926	990.751	1086.4	895.1	0.8	-0.279424	0.0591231	1
LOC100840749	100840749	bradi3g33020.1	LOC100840749; oxysterol-binding protein-related protein2A-like	AT4G22540.1	197	237	291	190	173	176	1264	212.428	244.7	180.1	0.7	-0.442297	0.059168	1
LOC100833183	100833183	bradi3g52260.1	LOC100833183; myb-related protein Zm1-like	AT1G16490.1	227	246	169	309	289	307	1547	259.106	216.7	301.6	1.4	0.477072	0.0591868	1
LOC100822552	100822552	bradi3g18807.1	LOC100822552; B3 domain-containing protein Os06g0112300-like		21	27	31	16	6	6	107	18.014	26.7	9.4	0.4	-1.5098	0.0592109	1
LOC100846607	100846607	bradi2g44520.1	LOC100846607; dnaJ homolog subfamily C member 2-like	AT2G21650.1	331	240	213	193	174	222	1373	229.303	264.8	193.8	0.7	-0.449888	0.059446	1
LOC100838957	100838957	bradi5g08230.1	LOC100838957; 2-oxoglutarate dehydrogenase,mitochondrial-like	AT5G65750.1	717	891	883	668	527	876	4562	755.092	840.7	669.5	0.8	-0.328535	0.0594962	1
LOC100821851	100821851	bradi1g63030.1	LOC100821851; alanine--glyoxylate aminotransferase 2 homolog3, mitochondrial-like	AT3G08860.1	1087	934	878	1278	1362	1358	6897	1158.34	978.8	1337.8	1.4	0.450787	0.0595463	1
LOC100846820	100846820	bradi3g00507.1	LOC100846820; DNA-directed RNA polymerase III subunitrpc1-like	AT5G60040.1	248	325	374	263	193	272	1675	278.939	319.6	238.2	0.7	-0.423934	0.0595654	1
LOC100828063	100828063	bradi1g27920.1	LOC100828063; peroxidase 54-like	AT2G38380.1	461	342	378	393	811	1047	3432	568.177	398.9	737.5	1.8	0.886672	0.0595899	1
LOC100824695	100824695	bradi2g49440.1	LOC100824695; uncharacterized oxidoreductase ykwC-like	AT4G29120.1	24	5	7	31	77	39	183	31.9583	12.2	51.7	4.2	2.08674	0.0596255	1
LOC100839359	100839359	bradi1g11620.1	LOC100839359; uncharacterized protein C24B11.05-like	AT2G32150.1	89	72	65	125	237	162	750	128.338	76.3	180.4	2.4	1.24092	0.0596268	1
LOC100840048	100840048	bradi4g44390.1	LOC100840048; chalcone--flavonone isomerase-like	AT5G05270.2	2988	3367	3148	4090	3474	4160	21227	3541.84	3207.4	3876.2	1.2	0.273229	0.0597307	1
LOC100840197	100840197	bradi2g55567.1	LOC100840197; TGACG-sequence-specific DNA-binding proteinTGA-2.1-like	AT1G08320.3	156	236	148	122	132	102	896	151.62	182.1	121.1	0.7	-0.588649	0.0598458	1
LOC100839175	100839175	bradi1g78420.1	LOC100839175; quinone oxidoreductase-like	AT5G61510.1	784	750	682	889	815	1146	5066	839.712	748.1	931.3	1.2	0.316082	0.0598687	1
LOC100842428	100842428	bradi2g01280.1	LOC100842428; uncharacterized protein LOC100842428		239	289	258	189	166	236	1377	229.146	265.3	193	0.7	-0.458526	0.0599657	1
LOC100839598	100839598	bradi2g38900.1	LOC100839598		33	23	28	56	39	78	257	41.8196	28.4	55.3	1.9	0.961793	0.0599966	1
LOC100846352	100846352	bradi4g39570.1	LOC100846352		229	262	270	248	144	178	1331	222.625	256.9	188.4	0.7	-0.447358	0.060049	1
LOC100828035	100828035	bradi4g32530.1	LOC100828035; glucose-6-phosphate isomerase-like isoform 1; glucose-6-phosphate isomerase-like isoform 2	AT4G24620.1	1469	1515	1632	1813	1587	2380	10396	1719.49	1558.3	1880.6	1.2	0.271227	0.0600754	1
LOC100836712	100836712	bradi1g29267.1	LOC100836712; uncharacterized protein LOC100836712	AT3G46530.1	835	1001	958	742	641	955	5132	852.07	943	761.2	0.8	-0.309005	0.0601163	1
LOC100839293	100839293	bradi2g10100.1	LOC100839293; hydroxymethylglutaryl-CoA lyase,mitochondrial-like	AT2G26800.2	560	595	554	427	386	575	3097	514.29	576.9	451.7	0.8	-0.352813	0.0601255	1
LOC100830795	100830795	bradi5g03200.1	LOC100830795; cysteine-rich receptor-like protein kinase19-like	AT4G23270.1	267	315	314	289	150	246	1581	262.557	302.4	222.7	0.7	-0.441435	0.0603635	1
LOC100837319	100837319	bradi4g30270.1	LOC100837319; probable methyltransferase PMT2-like	AT1G26850.2	309	332	282	215	175	318	1631	269.411	311.5	227.3	0.7	-0.454807	0.0604251	1
LOC100832079	100832079	bradi4g02267.1	LOC100832079; 3-mercaptopyruvate sulfurtransferase-likeisoform 1; 3-mercaptopyruvate sulfurtransferase-likeisoform 2	AT1G79230.3	1133	1137	1049	1393	926	1882	7520	1230.89	1120.4	1341.4	1.2	0.259737	0.0604847	1
LOC100841845	100841845	bradi3g52530.1	LOC100841845; cyclin-dependent kinase F-4-like	AT4G19110.2	1895	2099	2135	1764	1354	2161	11408	1890.43	2068.8	1712	0.8	-0.273116	0.0604871	1
LOC100839364	100839364	bradi5g20340.1	LOC100839364; 60S ribosomal protein L12-1-like isoform 1; 60S ribosomal protein L12-1-like isoform 2	AT5G60670.1	892	780	704	823	891	1331	5421	895.774	802.2	989.3	1.2	0.302507	0.0606032	1
LOC100842084	100842084	bradi4g45310.1	LOC100842084; phototropin-1A-like	AT3G45780.2	2993	3973	3534	3334	2332	2667	18833	3154.07	3543.1	2765.1	0.8	-0.357694	0.0606473	1
LOC100823882	100823882	bradi2g37480.1	LOC100823882; glutathione S-transferase DHAR2-like isoform 1; glutathione S-transferase DHAR2-like isoform 2	AT1G75270.1	1925	1912	1654	2199	1847	2797	12334	2039.63	1853.5	2225.7	1.2	0.264007	0.0607045	1
LOC100833779	100833779	bradi2g56397.1	LOC100833779; probable peptide/nitrate transporterAt1g22540-like isoform 1; probable peptide/nitrate transporterAt1g22540-like isoform 2	AT1G22540.1	795	762	671	828	879	1155	5090	845.599	752.1	939.1	1.2	0.320265	0.0607518	1
LOC100825550	100825550	bradi4g16970.1	LOC100825550; UPF0481 protein At3g47200-like	AT3G50120.1	417	369	348	382	477	690	2683	443.452	382.9	504	1.3	0.396644	0.0608714	1
LOC100828932	NA	NA	LOC100828932; fatty acid 2-hydroxylase-like	AT2G34770.1	339	534	482	378	276	401	2410	400.85	457.1	344.6	0.8	-0.407871	0.0609664	1
LOC100833265	100833265	bradi2g34800.1	LOC100833265; GDSL esterase/lipase At1g09390-like	AT1G09390.1	849	707	701	810	808	1281	5156	850.193	762.1	938.3	1.2	0.299982	0.0610166	1
LOC100824880	100824880	bradi1g77667.1	LOC100824880; uncharacterized protein LOC100824880	AT2G22610.2	63	75	66	28	33	54	319	52.9592	68.8	37.1	0.5	-0.893018	0.0610213	1
LOC100842174	100842174	bradi1g70440.1	LOC100842174; uncharacterized protein At5g01610-like	AT2G03350.1	621	799	784	630	488	704	4026	669.434	743.8	595.1	0.8	-0.32186	0.0610283	1
LOC100823775	100823775	bradi3g57470.2	LOC100823775; thioredoxin-like 3-1, chloroplastic-like	AT5G06690.1	302	411	436	335	266	238	1988	335.149	387.8	282.5	0.7	-0.456751	0.0611115	1
LOC100830768	100830768	bradi1g64370.1	LOC100830768; uncharacterized protein LOC100830768	AT3G62370.1	452	400	418	512	462	712	2956	488.076	428.8	547.3	1.3	0.352054	0.0612928	1
LOC100845100	100845100	bradi3g11310.1	LOC100845100; uncharacterized protein LOC100845100	AT3G18170.1	621	733	687	532	468	680	3721	618.349	688.8	547.9	0.8	-0.330357	0.061488	1
LOC100842731	100842731	bradi1g44200.4	LOC100842731; uncharacterized protein LOC100842731	AT1G70680.1	711	791	839	642	486	815	4284	709.108	790.2	628	0.8	-0.331513	0.0615038	1
LOC100845089	100845089	bradi3g58620.1	LOC100845089; uncharacterized protein LOC100845089	AT4G08950.1	47	47	25	10	17	27	173	28.7789	40.2	17.4	0.4	-1.20653	0.0615988	1
LOC100836442	100836442	bradi2g34547.1	LOC100836442; uncharacterized protein LOC100836442	AT5G01660.1	33	44	24	6	13	23	143	23.7268	34.1	13.4	0.4	-1.34769	0.0617125	1
LOC100834385	100834385	bradi1g25540.1	LOC100834385; cysteine-rich receptor-like protein kinase8-like	AT4G23180.1	692	578	609	744	666	1024	4313	712.426	634.5	790.4	1.2	0.316876	0.0617136	1
LOC100844918	100844918	bradi1g67120.1	LOC100844918; uncharacterized protein LOC100844918	AT4G37300.1	378	396	426	312	290	346	2148	359.255	405.1	313.4	0.8	-0.370255	0.0618102	1
LOC100842959	NA	NA	LOC100842959; uncharacterized protein LOC100842959		5	7	10	0	1	0	23	3.91412	7.4	0.4	0.1	-4.20821	0.0621498	1
LOC100831390	NA	NA	LOC100831390		295	298	300	256	158	270	1577	261.388	301.5	221.3	0.7	-0.445903	0.062281	1
LOC100839151	100839151	bradi4g39110.1	LOC100839151; uncharacterized protein LOC100839151	AT5G24690.1	889	987	983	1236	945	1449	6489	1072.84	965	1180.6	1.2	0.290917	0.0624991	1
LOC100826431	100826431	bradi2g10140.1	LOC100826431; cysteine proteinase inhibitor 12-like	AT3G12490.1	720	693	759	865	761	1165	4963	820.014	733.3	906.7	1.2	0.306181	0.0625232	1
LOC100825232	NA	NA	LOC100825232		25	27	28	58	36	72	246	40.0634	27	53.1	2	0.976066	0.0626838	1
LOC100829118	100829118	bradi3g35180.1	LOC100829118; UDP-glucose 4-epimerase GEPI48-like	AT4G10960.1	1361	1534	1353	1183	974	1468	7873	1306.69	1433.7	1179.7	0.8	-0.281382	0.0627378	1
LOC100846003	100846003	bradi3g58670.1	LOC100846003; UDP-glycosyltransferase 85A3-like	AT1G22380.1	618	211	308	445	1657	1538	4777	805.329	384.4	1226.2	3.2	1.67338	0.0628123	1
LOC100826398	100826398	bradi1g34407.1	LOC100826398; uncharacterized protein LOC100826398		236	145	167	254	196	335	1333	219.224	185.1	253.3	1.4	0.45236	0.0629163	1
LOC100834392	100834392	bradi2g62150.2	LOC100834392; uncharacterized protein C24B11.05-like	AT5G02230.2	309	357	379	257	193	365	1860	306.938	352.7	261.1	0.7	-0.433734	0.0629191	1
LOC100837283	100837283	bradi3g12450.1	LOC100837283; uncharacterized protein LOC100837283	AT5G24860.1	99	90	95	50	78	50	462	78.6617	95.9	61.4	0.6	-0.642376	0.0629666	1
LOC100842898	100842898	bradi1g75960.1	LOC100842898; putative aconitate hydratase, cytoplasmic-like	AT2G05710.1	2906	2979	2955	3486	3005	4408	19739	3268.27	2984.2	3552.4	1.2	0.251452	0.0631632	1
LOC100841411	100841411	bradi1g49470.1	LOC100841411; oligopeptide transporter 7-like	AT4G10770.1	516	540	529	472	312	500	2869	475.99	535	416.9	0.8	-0.359797	0.0632839	1
LOC100824205	100824205	bradi3g18830.1	LOC100824205; uncharacterized protein LOC100824205	AT5G57410.3	358	410	377	311	256	335	2047	341.457	386.4	296.5	0.8	-0.382397	0.0634026	1
LOC100844110	100844110	bradi1g69330.1	LOC100844110; allene oxide synthase 2-like	AT5G42650.1	15	4	13	27	21	42	122	19.764	10.8	28.7	2.7	1.40707	0.0634227	1
LOC100827438	100827438	bradi5g02190.1	LOC100827438; UNC93-like protein C922.05c-like	AT1G18010.1	102	75	65	138	108	143	631	104.758	81.7	127.8	1.6	0.644942	0.0635165	1
LOC100830502	100830502	bradi2g00697.2	LOC100830502; protein EXECUTER 1, chloroplastic-like	AT1G27510.1	1947	2294	2509	3096	2152	3151	15149	2510.6	2278.4	2742.8	1.2	0.267611	0.0636993	1
LOC100831959	NA	NA	LOC100831959		144	133	163	194	167	286	1087	178.535	148.6	208.5	1.4	0.488819	0.063791	1
LOC100832088	100832088	bradi4g36430.2	LOC100832088; peptidyl-prolyl cis-trans isomeraseCYP19-4-like	AT4G34960.1	238	255	225	159	143	234	1254	207.789	242.3	173.2	0.7	-0.484337	0.0637928	1
LOC100834082	100834082	bradi1g02640.1	LOC100834082; protein lin-28 homolog	AT4G38680.1	705	627	618	751	1005	1064	4770	798.998	658.4	939.6	1.4	0.513102	0.0638176	1
LOC100821830	100821830	bradi3g12950.1	LOC100821830; choline transporter-like protein 2-like	AT3G15380.1	819	955	1082	792	623	985	5256	871.369	964.1	778.7	0.8	-0.30811	0.0638687	1
LOC100840877	100840877	bradi5g27680.1	LOC100840877; uncharacterized protein LOC100840877	AT3G18660.3	1191	464	479	1067	997	3029	7227	1144.73	721.4	1568.1	2.2	1.12017	0.0640582	1
LOC100844935	100844935	bradi1g25117.1	LOC100844935; mixed-linked glucan synthase 2-like	AT5G16910.1	6299	6476	6136	4623	5502	4939	33975	5730.68	6383.7	5077.7	0.8	-0.330208	0.0640873	1
LOC100838199	100838199	bradi3g17997.1	LOC100838199; cytochrome P450 86B1-like	AT4G39490.1	0	1	0	4	3	17	25	3.71449	0.3	7.1	21.1	4.40184	0.0641968	1
LOC100827900	100827900	bradi3g16040.1	LOC100827900; RNA polymerase sigma factor rpoD-like	AT1G64860.1	836	995	963	945	462	718	4919	818.309	943	693.6	0.7	-0.44308	0.0642996	1
LOC100841901	100841901	bradi1g11440.1	LOC100841901; phosphoglucomutase, cytoplasmic-like	AT1G70730.3	6394	7674	8336	6680	5115	7924	42123	6985.44	7562.1	6408.8	0.8	-0.238747	0.064319	1
LOC100846890	100846890	bradi1g02580.1	LOC100846890; actin-3-like	AT5G09810.1	2054	2457	2490	2034	1546	2486	13067	2164.68	2363	1966.4	0.8	-0.265032	0.0644141	1
LOC100821761	100821761	bradi4g39610.1	LOC100821761; uncharacterized protein LOC100821761	AT3G01810.3	589	682	749	587	438	641	3686	612.799	681.9	543.7	0.8	-0.326537	0.0644162	1
LOC100834395	100834395	bradi2g11970.1	LOC100834395		22	11	16	15	40	73	177	28.5939	16.6	40.6	2.5	1.29478	0.0644282	1
LOC100842143	100842143	bradi3g08150.1	LOC100842143; U-box domain-containing protein 34-like	AT5G57035.1	138	166	160	128	101	95	788	132.693	156.6	108.8	0.7	-0.525594	0.0645114	1
LOC100828876	100828876	bradi2g03807.1	LOC100828876; GDSL esterase/lipase At1g33811-like	AT1G33811.1	21	35	28	8	15	9	116	19.7218	28.3	11.1	0.4	-1.35075	0.064596	1
LOC100830508	100830508	bradi2g57590.1	LOC100830508; uncharacterized protein LOC100830508	AT3G59780.1	3137	3732	3375	3440	2150	2687	18521	3094.96	3457.2	2732.7	0.8	-0.339281	0.0647421	1
LOC100834577	100834577	bradi1g76677.1	LOC100834577; uncharacterized protein LOC100834577	AT2G45460.2	176	194	173	121	81	187	932	153.157	183.3	123	0.7	-0.574826	0.0647817	1
LOC100836049	100836049	bradi3g13580.1	LOC100836049; uncharacterized protein LOC100836049	AT1G08480.1	618	578	541	682	699	871	3989	664.174	586.4	741.9	1.3	0.339357	0.0648976	1
LOC100845206	100845206	bradi3g10820.1	LOC100845206; protein TIFY 10A-like	AT1G19180.1	1352	1022	1105	1881	1056	1854	8270	1362.08	1175	1549.2	1.3	0.398906	0.0649435	1
LOC100846179	100846179	bradi1g26090.1	LOC100846179; microtubule-associated protein TORTIFOLIA1-like	AT4G27060.1	378	475	461	376	277	397	2364	393.339	443.5	343.2	0.8	-0.369633	0.064945	1
LOC100838196	100838196	bradi3g48790.1	LOC100838196; probable LRR receptor-likeserine/threonine-protein kinase At3g47570-like	AT3G47110.1	166	135	214	135	78	153	881	145.684	174	117.4	0.7	-0.567129	0.0650421	1
LOC100839143	100839143	bradi4g26366.2	LOC100839143; protein ZINC INDUCED FACILITATOR-LIKE 1-like	AT5G13750.1	665	771	927	681	459	815	4318	713.935	797.7	630.2	0.8	-0.340078	0.0650471	1
LOC100836173	100836173	bradi3g45650.1	LOC100836173; beta-glucosidase 5-like isoform 1; beta-glucosidase 5-like isoform 2	AT4G27830.1	53	66	140	47	22	42	370	61.6302	87.5	35.8	0.4	-1.28929	0.0651968	1
LOC100833110	100833110	bradi4g24912.1	LOC100833110; uncharacterized protein LOC100833110	AT1G10210.2	978	893	1002	1166	960	1514	6513	1075.38	970.1	1180.7	1.2	0.283438	0.0652885	1
LOC100844089	100844089	bradi3g22820.1	LOC100844089; obtusifoliol 14-alpha demethylase-like	AT1G11680.1	585	292	212	1023	322	1050	3484	560.146	368	752.3	2	1.03182	0.0653573	1
LOC100844666	NA	NA	LOC100844666		17	15	13	5	3	2	55	9.30212	15.2	3.4	0.2	-2.15487	0.0653686	1
LOC100839421	100839421	bradi3g19620.1	LOC100839421; transmembrane 9 superfamily member 4-like	AT5G10840.1	3413	4187	4559	3530	2634	4396	22719	3759.39	4104	3414.8	0.8	-0.265225	0.0654145	1
LOC100833625	100833625	bradi4g27360.1	LOC100833625; uncharacterized protein LOC100833625	AT3G18170.1	526	285	272	404	556	895	2938	481.961	365.9	598	1.6	0.708654	0.065438	1
LOC100842588	100842588	bradi4g39450.1	LOC100842588; stromal 70 kDa heat shock-related protein,chloroplastic-like	AT4G24280.1	2539	2638	2737	3273	2599	3888	17674	2925.23	2671.6	3178.8	1.2	0.250793	0.0654966	1
LOC100835609	100835609	bradi1g18080.1	LOC100835609; universal stress protein Slr1101-like	AT2G47710.1	249	184	146	211	314	401	1505	249.774	195.5	304	1.6	0.636862	0.0656157	1
LOC100824877	100824877	bradi1g74330.1	LOC100824877; UPF0503 protein At3g09070, chloroplastic-like	AT2G38070.1	133	148	150	170	226	236	1063	178.137	145.5	210.8	1.4	0.534981	0.0656216	1
LOC100846831	100846831	bradi3g17060.1	LOC100846831; uncharacterized protein LOC100846831	AT1G06050.1	453	589	542	456	311	519	2870	475.404	534.5	416.3	0.8	-0.36071	0.0656374	1
LOC100823522	100823522	bradi4g44070.1	LOC100823522; probable galacturonosyltransferase 7-like	AT2G38650.2	80	122	93	59	49	79	482	80.0329	99.5	60.6	0.6	-0.71668	0.0656557	1
LOC100837357	100837357	bradi1g02770.1	LOC100837357; uncharacterized protein sll1770-like	AT3G07700.2	1272	1500	1484	1395	747	1347	7745	1281.69	1436.5	1126.9	0.8	-0.350153	0.0657048	1
LOC100824033	100824033	bradi5g07150.3	LOC100824033; MATE efflux family protein 5-like	AT5G52450.1	1906	1203	1303	1866	1459	3135	10872	1769.75	1490.4	2049.1	1.4	0.459235	0.0657913	1
LOC100836354	100836354	bradi3g38300.1	LOC100836354; serine/threonine-protein kinase fray2-like	AT4G14480.1	35	36	30	17	14	12	144	24.3045	34.1	14.5	0.4	-1.23151	0.0658242	1
LOC100823179	100823179	bradi3g37480.3	LOC100823179; chaperone protein DnaJ-like	AT3G14200.1	43	30	35	60	44	179	391	61.066	36.5	85.7	2.3	1.23137	0.065901	1
LOC100836848	100836848	bradi1g49160.2	LOC100836848; probable sugar phosphate/phosphate translocatorAt1g06470-like	AT1G06470.2	1231	1309	1593	1681	1441	2046	9301	1541.9	1395.4	1688.5	1.2	0.275074	0.066164	1
LOC100829577	100829577	bradi1g44957.1	LOC100829577; probable mitochondrial chaperone BCS1-B-like	AT3G50930.1	605	574	564	456	400	570	3169	527.071	588.4	465.7	0.8	-0.337541	0.0663901	1
LOC100845373	100845373	bradi2g54740.1	LOC100845373; putative laccase-5-like	AT2G29130.1	101	51	56	76	111	183	578	94.6379	70.3	119	1.7	0.759476	0.066399	1
LOC100845695	100845695	bradi3g52690.1	LOC100845695; DNA-binding protein SMUBP-2-like	AT5G35970.1	248	323	289	239	145	275	1519	250.975	290.2	211.7	0.7	-0.454721	0.066459	1
LOC100845305	100845305	bradi3g00280.1	LOC100845305; vacuolar amino acid transporter 1-like	AT2G39130.1	198	272	262	367	259	386	1744	288.525	247	330	1.3	0.418068	0.0665437	1
LOC100831271	100831271	bradi4g08647.1	LOC100831271; dihydroflavonol-4-reductase-like	AT1G15950.1	96	58	59	163	399	196	971	169.604	72	267.3	3.7	1.89299	0.0666109	1
LOC100835002	100835002	bradi1g47780.1	LOC100835002; protein SRG1-like isoform 1; protein SRG1-like isoform 2	AT5G20550.1	304	341	316	417	271	611	2260	368.082	324.4	411.8	1.3	0.344397	0.0666859	1
LOC100827155	100827155	bradi2g19590.1	LOC100827155; serine/threonine-protein kinase B-raf-like	AT5G58950.1	713	829	871	667	530	818	4428	734.653	814.5	654.8	0.8	-0.31476	0.066744	1
LOC100824163	100824163	bradi1g34500.1	LOC100824163; uncharacterized protein LOC100824163	AT1G78995.1	25	23	31	10	8	11	108	18.0893	26.7	9.5	0.4	-1.48952	0.0667925	1
LOC100840806	100840806	bradi2g52640.1	LOC100840806; probable auxin efflux carrier component 5-like	AT5G15100.1	20	3	11	14	27	73	148	23.2884	11.5	35.1	3	1.60788	0.0668729	1
LOC100829922	100829922	bradi3g20520.1	LOC100829922; translation initiation factor IF-2,chloroplastic-like	AT1G17220.1	1194	1552	1353	1360	780	1032	7271	1213.65	1383.2	1044.1	0.8	-0.405662	0.0668971	1
LOC100834249	100834249	bradi4g02570.1	LOC100834249; light-inducible protein CPRF2-like isoform 1; light-inducible protein CPRF2-like isoform 2; light-inducible protein CPRF2-like isoform 3	AT3G54620.1	429	348	386	618	632	520	2933	496.2	392.7	599.7	1.5	0.610516	0.0668977	1
LOC100824637	100824637	bradi1g07340.1	LOC100824637; cytochrome c biogenesis protein CCS1,chloroplastic-like	AT1G49380.1	330	448	374	378	207	280	2017	336.569	388.7	284.4	0.7	-0.450494	0.0669765	1
LOC100842910	100842910	bradi1g09460.1	LOC100842910; endoglucanase 10-like	AT5G49720.1	14179	17102	17609	14275	12058	16935	92158	15325	16501.2	14148.7	0.9	-0.2219	0.0669821	1
LOC100831662	100831662	bradi3g47740.1	LOC100831662; uncharacterized protein LOC100831662 isoform 1; uncharacterized protein LOC100831662 isoform 2	AT4G24750.1	911	1067	1000	1000	651	802	5431	907.759	1005.1	810.4	0.8	-0.310555	0.0670186	1
LOC100838054	NA	NA	LOC100838054; uncharacterized protein LOC100838054 isoform 1; uncharacterized protein LOC100838054 isoform 2		841	991	847	872	529	849	4929	817.663	904.1	731.2	0.8	-0.306161	0.0671012	1
LOC100828257	NA	NA	LOC100828257; uncharacterized protein LOC100828257	AT3G47860.1	392	478	462	449	241	347	2369	394.655	449.5	339.8	0.8	-0.403916	0.0671684	1
LOC100830111	100830111	bradi2g37840.1	LOC100830111; uncharacterized protein LOC100830111	AT3G53320.1	138	154	143	110	71	120	736	122.117	146.8	97.4	0.7	-0.591911	0.0672406	1
LOC100841372	100841372	bradi1g68310.1	LOC100841372; endo-1,4-beta-xylanase Z-like isoform 1; endo-1,4-beta-xylanase Z-like isoform 2	AT4G38650.1	64	64	68	30	34	47	307	51.2193	66.2	36.3	0.5	-0.867464	0.0675333	1
LOC100824543	100824543	bradi4g36120.1	LOC100824543; LOW QUALITY PROTEIN: epoxide hydrolase 2-like	AT3G05600.1	184	217	212	142	145	163	1063	178.121	206.9	149.3	0.7	-0.47022	0.0675972	1
LOC100837372	100837372	bradi2g37387.2	LOC100837372; uncharacterized protein LOC100837372		89	99	105	70	36	80	479	79.089	98.9	59.3	0.6	-0.738652	0.0676557	1
LOC100842383	100842383	bradi1g07560.1	LOC100842383; uncharacterized oxidoreductase At4g09670-like	AT4G09670.1	87	82	97	55	46	64	431	71.9054	89.8	54	0.6	-0.73414	0.0677383	1
LOC100843971	100843971	bradi2g47970.1	LOC100843971; phospholipase A1-II 5-like	AT2G42690.1	114	123	109	63	104	55	568	97.1727	116.8	77.6	0.7	-0.590422	0.0677573	1
LOC100825002	100825002	bradi3g53907.1	LOC100825002; protein KIAA0664 homolog	AT4G28080.1	1028	1840	1461	1328	615	744	7016	1175.06	1460.1	890	0.6	-0.714105	0.0678709	1
LOC100826384	100826384	bradi4g12940.1	LOC100826384; uncharacterized protein LOC100826384 isoform 1; uncharacterized protein LOC100826384 isoform 2	AT5G48830.1	306	424	416	363	201	321	2031	337.356	386.7	288	0.7	-0.425218	0.0680135	1
LOC100836914	100836914	bradi5g27400.2	LOC100836914; auxin response factor 13-like	AT1G77850.1	62	53	66	80	97	128	486	80.5496	61.1	100	1.6	0.709807	0.068146	1
LOC100823758	100823758	bradi2g16610.1	LOC100823758; auxin response factor 15-like	AT2G33860.1	951	1165	1014	982	680	988	5780	961.065	1056.3	865.9	0.8	-0.28675	0.0681646	1
LOC100846432	100846432	bradi3g49447.1	LOC100846432; ADP-ribosylation factor GTPase-activatingprotein AGD2-like	AT1G60860.1	684	759	857	685	500	733	4218	701.228	776.4	626	0.8	-0.310609	0.0683464	1
LOC100832468	100832468	bradi3g39790.1	LOC100832468; probable glycerophosphoryl diesterphosphodiesterase 1-like	AT5G55480.1	619	544	477	670	491	1118	3919	637.089	553.7	720.5	1.3	0.379869	0.0683846	1
LOC100845716	100845716	bradi3g47230.1	LOC100845716; uncharacterized protein LOC100845716	AT3G07600.1	144	54	63	117	146	197	721	119.367	88.2	150.5	1.7	0.770327	0.0684131	1
LOC100829714	100829714	bradi3g30320.1	LOC100829714; uncharacterized protein LOC100829714		3	3	4	3	47	33	93	16.0489	3.4	28.7	8.5	3.08847	0.0686003	1
LOC100838961	100838961	bradi1g52030.1	LOC100838961; auxin-induced protein 5NG4-like	AT4G01440.1	140	84	57	109	190	229	809	134.494	94.9	174.1	1.8	0.874947	0.0686082	1
LOC100823464	100823464	bradi2g34337.1	LOC100823464; LRR receptor-like serine/threonine-proteinkinase GSO1-like	AT4G20140.1	243	297	284	179	185	266	1454	241.726	278.1	205.4	0.7	-0.437415	0.0687079	1
LOC100840230	NA	NA	LOC100840230		2	6	4	16	15	20	63	10.3861	4	16.7	4.1	2.04826	0.0687525	1
LOC100827788	100827788	bradi3g19200.1	LOC100827788		14	25	17	13	3	0	72	12.2171	18.9	5.5	0.3	-1.76684	0.0688206	1
LOC100829996	100829996	bradi2g54170.1	LOC100829996; protein IQ-DOMAIN 1-like	AT3G52290.1	2470	2920	2744	2328	1966	2795	15223	2530.67	2745.2	2316.1	0.8	-0.245217	0.0688693	1
LOC100832107	100832107	bradi1g13330.1	LOC100832107; uncharacterized protein LOC100832107	AT1G54410.1	4593	3264	2988	3706	5273	8061	27885	4588.92	3662.7	5515.1	1.5	0.590494	0.0688849	1
LOC100828440	100828440	bradi4g00900.1	LOC100828440; receptor-like protein kinase HAIKU2-like	AT1G09970.1	607	329	339	521	1165	1096	4057	683.198	430.8	935.6	2.2	1.11888	0.0688869	1
LOC100831641	NA	NA	LOC100831641; putative zinc transporter At3g08650-like	AT3G08650.2	233	208	222	244	232	449	1588	259.411	223.9	295	1.3	0.397888	0.0690789	1
LOC100844246	100844246	bradi1g34140.1	LOC100844246; cadmium/zinc-transporting ATPase 3-like	AT4G30110.1	1878	1951	1680	2226	2193	2458	12386	2071.25	1859.5	2283	1.2	0.296035	0.0690994	1
LOC100839302	100839302	bradi2g23250.1	LOC100839302; heat shock cognate 70 kDa protein 4-like isoform1; heat shock cognate 70 kDa protein 4-like isoform2	AT3G12580.1	36	17	12	6	7	8	86	14.4619	22	7	0.3	-1.65818	0.0692477	1
LOC100838220	100838220	bradi4g09230.2	LOC100838220; glucan endo-1,3-beta-glucosidase-like	AT5G24318.1	605	448	481	540	698	915	3687	611.975	518.1	705.9	1.4	0.446177	0.0693237	1
LOC100845110	100845110	bradi4g05157.1	LOC100845110; F-box/LRR-repeat protein 3-like	AT5G27920.1	1299	1431	1301	1767	1288	1979	9065	1499.17	1360.6	1637.8	1.2	0.267551	0.0694739	1
LOC100846449	NA	NA	LOC100846449		290	337	299	429	355	465	2175	361.498	312.5	410.5	1.3	0.393368	0.0696123	1
LOC100833526	100833526	bradi1g01880.1	LOC100833526; 30S ribosomal protein S1-like	AT3G23700.1	602	795	729	714	360	475	3675	613.905	717.4	510.4	0.7	-0.491178	0.069711	1
LOC100838545	100838545	bradi5g15540.3	LOC100838545; beta-glucosidase 16-like isoform 1; beta-glucosidase 16-like isoform 2	AT4G21760.1	2389	2909	3038	3671	2729	3843	18579	3082.79	2813.5	3352	1.2	0.252644	0.0697371	1
LOC100840498	100840498	bradi1g25837.1	LOC100840498; protein translation factor SUI1 homolog	AT1G54290.1	4333	3839	3627	4361	3602	6478	26240	4311.26	3983.7	4638.8	1.2	0.219649	0.0697938	1
LOC100842510	100842510	bradi5g13390.1	LOC100842510; leucine-rich repeat protein SHOC-2-like	AT5G05850.1	968	844	824	1024	922	1394	5976	987.932	890	1085.8	1.2	0.286873	0.0697942	1
LOC100820987	100820987	bradi2g53810.1	LOC100820987; PRA1 family protein B3-like	AT5G05380.1	123	86	113	126	195	200	843	141.384	108.8	174	1.6	0.67776	0.0698025	1
LOC100839791	100839791	bradi5g15337.1	LOC100839791; endoribonuclease Dicer homolog 4-like	AT5G20320.1	392	409	490	608	397	695	2991	492.304	435.9	548.7	1.3	0.332266	0.0698064	1
LOC100837192	100837192	bradi3g38270.1	LOC100837192		122	74	106	144	320	243	1009	171.892	102	241.7	2.4	1.24439	0.0699081	1
LOC100832335	100832335	bradi3g52170.1	LOC100832335; uncharacterized protein LOC100832335	AT1G32700.1	197	110	120	184	337	308	1256	211.808	144.3	279.3	1.9	0.95326	0.0699507	1
LOC100823468	100823468	bradi2g48210.2	LOC100823468; protein IQ-DOMAIN 31-like	AT1G74690.1	644	829	746	582	565	702	4068	679.118	748.8	609.4	0.8	-0.297132	0.0699554	1
LOC100833749	100833749	bradi4g44770.1	LOC100833749; uncharacterized protein LOC100833749	AT3G08780.1	584	501	411	588	665	764	3513	586.644	505.1	668.2	1.3	0.403803	0.0699773	1
LOC100830633	100830633	bradi3g05790.2	LOC100830633; CBL-interacting serine/threonine-protein kinase21-like	AT5G57630.1	73	75	117	69	38	58	430	71.6705	89.5	53.9	0.6	-0.732682	0.0701462	1
LOC100825572	100825572	bradi1g15680.1	LOC100825572; protein TRANSPARENT TESTA 12-like	AT3G21690.1	2384	2104	2198	2257	2711	3700	15354	2545.78	2257.6	2834	1.3	0.328089	0.0701726	1
LOC100830487	100830487	bradi1g70730.1	LOC100830487; uncharacterized protein LOC100830487		70	19	15	44	144	136	428	72.0718	35.2	109	3.1	1.63138	0.0702034	1
LOC100845978	100845978	bradi2g51675.1	LOC100845978; uncharacterized protein LOC100845978		651	581	453	653	830	922	4090	683.682	568.8	798.5	1.4	0.489327	0.0702078	1
LOC100822852	100822852	bradi2g45880.1	LOC100822852; uncharacterized protein LOC100822852	AT5G46410.2	786	826	826	1065	763	1271	5537	912.853	823	1002.7	1.2	0.284974	0.0702692	1
LOC100821351	100821351	bradi1g12067.1	LOC100821351; uncharacterized protein LOC100821351	AT4G38070.1	39	42	40	18	12	27	178	29.4539	40.8	18.1	0.4	-1.17689	0.0704472	1
LOC100825973	100825973	bradi4g36160.1	LOC100825973; lon protease homolog 2, peroxisomal-like	AT5G47040.1	2182	2438	2423	2927	2391	3357	15718	2607.39	2377.3	2837.5	1.2	0.255302	0.0704657	1
LOC100843760	100843760	bradi2g34980.1	LOC100843760; serine/threonine-protein phosphatase 4regulatory subunit 3-like	AT3G06670.1	64	99	97	58	35	68	421	69.6873	87.7	51.6	0.6	-0.764258	0.0704875	1
LOC100844103	100844103	bradi1g51980.1	LOC100844103; homeobox protein BEL1 homolog	AT5G41410.1	185	167	171	136	110	130	899	150.515	176.6	124.4	0.7	-0.504849	0.0705224	1
LOC100839725	100839725	bradi3g22635.1	LOC100839725; uncharacterized protein LOC100839725	AT4G38810.2	125	126	138	101	73	91	654	109.386	131.3	87.4	0.7	-0.586773	0.0705972	1
LOC100834364	NA	NA	LOC100834364; actin-3-like	AT5G09810.1	8300	10859	10345	9119	6854	9887	55364	9202.24	9956.5	8448	0.8	-0.237025	0.0706677	1
LOC100839800	100839800	bradi2g06200.1	LOC100839800; thioredoxin-related transmembrane protein 2homolog	AT5G11640.1	331	351	415	260	226	381	1964	325.021	370.4	279.7	0.8	-0.405086	0.0706883	1
LOC100837322	100837322	bradi4g35460.1	LOC100837322; ankyrin repeat-containing proteinAt5g02620-like	AT2G31820.1	1341	1120	1339	1528	1223	2000	8551	1410.35	1283.3	1537.4	1.2	0.260679	0.0707469	1
LOC100827048	100827048	bradi2g58087.1	LOC100827048; uncharacterized protein LOC100827048	AT5G14360.1	173	110	261	195	502	548	1789	298.704	183.8	413.6	2.2	1.16969	0.0707801	1
LOC100832164	100832164	bradi3g19180.1	LOC100832164; uncharacterized protein LOC100832164	AT4G28030.1	190	251	263	206	139	184	1233	205.768	237.6	173.9	0.7	-0.449843	0.0707958	1
LOC100823251	100823251	bradi2g09690.1	LOC100823251; peroxidase 72-like	AT5G66390.1	742	824	1021	614	652	873	4726	787.117	873.4	700.9	0.8	-0.317473	0.0708125	1
LOC100827314	100827314	bradi1g72180.2	LOC100827314; uroporphyrinogen-III synthase,chloroplastic-like	AT2G26540.1	150	192	163	121	97	143	866	144.049	170.4	117.7	0.7	-0.533977	0.0709919	1
LOC100845481	100845481	bradi2g40620.1	LOC100845481; uncharacterized protein LOC100845481	AT5G26660.1	159	175	171	87	151	115	858	145.494	170.5	120.5	0.7	-0.500039	0.0713213	1
LOC100840590	100840590	bradi1g67620.1	LOC100840590; uncharacterized protein LOC100840590	AT5G26820.1	50	66	52	45	15	31	259	43.0236	56.7	29.4	0.5	-0.948923	0.0714112	1
LOC100837951	100837951	bradi1g50530.1	LOC100837951; phosphoglucan, water dikinase,chloroplastic-like	AT5G26570.1	382	459	478	394	245	422	2380	394.133	445.2	343.1	0.8	-0.375901	0.0715076	1
LOC100827979	100827979	bradi2g46250.1	LOC100827979; callose synthase 12-like	AT4G03550.1	409	541	465	334	288	523	2560	422.402	477.5	367.3	0.8	-0.378249	0.0716652	1
LOC100821727	100821727	bradi3g27877.1	LOC100821727; protein fluG-like isoform 1; protein fluG-like isoform 2	AT3G53180.1	886	993	1147	863	724	978	5591	931.308	1021.5	841.1	0.8	-0.28035	0.0718547	1
LOC100826342	NA	NA	LOC100826342; uncharacterized protein LOC100826342		0	0	1	0	37	14	52	9.47615	0.3	18.6	55	5.78193	0.0718651	1
LOC100844334	100844334	bradi5g16860.1	LOC100844334; peroxisomal membrane protein 11-4-like	AT3G47430.1	94	123	102	86	69	54	528	89.2775	107.6	70.9	0.7	-0.601971	0.0719055	1
LOC100827273	100827273	bradi2g03400.2	LOC100827273; retinol dehydrogenase 14-like	AT5G02540.1	978	1019	1063	948	750	897	5655	945.632	1033	858.3	0.8	-0.267339	0.0719305	1
LOC100835577	100835577	bradi4g24390.2	LOC100835577; calcium-dependent protein kinase SK5-like	AT4G09570.1	866	939	817	985	933	1400	5940	981.9	885	1078.8	1.2	0.285756	0.0719739	1
LOC100832571	100832571	bradi3g43137.2	LOC100832571; cation transport regulator-like protein 2-like	AT4G31290.1	966	1024	1161	1188	1045	1728	7112	1171.62	1063.8	1279.5	1.2	0.266376	0.0719936	1
LOC100830622	100830622	bradi2g02070.1	LOC100830622; alpha-xylosidase-like	AT1G68560.1	218	231	202	181	154	150	1136	191.124	219.7	162.5	0.7	-0.43517	0.072156	1
LOC100824971	100824971	bradi1g44720.1	LOC100824971; vegetative incompatibility protein HET-E-1-like	AT1G24130.1	182	103	64	149	355	323	1176	198.396	117.9	278.9	2.4	1.24224	0.072283	1
LOC100840729	100840729	bradi2g31887.1	LOC100840729; uncharacterized protein LOC100840729	AT5G11510.1	93	116	83	60	47	80	479	79.4367	98.5	60.4	0.6	-0.707059	0.0723476	1
LOC100824036	100824036	bradi1g01270.1	LOC100824036; uncharacterized protein At5g65660-like	AT5G65660.1	557	478	493	655	786	745	3714	625.039	515.9	734.1	1.4	0.508803	0.0723983	1
LOC100823691	100823691	bradi3g33520.2	LOC100823691; WD repeat-containing protein WRAP73-like	AT5G07590.1	323	358	375	253	233	347	1889	313.759	356.5	271.1	0.8	-0.395135	0.07244	1
LOC100822620	100822620	bradi1g45880.1	LOC100822620; putative 12-oxophytodienoate reductase 5-like	AT1G76680.1	24	17	17	20	36	74	188	30.2743	19.6	41	2.1	1.06413	0.0724446	1
LOC100846399	100846399	bradi2g14750.1	LOC100846399; pentatricopeptide repeat-containing proteinAt4g01030, mitochondrial-like	AT4G01030.1	147	159	145	127	85	105	768	128.464	152.2	104.7	0.7	-0.539952	0.0726123	1
LOC100821310	NA	NA	LOC100821310; uncharacterized protein LOC100821310		968	375	304	744	841	1562	4794	780.72	556.7	1004.7	1.8	0.851707	0.0726276	1
LOC100840732	100840732	bradi2g50070.1	LOC100840732; uncharacterized protein LOC100840732 isoform 1; uncharacterized protein LOC100840732 isoform 2	AT1G28520.2	800	853	781	904	932	1251	5521	916.517	821.6	1011.5	1.2	0.299993	0.0726373	1
LOC100837386	100837386	bradi3g54370.1	LOC100837386; heparanase-like protein 3-like	AT5G34940.2	881	775	1090	1056	1063	2661	7526	1209.89	927.4	1492.4	1.6	0.686394	0.0726606	1
LOC100838031	100838031	bradi1g65820.2	LOC100838031; L-ascorbate peroxidase 1, cytosolic-like	AT1G07890.8	6035	4420	4418	5313	5554	10647	36387	5940.23	5023.1	6857.4	1.4	0.44909	0.0728017	1
LOC100825661	100825661	bradi4g38400.1	LOC100825661; serine/threonine-protein kinase CTR1-like	AT5G03730.1	928	957	1009	1173	935	1539	6541	1078.32	977	1179.7	1.2	0.271977	0.0728065	1
LOC100834806	NA	NA	LOC100834806; nucleoside-triphosphatase-like	AT5G18280.1	249	215	209	158	159	187	1177	196.991	227.2	166.7	0.7	-0.446557	0.0729028	1
LOC100824028	100824028	bradi4g37110.1	LOC100824028; probable flavin-containing monooxygenase 1-like	AT1G19250.1	163	176	210	152	108	139	948	158.371	185.3	131.4	0.7	-0.496254	0.0729033	1
LOC100839174	100839174	bradi5g11830.1	LOC100839174; actinidain-like	AT2G34080.1	31	12	6	31	114	67	261	45.3309	16.6	74.1	4.5	2.16154	0.0730243	1
LOC100843753	100843753	bradi2g56760.1	LOC100843753; amino acid permease 8-like	AT5G49630.1	503	356	340	686	1241	784	3910	671.343	404.9	937.7	2.3	1.21144	0.0730779	1
LOC100823568	100823568	bradi2g14910.1	LOC100823568; probable DNA-3-methyladenine glycosylase 2-like	AT1G19480.2	101	74	91	109	139	167	681	113.414	89.8	137	1.5	0.60845	0.0731908	1
LOC100822814	100822814	bradi5g24870.1	LOC100822814; serine/threonine-protein kinase sepA-likeisoform 1; serine/threonine-protein kinase sepA-likeisoform 2	AT3G13530.1	1874	2062	1871	2257	1759	3157	12980	2133.07	1960	2306.1	1.2	0.234635	0.0732201	1
LOC100835160	100835160	bradi4g34207.1	LOC100835160; uncharacterized protein LOC100835160		444	459	483	774	491	622	3273	545.166	467.9	622.4	1.3	0.411744	0.0732293	1
LOC100829744	100829744	bradi4g28467.1	LOC100829744; anaphase-promoting complex subunit cdc20-like	AT4G33260.1	26	36	19	14	5	12	112	18.6096	27.3	9.9	0.4	-1.46445	0.0733043	1
LOC100831881	100831881	bradi1g51377.1	LOC100831881; pentatricopeptide repeat-containing proteinAt5g61990, mitochondrial-like	AT5G61990.1	62	69	67	39	28	47	312	51.8485	66.8	36.9	0.6	-0.858276	0.0733973	1
LOC100846203	100846203	bradi2g32540.1	LOC100846203; GDSL esterase/lipase At5g45910-like isoform 1; GDSL esterase/lipase At5g45910-like isoform 2	AT5G45910.1	356	330	352	348	518	1182	3086	495.667	350.5	640.9	1.8	0.870749	0.0734718	1
LOC100838542	100838542	bradi5g09420.1	LOC100838542; beta-fructofuranosidase, insoluble isoenzyme2-like	AT3G52600.1	136	115	226	185	205	433	1300	210.624	161.1	260.1	1.6	0.690846	0.0735152	1
LOC100824605	100824605	bradi3g08710.1	LOC100824605; uncharacterized protein LOC100824605	AT1G63640.1	125	150	173	114	93	108	763	127.799	151.2	104.4	0.7	-0.534918	0.0735901	1
LOC100846734	100846734	bradi3g15560.1	LOC100846734; L-lactate dehydrogenase A-like	AT4G17260.1	481	251	273	343	646	904	2898	477.894	339.6	616.2	1.8	0.859573	0.0736215	1
LOC100843383	100843383	bradi3g45920.1	LOC100843383; 3-oxoacyl-[acyl-carrier-protein] reductaseFabG-like	AT1G10310.1	245	290	251	204	168	229	1387	231.117	265.3	197	0.7	-0.429368	0.0737539	1
LOC100836315	100836315	bradi1g32490.1	LOC100836315; regulator of ribonuclease-like protein 2-like	AT5G16450.2	855	644	640	772	848	1168	4927	816.881	722.4	911.4	1.3	0.335313	0.0737901	1
LOC100843406	100843406	bradi4g36880.4	LOC100843406; serine/threonine-protein kinase HT1-like	AT4G38470.1	269	285	317	364	270	545	2050	335.034	294	376	1.3	0.354815	0.0738817	1
LOC100833074	100833074	bradi2g33450.1	LOC100833074; NADP-dependent malic enzyme, chloroplastic-like	AT5G25880.1	1253	728	790	1026	1170	2052	7019	1149.25	936.2	1362.3	1.5	0.54118	0.0739952	1
LOC100822412	100822412	bradi1g30110.1	LOC100822412; uncharacterized protein LOC100822412	AT1G34320.1	459	409	460	533	510	695	3066	508.752	448.4	569.1	1.3	0.343795	0.0740122	1
LOC100841281	100841281	bradi4g27382.1	LOC100841281; uncharacterized protein LOC100841281		117	50	51	129	100	128	575	95.6181	73.7	117.6	1.6	0.673913	0.0740722	1
LOC100825473	100825473	bradi5g16120.1	LOC100825473; UDP-glycosyltransferase 73C5-like	AT2G36790.1	4	1	1	6	17	13	42	7.17256	2	12.3	6.1	2.60132	0.0740884	1
LOC100823340	100823340	bradi1g60170.1	LOC100823340; serine/threonine-protein kinase At5g01020-like	AT2G05940.1	80	117	79	59	48	68	451	75.1524	93.1	57.2	0.6	-0.702588	0.0741226	1
LOC100823648	100823648	bradi1g64350.1	LOC100823648; uncharacterized protein LOC100823648	AT2G45000.1	15	1	2	13	21	28	80	13.1868	6.1	20.3	3.3	1.73404	0.0741897	1
LOC100845214	100845214	bradi3g49410.1	LOC100845214; oxygen-evolving enhancer protein 3-2,chloroplastic-like		61	46	41	83	64	111	406	66.573	50	83.2	1.7	0.734682	0.0743055	1
LOC100833811	100833811	bradi3g42010.1	LOC100833811; hydroxymethylglutaryl-CoA synthase-like	AT4G11820.2	968	1183	1114	868	708	1206	6047	999.642	1101.9	897.4	0.8	-0.296179	0.0743339	1
LOC100837565	100837565	bradi2g36730.1	LOC100837565; uncharacterized protein LOC100837565	AT1G09540.1	545	706	850	504	503	654	3762	627.385	709.2	545.6	0.8	-0.378264	0.0746716	1
LOC100843002	100843002	bradi4g37910.1	LOC100843002; microtubule-associated protein TORTIFOLIA1-like	AT2G07170.1	112	131	110	77	55	105	590	97.5341	119.1	75.9	0.6	-0.649597	0.0748366	1
LOC100821222	100821222	bradi3g18657.1	LOC100821222; LOW QUALITY PROTEIN:endo-1,3;1,4-beta-D-glucanase-like	AT3G23570.1	17	16	16	40	24	51	164	26.6032	16.5	36.7	2.2	1.1481	0.0749342	1
LOC100820840	100820840	bradi1g71860.1	LOC100820840; 1,4-dihydroxy-2-naphthoatepolyprenyltransferase, chloroplastic-like	AT1G60600.2	89	157	121	105	66	78	616	103.133	123.8	82.5	0.7	-0.585546	0.0753975	1
LOC100837169	NA	NA	LOC100837169; pleiotropic drug resistance protein 4-like	AT1G15520.1	224	129	93	201	174	430	1251	201.431	150.7	252.2	1.7	0.743237	0.0754172	1
LOC100823502	100823502	bradi1g57930.1	LOC100823502; succinate dehydrogenase [ubiquinone]flavoprotein subunit, mitochondrial-like	AT5G66760.1	878	903	910	1164	727	1506	6088	996.338	908.4	1084.3	1.2	0.255267	0.0754744	1
LOC100823619	100823619	bradi4g24457.1	LOC100823619; probable LRR receptor-likeserine/threonine-protein kinase At3g47570-like	AT5G20480.1	163	55	106	122	190	474	1110	176.784	109.6	244	2.2	1.15526	0.0755112	1
LOC100822742	100822742	bradi2g13470.1	LOC100822742; bifunctional dihydroflavonol4-reductase/flavanone 4-reductase-like	AT5G19440.1	1318	914	1069	1631	950	2931	8813	1413.22	1115	1711.4	1.5	0.618124	0.0755357	1
LOC100827164	100827164	bradi2g48360.1	LOC100827164; uncharacterized protein LOC100827164	AT3G24450.1	699	781	827	774	465	696	4242	705.272	778.7	631.8	0.8	-0.301669	0.0755949	1
LOC100845598	100845598	bradi3g59950.1	LOC100845598; glutamine synthetase cytosolic isozyme 1-1-like	AT1G66200.1	13120	12025	12475	13839	11988	19693	83140	13707.6	12701.8	14713.3	1.2	0.212087	0.075613	1
LOC100845411	100845411	bradi3g29017.1	LOC100845411; uncharacterized protein LOC100845411	AT2G45530.1	184	211	230	269	279	321	1494	249.448	211	287.9	1.4	0.448652	0.075659	1
LOC100826549	100826549	bradi2g04900.1	LOC100826549; serine/threonine protein phosphatase 2A 57 kDaregulatory subunit B' iota isoform-like	AT5G25510.1	456	533	566	441	365	466	2827	471.823	524.9	418.8	0.8	-0.325795	0.0756773	1
LOC100842372	100842372	bradi1g60440.1	LOC100842372; vacuolar cation/proton exchanger 2-like	AT1G55730.2	507	400	581	546	510	908	3452	566.529	502.6	630.5	1.3	0.326982	0.0757567	1
LOC100834213	100834213	bradi3g29120.1	LOC100834213; cysteine-rich receptor-like protein kinase2-like	AT1G70520.1	252	221	253	228	140	183	1277	213.292	245.2	181.4	0.7	-0.43426	0.0758709	1
LOC100832241	100832241	bradi2g15730.1	LOC100832241; GTP-binding nuclear protein Ran-3-like	AT5G55190.1	7668	7425	7150	8488	7048	11440	49219	8119.99	7509.1	8730.9	1.2	0.217489	0.0759752	1
LOC100834503	100834503	bradi3g55420.1	LOC100834503; 3-ketoacyl-CoA thiolase 2, peroxisomal-like	AT2G33150.1	3001	2956	3094	3594	3044	4431	20120	3332.98	3055.7	3610.3	1.2	0.240623	0.0760196	1
LOC100829209	100829209	bradi3g13290.1	LOC100829209; uncharacterized protein LOC100829209	AT5G48920.1	232	277	310	189	189	253	1450	241.638	276.4	206.8	0.7	-0.418588	0.0761932	1
LOC100840808	100840808	bradi2g58690.1	LOC100840808; glycine-rich RNA-binding protein 2,mitochondrial-like	AT4G13850.1	2130	1883	1920	1666	1192	2303	11094	1827.74	2003.3	1652.2	0.8	-0.277956	0.0762416	1
LOC100822511	100822511	bradi1g20080.1	LOC100822511; novel plant SNARE 13-like	AT3G17440.1	1159	1505	1493	1258	966	1354	7735	1286.94	1402.9	1171	0.8	-0.260672	0.0762836	1
LOC100844544	100844544	bradi1g23630.1	LOC100844544; constitutive photomorphogenesis protein 10-like	AT3G13550.1	364	373	373	540	392	536	2578	428.078	374.7	481.4	1.3	0.36159	0.0763295	1
LOC100841989	NA	NA	LOC100841989; uncharacterized protein LOC100841989		59	48	48	68	105	92	420	70.9405	52.3	89.5	1.7	0.774608	0.0763821	1
LOC100838987	100838987	bradi2g47120.1	LOC100838987; LOW QUALITY PROTEIN: fatty acyl-CoA reductase1-like	AT3G44540.1	65	85	115	148	118	146	677	112.705	89.5	136	1.5	0.603861	0.0764872	1
LOC100831688	100831688	bradi1g26080.2	LOC100831688; uncharacterized protein LOC100831688	AT5G54850.1	348	374	430	319	258	343	2072	345.497	388.9	302.1	0.8	-0.364469	0.076524	1
LOC100844386	100844386	bradi3g18470.1	LOC100844386; uncharacterized membrane protein At1g16860-like	AT1G16860.1	650	645	631	474	425	701	3526	583.508	650.2	516.8	0.8	-0.331189	0.0767668	1
LOC100832996	100832996	bradi4g42517.1	LOC100832996; purple acid phosphatase 22-like	AT3G52820.1	113	139	115	106	91	53	617	105.008	123.8	86.2	0.7	-0.523233	0.0767913	1
LOC100820959	100820959	bradi4g36990.1	LOC100820959; uncharacterized protein LOC100820959	AT1G29430.1	104	83	110	125	135	194	751	124.13	100.3	147.9	1.5	0.560629	0.0767926	1
LOC100835217	100835217	bradi2g15930.1	LOC100835217; putative glucose-6-phosphate 1-epimerase-like	AT3G61610.1	242	332	320	260	161	275	1590	263.435	301.7	225.2	0.7	-0.421846	0.0768145	1
LOC100843875	100843875	bradi2g44400.1	LOC100843875; probable receptor-like protein kinaseAt2g42960-like	AT2G42960.1	430	609	559	417	363	531	2909	483.274	539.2	427.4	0.8	-0.335378	0.0768175	1
LOC100836940	100836940	bradi2g60926.1	LOC100836940; uridine 5'-monophosphate synthase-like	AT3G54470.1	340	249	285	306	352	520	2052	339.048	295.2	382.9	1.3	0.37528	0.0768952	1
LOC100823307	NA	NA	LOC100823307; probable LRR receptor-likeserine/threonine-protein kinase At2g16250-like	AT4G39270.1	308	167	186	264	259	471	1655	270.862	223.3	318.4	1.4	0.511475	0.0769147	1
LOC100821811	100821811	bradi2g03840.1	LOC100821811; pyruvate decarboxylase isozyme 2-like	AT5G54960.1	318	329	262	426	315	480	2130	352.113	306.8	397.4	1.3	0.373344	0.0769718	1
LOC100838021	100838021	bradi3g49190.1	LOC100838021; myb-related protein Myb4-like	AT3G23250.1	11	12	4	25	20	33	105	17.1662	9.1	25.2	2.8	1.46965	0.0770126	1
LOC100823162	100823162	bradi2g45890.1	LOC100823162; ribokinase-like isoform 1; ribokinase-like isoform 2	AT1G17160.1	329	395	373	442	438	571	2548	423.391	370.2	476.5	1.3	0.364198	0.0771457	1
LOC100830075	100830075	bradi5g23890.1	LOC100830075; uncharacterized protein LOC100830075	AT4G28080.1	1694	2382	2157	2008	1140	1738	11119	1848.73	2103.1	1594.3	0.8	-0.399587	0.0771659	1
LOC100840441	100840441	bradi3g03080.1	LOC100840441; LOW QUALITY PROTEIN: L-aspartate oxidase 1-like	AT5G14760.1	562	453	423	607	563	1723	4331	687.955	485.6	890.3	1.8	0.874662	0.0773594	1
LOC100837158	100837158	bradi2g57537.1	LOC100837158; calreticulin-3-like	AT1G08450.1	2498	2072	2082	2490	2062	3622	14826	2438.22	2246.2	2630.2	1.2	0.227704	0.0774449	1
LOC100835008	100835008	bradi2g12030.1	LOC100835008; uncharacterized protein LOC100835008	AT3G10040.1	73	25	22	44	151	152	467	78.319	40.6	116.1	2.9	1.51641	0.0775545	1
LOC100830193	100830193	bradi2g58190.1	LOC100830193; E3 ubiquitin-protein ligase RGLG2-like	AT5G14420.2	423	381	395	458	389	731	2777	454.94	404.8	505	1.2	0.319088	0.0775611	1
LOC100833941	100833941	bradi4g34150.1	LOC100833941; uncharacterized protein LOC100833941	AT4G31340.1	612	800	764	606	452	764	3998	661.484	734.3	588.6	0.8	-0.319002	0.0775743	1
LOC100825243	100825243	bradi1g70920.2	LOC100825243; calcium-transporting ATPase 2, plasmamembrane-type-like	AT4G37640.1	996	838	812	1009	902	1424	5981	987.132	893.4	1080.8	1.2	0.274666	0.0776886	1
LOC100837921	100837921	bradi1g74310.1	LOC100837921; GDSL esterase/lipase CPRD49-like isoform 1; GDSL esterase/lipase CPRD49-like isoform 2	AT3G11210.1	602	681	747	522	458	713	3723	617.292	685.2	549.3	0.8	-0.318937	0.0776927	1
LOC100822206	100822206	bradi1g33080.1	LOC100822206; uncharacterized protein LOC100822206		57	78	63	27	31	57	313	51.7711	66.8	36.7	0.5	-0.862664	0.0777065	1
LOC100834741	100834741	bradi4g09070.3	LOC100834741; lysine histidine transporter 2-like	AT2G39890.2	1139	763	669	935	1412	1752	6670	1108.59	868.4	1348.8	1.6	0.635313	0.0777436	1
LOC100840387	NA	NA	LOC100840387		1	1	2	12	3	17	36	5.55886	1.4	9.8	7.2	2.85376	0.0778691	1
LOC100841092	100841092	bradi5g01410.1	LOC100841092; uncharacterized protein LOC100841092	AT1G64720.1	962	1165	1121	1075	745	953	6021	1004.94	1096.2	913.7	0.8	-0.262722	0.0779398	1
LOC100835851	100835851	bradi3g03060.1	LOC100835851; phosphopantetheine adenylyltransferase-like	AT2G18250.1	484	472	562	417	364	461	2760	460.776	512.5	409	0.8	-0.325513	0.078084	1
LOC100839707	100839707	bradi3g01690.1	LOC100839707; probable serine/threonine-protein kinase Cx32,chloroplastic-like	AT2G17220.2	334	276	295	367	299	550	2121	347.813	305.6	390	1.3	0.351866	0.0782684	1
LOC100845535	100845535	bradi4g09770.1	LOC100845535; ATP-citrate synthase alpha chain protein 2-like	AT1G09430.1	2404	2969	3311	2592	1976	2931	16183	2687.94	2931.1	2444.8	0.8	-0.261757	0.0783809	1
LOC100842106	100842106	bradi5g13830.1	LOC100842106; momilactone A synthase-like	AT3G26760.1	3	1	0	5	16	9	34	5.93053	1.4	10.5	7.8	2.95815	0.078482	1
LOC100825612	100825612	bradi3g53920.1	LOC100825612; probable steroid-binding protein 3-like	AT2G24940.1	1083	853	708	1062	1443	1486	6635	1112.63	892.8	1332.5	1.5	0.577741	0.0784922	1
LOC100846589	100846589	bradi2g03290.1	LOC100846589; uncharacterized protein LOC100846589	AT5G02390.1	176	237	247	171	129	196	1156	192.09	222.7	161.4	0.7	-0.464286	0.0785066	1
LOC100843065	100843065	bradi3g09120.1	LOC100843065; peroxidase 70-like	AT5G05340.1	864	528	913	883	2660	2333	8181	1383.63	778.9	1988.4	2.6	1.35218	0.0785403	1
LOC100839919	100839919	bradi3g56950.1	LOC100839919; uncharacterized protein At1g66480-like	AT5G37840.1	1	7	4	10	27	13	62	10.8555	4	17.7	4.4	2.12851	0.0787838	1
LOC100840221	100840221	bradi3g55810.3	LOC100840221; rRNA 2'-O-methyltransferase fibrillarin 1-like	AT5G52470.1	619	596	536	491	344	613	3199	528.753	591.1	466.4	0.8	-0.341841	0.0788221	1
LOC100833269	100833269	bradi2g48657.2	LOC100833269; protein SPA1-RELATED 3-like	AT1G53090.2	503	647	652	564	365	564	3295	547.131	608.1	486.1	0.8	-0.323133	0.0788443	1
LOC100829566	100829566	bradi1g17730.1	LOC100829566; alpha-galactosidase-like	AT3G56310.1	410	552	505	392	373	433	2665	445.901	495	396.8	0.8	-0.319156	0.0788893	1
LOC100822477	100822477	bradi4g43510.2	LOC100822477; LOW QUALITY PROTEIN: hydroxymethylglutaryl-CoAlyase, mitochondrial-like	AT2G26800.2	471	516	538	464	340	445	2774	462.786	514.8	410.8	0.8	-0.325542	0.0789172	1
LOC100845547	100845547	bradi4g01930.1	LOC100845547; WPP domain-associated protein-like	AT2G34730.1	195	170	217	165	108	157	1012	168.552	196.5	140.6	0.7	-0.483644	0.0790646	1
LOC100829342	100829342	bradi1g15770.1	LOC100829342; aldose 1-epimerase-like	AT3G17940.1	144	144	178	112	70	150	798	131.525	157.3	105.7	0.7	-0.573783	0.0790695	1
LOC100829534	NA	NA	LOC100829534; uncharacterized protein LOC100829534	AT3G63500.2	464	734	678	532	305	590	3303	545.598	632.9	458.3	0.7	-0.465814	0.0791431	1
LOC100835693	100835693	bradi5g03327.1	LOC100835693; ent-kaurenoic acid oxidase 1-like	AT1G05160.1	308	243	246	331	317	432	1877	311.387	269.1	353.6	1.3	0.393851	0.0793883	1
LOC100822378	100822378	bradi1g08357.1	LOC100822378; thiol protease SEN102-like	AT5G45890.1	3453	3969	3298	1119	3385	1390	16614	2861.93	3617.8	2106.1	0.6	-0.780549	0.0793907	1
LOC100825974	100825974	bradi4g38430.1	LOC100825974; monodehydroascorbate reductase-like isoform 1; monodehydroascorbate reductase-like isoform 2	AT3G52880.1	3870	3993	3902	4830	3637	5851	26083	4306.62	3971.5	4641.7	1.2	0.224979	0.0793967	1
LOC100827642	100827642	bradi5g08167.2	LOC100827642; calmodulin-binding transcription activator4-like	AT1G67310.1	770	717	661	922	670	1137	4877	803.431	725.2	881.7	1.2	0.281959	0.0794096	1
LOC100846874	100846874	bradi1g11800.3	LOC100846874; nuclear transcription factor Y subunit A-9-like	AT3G20910.1	988	953	956	877	640	947	5361	890.887	978	803.7	0.8	-0.283179	0.0794175	1
LOC100826540	100826540	bradi2g20830.1	LOC100826540; peroxidase 1-like	AT1G05260.1	21	19	24	18	46	88	216	34.8345	21.6	48.1	2.2	1.15293	0.079426	1
LOC100837518	100837518	bradi4g16260.3	LOC100837518; phosphoserine phosphatase, chloroplastic-like	AT1G18640.2	2225	2050	2545	3100	2055	3245	15220	2516.63	2302.9	2730.3	1.2	0.245597	0.0794728	1
LOC100846639	100846639	bradi4g24425.1	LOC100846639		6	11	11	23	15	42	108	17.2015	9.4	25	2.6	1.40168	0.0794822	1
LOC100842531	100842531	bradi2g58780.1	LOC100842531; leucine-rich repeat receptor protein kinaseEXS-like	AT5G07280.1	95	110	120	62	55	99	541	89.5123	109.7	69.3	0.6	-0.66225	0.07957	1
LOC100842430	100842430	bradi2g07550.1	LOC100842430; probable chlorophyll(ide) b reductase NYC1,chloroplastic-like	AT4G13250.1	810	1011	906	912	531	815	4985	828.279	920.3	736.3	0.8	-0.321766	0.0797271	1
LOC100844811	100844811	bradi1g60520.1	LOC100844811; probable protein phosphatase 2C 12-like	AT1G47380.1	46	78	65	42	32	35	298	50.0074	63.8	36.3	0.6	-0.814034	0.0798729	1
LOC100834905	100834905	bradi2g01350.1	LOC100834905; probable fructose-bisphosphate aldolase 3,chloroplastic-like	AT2G01140.1	2172	2076	2009	2429	2048	3207	13941	2302.74	2112.4	2493.1	1.2	0.23909	0.0799932	1
LOC100825019	100825019	bradi4g31003.1	LOC100825019; alanine aminotransferase 2-like	AT1G72330.1	1517	1328	1455	1814	1387	4005	11506	1843.83	1452	2235.7	1.5	0.622712	0.0800575	1
LOC100828607	100828607	bradi3g36217.1	LOC100828607; type I inositol-1,4,5-trisphosphate5-phosphatase CVP2-like	AT2G01900.1	136	188	143	116	117	101	801	135.182	157.6	112.8	0.7	-0.481936	0.0801826	1
LOC100824107	100824107	bradi3g36480.2	LOC100824107; 14-3-3-like protein GF14-C-like	AT3G02520.1	6337	7604	7501	6814	4971	7249	40476	6725.89	7236.8	6215	0.9	-0.219615	0.0802349	1
LOC100823851	100823851	bradi1g15610.1	LOC100823851; probable potassium transporter 16-like	AT4G13420.1	84	76	80	124	103	151	618	102.14	81	123.2	1.5	0.604929	0.0802613	1
LOC100829108	NA	NA	LOC100829108; phosphoenolpyruvate carboxylase 1-like	AT3G14940.1	2686	2465	2722	2864	2540	4226	17503	2883.64	2658.3	3109	1.2	0.22593	0.0802657	1
LOC100835257	100835257	bradi1g50230.1	LOC100835257; uncharacterized protein LOC100835257	AT1G31930.3	452	359	389	474	415	686	2775	457.02	405.2	508.8	1.3	0.328264	0.0802875	1
LOC100840063	100840063	bradi1g16770.1	LOC100840063; uncharacterized protein LOC100840063	AT3G08840.2	2479	2633	2520	3356	2194	3789	16971	2796.78	2576.2	3017.4	1.2	0.228047	0.0804032	1
LOC100845029	100845029	bradi4g32070.1	LOC100845029; uncharacterized protein LOC100845029	AT4G02720.1	477	374	506	547	515	703	3122	518.125	458.3	577.9	1.3	0.334445	0.0804066	1
LOC100844470	100844470	bradi3g52620.3	LOC100844470; rop guanine nucleotide exchange factor 1-like	AT1G31650.1	339	362	374	291	206	359	1931	319.503	362.9	276.1	0.8	-0.394215	0.0805728	1
LOC100825155	NA	NA	LOC100825155; acyl carrier protein 3, chloroplastic-like	AT3G05020.1	282	360	319	240	222	295	1718	286.332	324.3	248.4	0.8	-0.384781	0.0807304	1
LOC100839988	100839988	bradi2g57550.1	LOC100839988; rhomboid protein 2-like	AT3G59520.1	79	67	79	53	38	46	362	60.6375	76	45.3	0.6	-0.746352	0.0809715	1
LOC100845864	100845864	bradi1g56000.1	LOC100845864; uncharacterized protein LOC100845864	AT3G22440.1	1907	1917	1714	2114	2111	2584	12347	2057.89	1869.4	2246.4	1.2	0.265018	0.0810982	1
LOC100824638	100824638	bradi1g77460.1	LOC100824638; uncharacterized protein LOC100824638 isoform 1; uncharacterized protein LOC100824638 isoform 2	AT2G36290.1	1608	1686	1365	1852	1757	2142	10410	1735.38	1572.5	1898.3	1.2	0.271624	0.0811065	1
LOC100831049	100831049	bradi3g10270.1	LOC100831049; bidirectional sugar transporter SWEET4-like	AT4G10850.1	68	86	47	100	115	110	526	88.437	67.8	109.1	1.6	0.685822	0.0812118	1
LOC100846077	NA	NA	LOC100846077		77	87	84	65	35	55	403	67.1071	83.7	50.5	0.6	-0.728844	0.0812811	1
LOC100842182	100842182	bradi4g35710.3	LOC100842182; E3 ubiquitin ligase BIG BROTHER-like	AT3G63530.2	324	416	395	294	239	376	2044	338.98	383	294.9	0.8	-0.377056	0.0812866	1
LOC100835274	100835274	bradi4g31540.1	LOC100835274; phospholipid:diacylglycerol acyltransferase1-like	AT5G13640.1	1187	1357	1298	1204	816	1289	7151	1186.01	1296.7	1075.3	0.8	-0.270188	0.0814084	1
LOC100830584	100830584	bradi5g20540.1	LOC100830584; alternative oxidase 1a, mitochondrial-like	AT3G22370.1	81	35	48	72	113	110	459	77.1723	55.4	98.9	1.8	0.835348	0.0814118	1
LOC100843954	100843954	bradi2g15720.1	LOC100843954; 3-ketoacyl-CoA synthase 11-like	AT2G26640.1	20	8	10	20	35	40	133	22.1501	12.8	31.5	2.4	1.292	0.0814308	1
LOC100826989	100826989	bradi3g02960.1	LOC100826989; uncharacterized protein LOC100826989	AT5G05240.1	139	179	181	118	96	147	860	142.881	168.4	117.4	0.7	-0.521029	0.0815065	1
LOC100845720	100845720	bradi4g20730.1	LOC100845720; protein NLP2-like	AT3G59580.2	200	221	203	163	121	183	1091	181.346	210.6	152.1	0.7	-0.469802	0.0816244	1
LOC100828816	NA	NA	LOC100828816		64	26	47	52	108	114	411	68.802	46.3	91.3	2	0.978985	0.0816527	1
LOC100824101	NA	NA	LOC100824101; probable UDP-arabinose 4-epimerase 3-like	AT1G30620.2	1310	1514	1653	1339	984	1553	8353	1384.89	1511.2	1258.6	0.8	-0.263923	0.0816648	1
LOC100845624	100845624	bradi4g33090.1	LOC100845624; cellulose synthase-like protein E6-like	AT1G55850.1	1909	1219	1086	2214	1240	2996	10664	1731.78	1423.4	2040.1	1.4	0.519326	0.0817482	1
LOC100843888	100843888	bradi3g58960.1	LOC100843888; trehalose-phosphate phosphatase-like	AT1G35910.1	39	35	34	14	12	24	158	26.1946	36.5	15.9	0.4	-1.19518	0.0817626	1
LOC100832659	100832659	bradi3g20810.1	LOC100832659; alcohol dehydrogenase-like 3-like	AT1G32780.1	995	889	859	843	593	895	5074	842.844	926.1	759.6	0.8	-0.286027	0.0818201	1
LOC100844427	NA	NA	LOC100844427; uncharacterized protein LOC100844427		142	46	34	241	62	619	1144	173.115	75.1	271.2	3.6	1.85303	0.0818561	1
LOC100843320	100843320	bradi5g23150.1	LOC100843320; uncharacterized protein LOC100843320	AT4G10270.1	220	75	69	118	285	626	1393	222.303	123.1	321.5	2.6	1.38553	0.0819241	1
LOC100842631	100842631	bradi2g53590.1	LOC100842631; 40S ribosomal protein S26-3-like	AT3G56340.1	668	563	530	613	710	943	4027	668.589	594.6	742.6	1.2	0.32059	0.0822057	1
LOC100842991	NA	NA	LOC100842991; elongation factor 1-alpha-like	AT5G60390.3	23777	25397	24815	20952	16633	28531	140105	23149	24975.3	21322.6	0.9	-0.228114	0.0822454	1
LOC100827534	NA	NA	LOC100827534; actin-1-like	AT3G12110.1	3250	3982	4125	3194	2669	4167	21387	3544.2	3833.1	3255.3	0.8	-0.235745	0.0823437	1
LOC100841584	100841584	bradi4g39240.1	LOC100841584; cytochrome P450 71A9-like	AT1G13080.1	188	97	80	138	180	360	1043	169.072	123.3	214.8	1.7	0.80062	0.0824084	1
LOC100824444	100824444	bradi4g44140.1	LOC100824444; serine/threonine-protein kinase At5g01020-like	AT5G01020.1	429	565	531	406	419	423	2773	465.941	514.6	417.3	0.8	-0.302552	0.0824298	1
LOC100833040	100833040	bradi5g15027.1	LOC100833040; probable LRR receptor-likeserine/threonine-protein kinase At3g47570-like	AT3G47110.1	519	596	567	520	387	484	3073	513.266	567.7	458.8	0.8	-0.307172	0.0824353	1
LOC100824545	100824545	bradi1g18920.1	LOC100824545; DEAD-box ATP-dependent RNA helicase 10-like	AT5G60990.1	7	13	14	1	3	2	40	6.77289	11.5	2.1	0.2	-2.46682	0.0824474	1
LOC100824935	100824935	bradi1g05890.1	LOC100824935; G-type lectin S-receptor-likeserine/threonine-protein kinase At2g19130-like	AT2G19130.1	63	50	49	71	53	160	446	71.2811	54.7	87.9	1.6	0.683459	0.0824609	1
LOC100832429	100832429	bradi2g60750.1	LOC100832429; pyrroline-5-carboxylate reductase-like	AT5G14800.1	790	649	884	827	851	1256	5257	869.551	784.6	954.5	1.2	0.282888	0.0825495	1
LOC100844529	100844529	bradi5g23325.1	LOC100844529; uncharacterized protein LOC100844529	AT2G22080.1	1140	1126	1061	1032	741	1079	6179	1027.29	1123.1	931.4	0.8	-0.269977	0.0825584	1
LOC100824401	100824401	bradi3g31727.1	LOC100824401; probable glutathione S-transferase GSTU6-like	AT1G10370.1	31	28	23	11	11	11	115	19.3615	27.7	11	0.4	-1.3262	0.082563	1
LOC100834664	100834664	bradi1g22730.1	LOC100834664; probable S-acyltransferase At1g69420-like	AT1G69420.1	156	167	153	110	80	152	818	135.131	160.7	109.6	0.7	-0.551903	0.0825958	1
LOC100823591	100823591	bradi3g02130.1	LOC100823591; (3S,6E)-nerolidol synthase 1,chloroplastic-like	AT1G61680.1	6	1	3	163	5	44	222	35.82	3.4	68.3	20.2	4.33421	0.0826538	1
LOC100843413	100843413	bradi1g29500.1	LOC100843413; photosystem II stability/assembly factor HCF136,chloroplastic-like	AT5G23120.1	763	990	976	907	559	652	4847	811.601	921	702.2	0.8	-0.391206	0.0826845	1
LOC100840327	100840327	bradi3g40210.1	LOC100840327; 3-hydroxy-3-methylglutaryl-coenzyme A reductase3-like	AT1G76490.1	573	584	525	562	748	969	3961	657.762	567.8	747.8	1.3	0.397271	0.0827133	1
LOC100832852	100832852	bradi2g19980.3	LOC100832852; proline iminopeptidase-like	AT2G14260.2	852	719	815	902	735	1375	5398	885.288	805.7	964.8	1.2	0.260004	0.0828602	1
LOC100842326	100842326	bradi2g04570.1	LOC100842326; uncharacterized protein LOC100842326	AT1G80160.1	37	64	32	26	19	23	201	33.6603	44.8	22.5	0.5	-0.996199	0.0829221	1
LOC100825483	100825483	bradi1g14200.1	LOC100825483; CBL-interacting protein kinase 7-like	AT4G14580.1	108	62	65	106	152	138	631	106.417	79.4	133.4	1.7	0.74903	0.083085	1
LOC100834120	100834120	bradi3g02870.1	LOC100834120; U4/U6 small nuclear ribonucleoprotein Prp3-like	AT1G28060.1	574	611	621	746	602	960	4114	678.908	609.6	748.2	1.2	0.295406	0.0830936	1
LOC100827643	100827643	bradi1g74480.1	LOC100827643; uncharacterized protein LOC100827643	AT1G08720.1	1091	1169	1178	1341	1077	1862	7718	1269.93	1160.5	1379.3	1.2	0.249184	0.0831355	1
LOC100834817	100834817	bradi3g38227.1	LOC100834817; uncharacterized protein LOC100834817	AT1G45207.2	463	558	582	454	355	513	2925	486.365	541	431.7	0.8	-0.325778	0.0831391	1
LOC100838565	100838565	bradi1g20730.3	LOC100838565; uncharacterized protein LOC100838565	AT1G77930.2	406	556	540	438	337	458	2735	455.615	506.8	404.4	0.8	-0.325846	0.0832162	1
LOC100846239	100846239	bradi1g76060.1	LOC100846239; glutathione S-transferase F11-like	AT3G03190.1	387	404	381	313	268	362	2115	352.4	395.6	309.2	0.8	-0.355623	0.0832188	1
LOC100822173	100822173	bradi4g33550.1	LOC100822173; tonoplast dicarboxylate transporter-like	AT5G47560.1	113	89	69	104	169	175	719	120.505	91.5	149.5	1.6	0.708298	0.0832668	1
LOC100831822	100831822	bradi2g59330.1	LOC100831822; probable S-acyltransferase At3g26935-like	AT3G26935.1	565	686	621	500	409	651	3432	568.729	631.8	505.7	0.8	-0.321101	0.0833016	1
LOC100842874	100842874	bradi3g30180.1	LOC100842874; membrane steroid-binding protein 2-like	AT3G48890.1	3254	3000	3013	3316	3378	4588	20549	3411.19	3128.8	3693.6	1.2	0.239437	0.0835636	1
LOC100823404	100823404	bradi1g59460.1	LOC100823404; uncharacterized protein LOC100823404	AT4G23000.1	196	228	220	162	113	210	1129	186.558	217.4	155.8	0.7	-0.480777	0.0836544	1
LOC100830426	100830426	bradi2g45160.1	LOC100830426; uncharacterized protein LOC100830426	AT1G15490.1	288	383	355	257	287	272	1842	310.116	346.2	274	0.8	-0.33746	0.0837938	1
LOC100835646	NA	NA	LOC100835646; probable amino acid permease 7-like	AT5G23810.1	167	189	177	131	118	142	924	154.55	179.9	129.2	0.7	-0.477545	0.0839445	1
LOC100831054	100831054	bradi3g04430.1	LOC100831054; T-complex protein 1 subunit eta-like	AT3G11830.1	1409	1511	1510	1189	910	1742	8271	1362.35	1495.4	1229.3	0.8	-0.282656	0.0843189	1
LOC100835523	NA	NA	LOC100835523; uncharacterized protein LOC100835523		36	44	30	22	14	16	162	27.1871	37.1	17.3	0.5	-1.10454	0.0844197	1
LOC100832069	100832069	bradi1g60050.1	LOC100832069; glucose-6-phosphate 1-dehydrogenase,chloroplastic-like	AT5G35790.1	531	638	531	454	480	426	3060	516.148	573.7	458.6	0.8	-0.322978	0.0844805	1
LOC100837090	100837090	bradi3g30750.2	LOC100837090; uncharacterized protein LOC100837090		2364	2378	2544	3215	2224	3461	16186	2677.12	2459.8	2894.5	1.2	0.234782	0.084632	1
LOC100837030	100837030	bradi1g38040.1	LOC100837030; uncharacterized protein LOC100837030	AT1G63640.1	224	223	231	181	151	183	1193	199.519	228.9	170.1	0.7	-0.427899	0.0846811	1
LOC100827770	100827770	bradi2g16887.2	LOC100827770; MATE efflux family protein 5-like	AT5G52450.1	210	237	223	172	135	201	1178	195.834	226.1	165.5	0.7	-0.450127	0.0847167	1
LOC100836793	100836793	bradi4g10570.1	LOC100836793; uncharacterized protein LOC100836793		56	78	97	105	110	149	595	98.5707	78	119.2	1.5	0.612121	0.084742	1
LOC100837510	100837510	bradi1g54380.1	LOC100837510; uncharacterized protein LOC100837510	AT3G04890.1	43	63	51	31	26	29	243	40.7679	53	28.6	0.5	-0.89062	0.0849095	1
LOC100835463	100835463	bradi1g07660.1	LOC100835463; zinc finger protein 1-like	AT3G19580.2	130	67	68	106	364	293	1028	174.829	89.5	260.1	2.9	1.53846	0.0850583	1
LOC100845458	NA	NA	LOC100845458; protein TANC2-like	AT3G04710.3	9	11	16	5	1	1	43	7.2472	12.2	2.3	0.2	-2.3767	0.0850957	1
LOC100846586	100846586	bradi2g51700.1	LOC100846586; vacuole membrane protein 1-like	AT4G14950.1	536	634	615	494	395	596	3270	542.898	602.5	483.3	0.8	-0.317802	0.0851481	1
LOC100830011	100830011	bradi2g01590.1	LOC100830011; uncharacterized protein LOC100830011	AT1G71110.1	416	356	321	475	303	683	2554	416.181	369	463.3	1.3	0.328251	0.0851537	1
LOC100839457	100839457	bradi4g37730.1	LOC100839457; uncharacterized protein LOC100839457	AT3G54390.1	565	450	524	532	539	911	3521	578.992	519.8	638.2	1.2	0.296258	0.0851756	1
LOC100826666	100826666	bradi3g16740.1	LOC100826666; LRR receptor-like serine/threonine-proteinkinase HSL2-like	AT5G25930.1	122	151	120	91	72	111	667	110.833	132.6	89.1	0.7	-0.574454	0.0852985	1
LOC100845882	100845882	bradi1g42980.1	LOC100845882; proteasome activator complex subunit 4-likeisoform 1; proteasome activator complex subunit 4-likeisoform 2	AT3G13330.1	1517	1592	1595	1897	1502	2397	10500	1733.52	1587.9	1879.1	1.2	0.242916	0.0853789	1
LOC100823592	100823592	bradi3g20060.1	LOC100823592; extended synaptotagmin-1-like	AT1G05500.1	757	820	854	729	518	812	4490	744.868	820.6	669.1	0.8	-0.294452	0.0855561	1
LOC100836595	100836595	bradi4g36610.1	LOC100836595; probable aquaporin PIP2-7-like	AT3G54820.1	1244	939	695	463	782	545	4668	793.311	971.8	614.8	0.6	-0.66051	0.0855799	1
LOC100830287	100830287	bradi1g14710.1	LOC100830287; protein tas-like	AT1G04420.1	478	626	598	544	382	486	3114	519.869	574.4	465.4	0.8	-0.303559	0.0856142	1
LOC100832390	100832390	bradi4g43130.1	LOC100832390; 2-isopropylmalate synthase A-like	AT1G74040.1	987	1137	1054	1282	1208	1466	7134	1189.41	1072.6	1306.2	1.2	0.284296	0.0857178	1
LOC100842576	100842576	bradi3g48220.2	LOC100842576; uncharacterized protein LOC100842576	AT2G43630.1	365	389	375	488	374	620	2611	430.211	381.1	479.3	1.3	0.330855	0.0858278	1
LOC100821583	100821583	bradi1g33040.2	LOC100821583; beta-glucosidase 25-like	AT5G54570.1	570	645	735	518	526	588	3582	600.058	658.3	541.9	0.8	-0.280762	0.0859655	1
LOC100839330	100839330	bradi1g60300.1	LOC100839330; 3-oxoacyl-[acyl-carrier-protein] synthase II,chloroplastic-like	AT1G74960.3	590	749	729	631	457	649	3805	633.066	697.9	568.2	0.8	-0.296586	0.0861178	1
LOC100837888	100837888	bradi3g22830.1	LOC100837888; 10-deacetylbaccatin III10-O-acetyltransferase-like	AT3G62160.1	30	8	5	26	35	41	145	24.1351	14.5	33.7	2.3	1.21359	0.0863045	1
LOC100837699	100837699	bradi3g36697.1	LOC100837699; probable mannan synthase 11-like	AT5G03760.1	66	126	104	76	50	69	491	81.8949	99.8	64	0.6	-0.64237	0.0865585	1
LOC100839803	100839803	bradi2g00250.1	LOC100839803; protein PHLOEM PROTEIN 2-LIKE A1-like isoform 1; protein PHLOEM PROTEIN 2-LIKE A1-like isoform 2	AT4G19840.1	139	109	86	161	119	217	831	136.243	112.8	159.7	1.4	0.501961	0.086742	1
LOC100835250	100835250	bradi3g46720.1	LOC100835250; phosphopantothenate--cysteine ligase 2-like	AT1G12350.1	330	435	514	332	303	398	2312	385.465	431.7	339.2	0.8	-0.347723	0.086787	1
LOC100846830	100846830	bradi3g14150.2	LOC100846830; lysine histidine transporter 1-like	AT5G40780.1	266	163	188	230	233	390	1470	241.665	208.4	274.9	1.3	0.399163	0.0867909	1
LOC100833309	100833309	bradi4g39100.1	LOC100833309; pentatricopeptide repeat-containing proteinAt3g46610-like	AT3G46610.1	213	287	243	239	133	200	1315	218.773	250.7	186.8	0.7	-0.424112	0.0868214	1
LOC100826970	100826970	bradi2g35907.1	LOC100826970; LOW QUALITY PROTEIN: putative12-oxophytodienoate reductase 4-like	AT1G76680.1	143	67	46	110	135	412	913	143.905	86.5	201.3	2.3	1.21847	0.0869126	1
LOC100823278	100823278	bradi3g17252.1	LOC100823278; U-box domain-containing protein 4-like	AT2G23140.2	243	195	221	286	235	383	1563	257.54	222.6	292.5	1.3	0.394427	0.0869604	1
LOC100832703	100832703	bradi4g35270.1	LOC100832703; probable hydroxyacylglutathione hydrolase 2,chloroplast-like	AT1G06130.1	1743	2013	2010	1844	1296	1902	10808	1796.14	1946.2	1646.1	0.8	-0.241582	0.0871641	1
LOC100825639	100825639	bradi4g06867.1	LOC100825639; MADS-box transcription factor 20-like	AT1G69120.1	26	34	27	16	14	7	124	21.1001	29.4	12.8	0.4	-1.19233	0.0872825	1
LOC100841541	100841541	bradi3g06727.1	LOC100841541; methyl-CpG-binding domain-containing protein9-like	AT3G01460.1	223	268	239	220	131	210	1291	214.365	246.4	182.4	0.7	-0.433893	0.0872913	1
LOC100832620	100832620	bradi1g02440.1	LOC100832620; G-type lectin S-receptor-likeserine/threonine-protein kinase At1g34300-like	AT1G34300.1	761	448	451	624	754	1066	4104	678.833	560.8	796.9	1.4	0.506807	0.0873704	1
LOC100824517	100824517	bradi4g06800.1	LOC100824517; nitrilase homolog 1-like	AT4G08790.1	529	467	492	618	521	777	3404	563.146	502.4	623.9	1.2	0.312301	0.0873871	1
LOC100832494	100832494	bradi1g00750.1	LOC100832494; RNA polymerase sigma factor rpoD-like	AT2G36990.1	698	961	913	832	546	680	4630	773.671	867.9	679.4	0.8	-0.353169	0.0873893	1
LOC100837608	100837608	bradi4g01200.2	LOC100837608; 5-methyltetrahydropteroyltriglutamate--homocystei ne methyltransferase-like	AT3G03780.3	42672	51779	54378	60879	47976	69635	327319	54247.5	50232.8	58262.2	1.2	0.213929	0.0874229	1
LOC100823594	100823594	bradi3g38777.1	LOC100823594; protein CbbY, chromosomal-like isoform 1; protein CbbY, chromosomal-like isoform 2	AT4G39970.1	690	927	832	829	447	575	4300	718.464	826.4	610.6	0.7	-0.436677	0.0876119	1
LOC100825844	100825844	bradi3g04310.1	LOC100825844; uncharacterized protein LOC100825844	AT3G26085.3	240	349	378	316	135	203	1621	270.254	326.3	214.2	0.7	-0.607473	0.0879113	1
LOC100844075	100844075	bradi3g54520.1	LOC100844075; histone H2B.3-like isoform 1; histone H2B.3-like isoform 2; histone H2B.3-like isoform 3	AT3G46030.1	1427	1309	1197	1065	979	1359	7336	1220.44	1327.8	1113.1	0.8	-0.254514	0.087917	1
LOC100822939	100822939	bradi2g12850.1	LOC100822939; acyltransferase-like protein At1g54570,chloroplastic-like	AT1G54570.1	776	708	755	898	681	1246	5064	831.63	756	907.3	1.2	0.263187	0.0879509	1
LOC100828174	100828174	bradi1g43560.1	LOC100828174; DUF246 domain-containing protein At1g04910-like	AT5G15740.1	460	564	560	404	375	531	2894	481.216	534.6	427.8	0.8	-0.321421	0.0879896	1
LOC100827259	100827259	bradi2g13050.1	LOC100827259; putative 12-oxophytodienoate reductase 11-like	AT1G76690.1	79	56	67	39	42	40	323	54.4234	68.2	40.6	0.6	-0.748379	0.0880123	1
LOC100830763	100830763	bradi1g58260.1	LOC100830763; probable LRR receptor-likeserine/threonine-protein kinase At4g20940-like	AT4G20940.1	273	398	409	274	281	278	1913	321.663	364.4	278.9	0.8	-0.385997	0.0883663	1
LOC100841349	100841349	bradi3g28875.1	LOC100841349; uncharacterized protein LOC100841349	AT3G20380.1	75	95	102	123	117	176	688	113.516	91.8	135.2	1.5	0.558804	0.0883841	1
LOC100842461	100842461	bradi3g41410.1	LOC100842461; bidirectional sugar transporter SWEET11-like	AT5G13170.1	110	78	68	80	227	254	817	136.199	86.5	185.9	2.2	1.10477	0.0884954	1
LOC100831227	100831227	bradi2g21850.1	LOC100831227; type I inositol-1,4,5-trisphosphate5-phosphatase CVP2-like	AT5G04980.2	258	302	288	242	170	252	1512	251.422	286.2	216.6	0.8	-0.401786	0.0886361	1
LOC100824067	100824067	bradi2g54720.1	LOC100824067; uncharacterized protein LOC100824067	AT5G43290.1	151	66	81	113	173	226	810	134.249	100.7	167.8	1.7	0.736121	0.0886879	1
LOC100835954	100835954	bradi3g56610.1	LOC100835954; uncharacterized protein LOC100835954	AT1G55690.2	3704	4233	4680	3764	2783	4648	23812	3939.65	4259	3620.3	0.9	-0.234388	0.0887621	1
LOC100826293	100826293	bradi4g04655.1	LOC100826293; disease resistance RPP13-like protein 4-like	AT3G46730.1	38	33	48	32	12	15	178	29.8603	40.2	19.5	0.5	-1.04114	0.0887731	1
LOC100825985	100825985	bradi5g07210.1	LOC100825985; probable ubiquitin-conjugating enzyme E226-like	AT1G53025.1	210	206	187	253	228	352	1436	236.973	203.6	270.4	1.3	0.409596	0.0889001	1
LOC100835573	100835573	bradi4g09090.1	LOC100835573; putative methylsterol monooxygenaseDDB_G0269788-like isoform 1; putative methylsterol monooxygenaseDDB_G0269788-like isoform 2	AT2G29390.2	846	1048	1075	799	683	1062	5513	913.894	1002.1	825.7	0.8	-0.279209	0.0892323	1
LOC100825838	100825838	bradi3g51777.1	LOC100825838; E3 ubiquitin-protein ligase RHA1B-like	AT3G61460.1	8	2	5	7	55	32	109	19.039	5.1	33	6.5	2.7015	0.0893798	1
LOC100833264	100833264	bradi2g25320.1	LOC100833264; probably inactive leucine-rich repeatreceptor-like protein kinase At5g48380-like	AT5G48380.1	727	583	642	811	596	1069	4428	727.934	659.2	796.7	1.2	0.273248	0.0893962	1
LOC100835222	100835222	bradi2g33540.1	LOC100835222; probable WRKY transcription factor 71-like	AT5G26170.1	37	8	13	20	50	73	201	32.9691	19.6	46.3	2.4	1.23907	0.0893968	1
LOC100834823	100834823	bradi3g39400.1	LOC100834823; caffeoyl-CoA O-methyltransferase-like	AT4G34050.1	854	424	540	816	2105	1567	6306	1076.16	614.4	1537.9	2.5	1.3238	0.0894307	1
LOC100846913	100846913	bradi2g01540.1	LOC100846913; uncharacterized protein LOC100846913 isoform 1; uncharacterized protein LOC100846913 isoform 2	AT2G01100.3	929	889	932	1135	855	1447	6187	1019.32	928.5	1110.2	1.2	0.257914	0.0894668	1
LOC100827375	100827375	bradi3g57750.4	LOC100827375; probable bifunctionalmethylthioribulose-1-phosphatedehydratase/enola se-phosphatase E1-like	AT5G53850.2	125	146	156	106	83	115	731	121.843	144.1	99.6	0.7	-0.533773	0.0894932	1
LOC100838516	100838516	bradi1g07027.1	LOC100838516; uncharacterized protein LOC100838516		919	913	826	1015	954	1355	5982	991.248	897.3	1085.2	1.2	0.274423	0.0897396	1
LOC100824304	100824304	bradi3g34300.1	LOC100824304		136	86	107	129	282	250	990	167.244	111.1	223.3	2	1.00677	0.0897488	1
LOC100832530	100832530	bradi1g25460.1	LOC100832530; probable peptide/nitrate transporterAt1g62200-like	AT1G62200.1	65	35	46	63	107	94	410	69.2719	49.3	89.2	1.8	0.854569	0.0898271	1
LOC100842274	100842274	bradi4g29650.1	LOC100842274; probable plastidic glucose transporter 1-like	AT1G05030.1	233	272	297	229	135	261	1427	235.676	270.7	200.6	0.7	-0.432156	0.0904804	1
LOC100825183	100825183	bradi1g23960.1	LOC100825183; 40S ribosomal protein S13-1-like	AT4G00100.1	228	205	180	233	281	329	1456	242.898	207	278.8	1.3	0.430134	0.0904982	1
LOC100840923	100840923	bradi2g44190.1	LOC100840923; secologanin synthase-like	AT3G14660.1	130	58	59	116	99	176	638	104.569	83.5	125.7	1.5	0.590017	0.0907405	1
LOC100828433	100828433	bradi1g06620.1	LOC100828433; uncharacterized protein LOC100828433	AT1G56000.1	287	363	342	319	201	271	1783	297.34	334.8	259.9	0.8	-0.365182	0.0907757	1
LOC100846853	100846853	bradi1g74860.1	LOC100846853; uncharacterized protein LOC100846853	AT2G36895.1	574	752	649	671	358	503	3507	584.576	666.4	502.7	0.8	-0.406689	0.0908061	1
LOC100838290	100838290	bradi2g38350.1	LOC100838290; acetylornithine aminotransferase,mitochondrial-like	AT1G80600.1	421	371	307	421	431	587	2538	421.017	371	471	1.3	0.344205	0.0909588	1
LOC100834150	100834150	bradi5g22420.1	LOC100834150; uncharacterized protein LOC100834150	AT4G26990.1	132	196	179	123	101	148	879	146.183	171.1	121.3	0.7	-0.495874	0.0911049	1
LOC100844880	100844880	bradi2g37120.1	LOC100844880; probable clathrin assembly proteinAt4g32285-like	AT4G32285.2	1	2	0	3	16	7	29	5.15752	1	9.3	9.2	3.20362	0.0912028	1
LOC100845284	100845284	bradi2g54090.1	LOC100845284; protein SRG1-like	AT3G11180.1	19	7	10	11	40	45	132	21.9829	12.2	31.8	2.6	1.38533	0.0912038	1
LOC100842804	100842804	bradi4g40710.1	LOC100842804; psbP domain-containing protein 4,chloroplastic-like	AT1G77090.1	533	652	706	626	364	549	3430	570.337	638.3	502.4	0.8	-0.345276	0.0912264	1
LOC100824412	100824412	bradi3g30510.1	LOC100824412; cytochrome P450 89A2-like	AT2G12190.1	817	573	591	765	1235	1217	5198	873.374	669.1	1077.7	1.6	0.687608	0.0912921	1
LOC100821828	100821828	bradi3g49590.1	LOC100821828; serine carboxypeptidase-like 34-like	AT5G23210.1	343	273	219	356	324	436	1951	323.903	281.9	365.9	1.3	0.37593	0.0916127	1
LOC100822236	100822236	bradi3g52790.1	LOC100822236; uncharacterized protein LOC100822236	AT4G34530.1	482	213	235	411	946	760	3047	517.611	314.3	720.9	2.3	1.19753	0.0916566	1
LOC100826478	100826478	bradi1g55120.1	LOC100826478; uncharacterized protein LOC100826478	AT3G57450.1	225	164	188	276	714	478	2045	350.978	194.9	507.1	2.6	1.37956	0.0918793	1
LOC100827998	100827998	bradi3g36200.2	LOC100827998; uncharacterized protein LOC100827998	AT4G04330.1	99	93	118	86	49	73	518	86.3235	104.7	68	0.6	-0.623015	0.0919447	1
LOC100832774	100832774	bradi3g02850.1	LOC100832774; polygalacturonase-like	AT1G23460.1	260	270	264	168	239	212	1413	238.475	268	208.9	0.8	-0.359419	0.0920642	1
LOC100834285	100834285	bradi1g19380.1	LOC100834285; transmembrane protein 115-like	AT3G07950.1	717	887	965	733	554	904	4760	788.323	867.1	709.5	0.8	-0.289289	0.0921426	1
LOC100832367	100832367	bradi1g60100.2	LOC100832367; uncharacterized protein At2g37660,chloroplastic-like	AT1G72640.2	597	772	718	720	353	488	3648	608.675	704.3	513.1	0.7	-0.456986	0.0921559	1
LOC100835331	100835331	bradi3g05830.1	LOC100835331; protein CYPRO4-like	AT3G19240.1	219	247	203	163	136	212	1180	195.823	225.8	165.9	0.7	-0.44487	0.0921867	1
LOC100836068	100836068	bradi1g64630.1	LOC100836068; medium-chain-fatty-acid--CoA ligase-like	AT3G16910.1	462	393	351	394	482	848	2930	479.772	407.2	552.4	1.4	0.439876	0.0922112	1
LOC100823530	100823530	bradi1g38755.1	LOC100823530; glucan endo-1,3-beta-glucosidase 11-like	AT1G30080.1	60	27	40	52	126	107	412	69.7868	42.9	96.6	2.3	1.17087	0.0922952	1
LOC100826216	100826216	bradi2g14700.1	LOC100826216; LOW QUALITY PROTEIN: TPR repeat-containingthioredoxin TTL1-like	AT1G53300.1	108	161	160	106	93	108	736	123.228	144.8	101.7	0.7	-0.509284	0.0926781	1
LOC100834522	NA	NA	LOC100834522; uncharacterized protein LOC100834522		55	31	31	98	27	118	360	57.3585	39.5	75.2	1.9	0.927571	0.0927521	1
LOC100827850	100827850	bradi1g58057.1	LOC100827850; NAC domain-containing protein 42-like	AT2G43000.1	114	59	56	84	107	226	646	104.472	77.4	131.6	1.7	0.765805	0.0927725	1
LOC100828747	100828747	bradi5g25390.1	LOC100828747; kinesin-like calmodulin-binding protein homolog	AT5G65930.2	448	620	556	419	373	558	2974	493.62	548	439.3	0.8	-0.318999	0.0927805	1
LOC100841563	NA	NA	LOC100841563; uncharacterized protein LOC100841563		13	5	15	3	1	2	39	6.54888	11.2	1.9	0.2	-2.52418	0.0928494	1
LOC100835201	100835201	bradi2g05880.1	LOC100835201; monothiol glutaredoxin-S2-like	AT5G11930.1	0	0	0	0	146	0	146	29.3296	0	58.7	Inf	Inf	0.0928538	1
LOC100832461	100832461	bradi3g05890.1	LOC100832461; serine/threonine-protein kinase fray2-like	AT5G14720.1	87	105	126	77	66	72	533	89.4342	107.3	71.5	0.7	-0.585751	0.0928786	1
LOC100845609	100845609	bradi3g18560.1	LOC100845609; F-box/kelch-repeat protein At1g51550-like	AT1G51550.1	440	482	493	587	532	701	3235	537.607	477.6	597.6	1.3	0.323194	0.0928932	1
LOC100827533	100827533	bradi5g05070.1	LOC100827533; probable ribose-5-phosphate isomerase-like	AT2G01290.1	496	396	441	491	826	828	3478	583.894	450.2	717.6	1.6	0.672755	0.0930471	1
LOC100845941	100845941	bradi4g30690.1	LOC100845941; uncharacterized protein LOC100845941		121	62	56	84	124	225	672	109.443	80.8	138.1	1.7	0.774364	0.0930836	1
LOC100833042	100833042	bradi1g19270.1	LOC100833042; beta-glucosidase 26-like	AT3G18080.1	1139	1349	1251	1711	1201	1702	8353	1385.92	1261.9	1510	1.2	0.258909	0.0931794	1
LOC100845816	100845816	bradi3g55480.1	LOC100845816		1	0	2	1	29	14	47	8.37472	1	15.7	15.5	3.95361	0.0931911	1
LOC100832174	100832174	bradi4g13920.1	LOC100832174; uncharacterized protein LOC100832174	AT1G13520.1	728	337	339	615	2288	1594	5901	1013.01	474.5	1551.5	3.3	1.70925	0.0932698	1
LOC100824314	100824314	bradi3g00660.1	LOC100824314; ferredoxin--NADP reductase, leaf isozyme,chloroplastic-like	AT5G66190.1	5662	6599	6128	6036	4658	5336	34419	5761.7	6206.3	5317.1	0.9	-0.223118	0.0933226	1
LOC100836415	100836415	bradi5g22900.1	LOC100836415; organic cation transporter-like protein-like	AT3G20660.1	104	59	41	106	170	127	607	103.319	68.9	137.7	2	0.99891	0.0933401	1
LOC100836431	100836431	bradi2g52460.1	LOC100836431; probable GMP synthase[glutamine-hydrolyzing]-like	AT5G44680.1	528	581	573	449	483	470	3084	518.838	567.7	469.9	0.8	-0.272813	0.0934159	1
LOC100844497	100844497	bradi4g00950.1	LOC100844497; pyridine nucleotide-disulfide oxidoreductasedomain-containing protein 2-like	AT5G49555.1	343	391	371	299	240	353	1997	331.903	373	290.8	0.8	-0.358746	0.0935931	1
LOC100834265	100834265	bradi5g07750.4	LOC100834265; SNF1-related protein kinase regulatory subunitgamma-1-like	AT3G48530.1	1237	1193	1355	1348	1173	2393	8699	1420.18	1277.9	1562.4	1.2	0.289947	0.0936021	1
LOC100832855	100832855	bradi2g35780.1	LOC100832855; acyl-coenzyme A oxidase 4, peroxisomal-like	AT3G51840.1	120	177	159	121	86	123	786	130.885	153.9	107.9	0.7	-0.511632	0.0938069	1
LOC100846010	100846010	bradi3g57387.1	LOC100846010; uncharacterized protein LOC100846010	AT3G12020.1	1570	1969	2204	1739	1306	1883	10671	1774.18	1938.4	1610	0.8	-0.267856	0.0938456	1
LOC100838611	NA	NA	LOC100838611; uncharacterized protein LOC100838611	AT5G52980.1	272	247	282	289	321	463	1874	309.984	270.5	349.5	1.3	0.36985	0.0938877	1
LOC100841513	100841513	bradi2g56676.2	LOC100841513; uncharacterized protein LOC100841513 isoform 1; uncharacterized protein LOC100841513 isoform 2	AT1G33470.2	920	1033	1035	865	698	1005	5556	923.561	1008.6	838.6	0.8	-0.266329	0.093962	1
LOC100831612	100831612	bradi5g08480.1	LOC100831612; uncharacterized protein LOC100831612	AT4G16380.1	2433	2580	2676	3256	2782	3296	17023	2841.89	2595.6	3088.2	1.2	0.2507	0.093988	1
LOC100842814	100842814	bradi1g11500.1	LOC100842814; dynamin-related protein 1C-like	AT1G14830.1	3525	4211	4657	3654	3026	4340	23413	3890.94	4183.2	3598.7	0.9	-0.217099	0.0941776	1
LOC100842691	100842691	bradi4g02640.1	LOC100842691; pyridoxal kinase-like isoform 1; pyridoxal kinase-like isoform 2	AT5G37850.2	959	899	946	1098	863	1532	6297	1035.26	946.7	1123.8	1.2	0.247393	0.0944357	1
LOC100835286	100835286	bradi1g43800.1	LOC100835286; uncharacterized protein LOC100835286		92	112	88	74	42	78	486	80.5088	98.5	62.5	0.6	-0.657083	0.0947247	1
LOC100839323	100839323	bradi3g46880.1	LOC100839323; oxygen-evolving enhancer protein 3-1,chloroplastic-like	AT1G14150.1	59	70	46	36	46	20	277	47.4561	59	35.9	0.6	-0.719236	0.0947764	1
LOC100846834	100846834	bradi3g34780.1	LOC100846834; uncharacterized protein LOC100846834	AT5G19540.1	513	690	637	580	396	568	3384	562.939	620.9	505	0.8	-0.298102	0.0948957	1
LOC100821303	100821303	bradi2g25837.1	LOC100821303; uncharacterized protein LOC100821303	AT5G07900.1	78	70	71	82	114	148	563	93.3854	73.9	112.8	1.5	0.609635	0.0949581	1
LOC100826200	100826200	bradi1g01720.1	LOC100826200; uncharacterized protein LOC100826200	AT5G48660.1	467	497	510	357	342	520	2693	446.748	497.6	395.9	0.8	-0.329698	0.0950291	1
LOC100834246	100834246	bradi4g02020.1	LOC100834246; probable LRR receptor-likeserine/threonine-protein kinase At1g56130-like	AT1G16670.1	242	130	133	226	174	352	1257	205.151	170.6	239.7	1.4	0.490168	0.0950334	1
LOC100836245	100836245	bradi2g51150.1	LOC100836245; O-acyltransferase WSD1-like	AT3G49210.1	1121	1092	1173	989	846	1091	6312	1052.82	1143.2	962.5	0.8	-0.248214	0.0951165	1
LOC100838386	100838386	bradi2g20110.1	LOC100838386; uncharacterized protein LOC100838386	AT3G01060.1	167	235	185	179	104	159	1029	171.104	198	144.2	0.7	-0.458037	0.0951793	1
LOC100836662	100836662	bradi3g10710.1	LOC100836662; uncharacterized protein LOC100836662	AT1G23150.1	169	128	125	153	298	295	1168	196.175	142.5	249.8	1.8	0.80988	0.0952253	1
LOC100831016	100831016	bradi2g59340.1	LOC100831016; probable serine/threonine-protein kinaseAt1g54610-like isoform 1; probable serine/threonine-protein kinaseAt1g54610-like isoform 2	AT1G54610.3	602	559	574	513	345	593	3186	527.291	585.8	468.8	0.8	-0.321394	0.095263	1
LOC100823461	100823461	bradi2g22360.3	LOC100823461; DNA replication licensing factor MCM3 homolog1-like	AT5G46280.1	132	118	105	97	57	92	601	99.8993	119.9	79.9	0.7	-0.584174	0.0952914	1
LOC100834080	NA	NA	LOC100834080; 60S ribosomal protein L9-like isoform 1; 60S ribosomal protein L9-like isoform 2	AT1G33140.1	946	911	894	974	1023	1428	6176	1023.77	928.7	1118.8	1.2	0.268615	0.0954038	1
LOC100822290	100822290	bradi1g35890.1	LOC100822290; uncharacterized protein LOC100822290		40	28	32	46	89	66	301	51.2885	33.8	68.8	2	1.02634	0.0954098	1
LOC100835900	NA	NA	LOC100835900; uncharacterized protein LOC100835900	AT2G36290.1	389	371	304	274	167	416	1921	314.601	359.2	270	0.8	-0.411535	0.0954206	1
LOC100841552	100841552	bradi3g46940.1	LOC100841552; CTL-like protein DDB_G0274487-like	AT1G25500.2	187	153	153	213	216	262	1184	197.29	166.5	228.1	1.4	0.454384	0.0954838	1
LOC100822502	100822502	bradi2g00890.1	LOC100822502; probable acetyl-CoA acetyltransferase, cytosolic2-like	AT5G48230.2	2041	1749	1944	1975	1875	3657	13241	2164.32	1936.3	2392.4	1.2	0.305182	0.0955576	1
LOC100829635	100829635	bradi4g38850.1	LOC100829635; uncharacterized protein At1g76660-like	AT1G63720.1	30	15	19	26	95	71	256	43.747	21.6	65.9	3	1.60662	0.0956451	1
LOC100821948	100821948	bradi3g36380.1	LOC100821948; protein TIFY 6B-like	AT3G17860.1	629	629	554	741	655	900	4108	681.694	611.7	751.7	1.2	0.297496	0.0956614	1
LOC100838567	100838567	bradi1g27000.2	LOC100838567; NAD-dependent malic enzyme 62 kDa isoform,mitochondrial-like	AT2G13560.1	1569	1604	1699	1804	1567	2596	10839	1786.09	1644.8	1927.4	1.2	0.228811	0.0956881	1
LOC100833091	100833091	bradi3g36430.1	LOC100833091; cytokinin hydroxylase-like	AT5G38450.1	10	13	4	21	26	27	101	16.8984	9.1	24.7	2.7	1.4394	0.0958296	1
LOC100825688	100825688	bradi1g66317.1	LOC100825688; 125 kDa kinesin-related protein-like	AT2G37420.1	77	113	94	68	50	70	472	78.6834	95.8	61.6	0.6	-0.63842	0.0959557	1
LOC100822312	100822312	bradi2g56920.1	LOC100822312; F-box protein SKP2A-like	AT1G21410.1	785	605	522	698	805	1050	4465	741.718	645.6	837.8	1.3	0.375845	0.0959739	1
LOC100840226	100840226	bradi3g11150.1	LOC100840226; uncharacterized protein LOC100840226	AT5G63100.1	1	4	0	6	15	10	36	6.19502	1.7	10.7	6.4	2.67129	0.0960611	1
LOC100837245	100837245	bradi2g01077.1	LOC100837245; uncharacterized protein LOC100837245	AT4G26090.1	86	111	126	80	63	77	543	90.8393	109	72.7	0.7	-0.585352	0.0960845	1
LOC100836463	100836463	bradi3g03112.1	LOC100836463; wee1-like protein kinase-like	AT1G02970.1	46	33	30	15	17	21	162	27.1385	36.8	17.5	0.5	-1.07572	0.0961749	1
LOC100839663	NA	NA	LOC100839663; transcription factor TT8-like	AT4G09820.1	137	55	47	232	96	159	726	119.725	80.8	158.7	2	0.973804	0.0966546	1
LOC100842232	100842232	bradi2g14450.1	LOC100842232; 2-aminoethanethiol dioxygenase-like	AT5G15120.1	483	395	436	475	406	824	3019	493.096	443.7	542.5	1.2	0.289807	0.0966676	1
LOC100838780	100838780	bradi2g11060.1	LOC100838780; peptidyl-prolyl cis-trans isomerase CYP20-3,chloroplastic-like	AT3G62030.3	258	341	339	402	375	460	2175	362.35	316.5	408.2	1.3	0.366689	0.0967184	1
LOC100842521	100842521	bradi1g78697.1	LOC100842521; ribose-phosphate pyrophosphokinase 1-like	AT2G44530.2	116	121	72	61	83	65	518	87.7033	104.3	71.1	0.7	-0.551768	0.096734	1
LOC100823741	100823741	bradi1g26277.1	LOC100823741; ribonuclease UK114-like	AT3G20390.1	294	288	255	358	298	459	1952	322.396	282.5	362.2	1.3	0.358486	0.096746	1
LOC100825816	100825816	bradi2g26200.1	LOC100825816; uncharacterized protein LOC100825816	AT5G25590.1	215	231	210	165	123	214	1158	191.635	221.4	161.8	0.7	-0.452151	0.0967998	1
LOC100827257	100827257	bradi2g60490.1	LOC100827257; glucan endo-1,3-beta-glucosidase GII-like	AT4G16260.1	28	17	7	6	4	6	68	11.3902	17.6	5.2	0.3	-1.75076	0.096864	1
LOC100836439	100836439	bradi2g08030.1	LOC100836439; uncharacterized protein LOC100836439	AT5G42070.1	458	403	408	427	235	377	2308	383.256	428.5	338	0.8	-0.342033	0.0968642	1
LOC100839902	100839902	bradi2g17010.1	LOC100839902; uncharacterized protein LOC100839902	AT1G28380.1	106	52	46	87	159	147	597	100.623	68.9	132.3	1.9	0.940628	0.096974	1
LOC100846686	100846686	bradi1g23722.1	LOC100846686; L-type lectin-domain containing receptor kinaseIV.1-like	AT2G37710.1	208	182	188	151	102	182	1013	167.665	195.2	140.2	0.7	-0.477555	0.0970443	1
LOC100830749	100830749	bradi3g33930.1	LOC100830749; pyruvate kinase isozyme G, chloroplastic-like	AT5G52920.1	380	481	505	384	273	468	2491	412.165	461	363.3	0.8	-0.343703	0.0970914	1
LOC100829291	100829291	bradi2g26290.1	LOC100829291; E3 ubiquitin-protein ligase MGRN1-like	AT3G06140.1	882	937	977	1176	1031	1267	6270	1045.13	943.9	1146.4	1.2	0.280494	0.0971555	1
LOC100837801	100837801	bradi3g31500.1	LOC100837801; COP9 signalosome complex subunit 1-like	AT3G61140.1	456	459	453	390	311	426	2495	415.57	461.8	369.3	0.8	-0.322409	0.097339	1
LOC100834603	100834603	bradi2g11740.1	LOC100834603; putative methyltransferase DDB_G0268948-like	AT2G41380.1	263	53	55	109	405	556	1441	236.762	125.5	348	2.8	1.47115	0.0975474	1
LOC100822934	NA	NA	LOC100822934		5333	5427	4674	4413	3235	6136	29218	4813.43	5209.7	4417.2	0.8	-0.238068	0.0975656	1
LOC100838002	100838002	bradi3g13100.1	LOC100838002; PI-PLC X domain-containing proteinAt5g67130-like	AT4G36945.1	298	453	464	326	291	350	2182	364.766	410	319.6	0.8	-0.359456	0.0976594	1
LOC100826181	NA	NA	LOC100826181		47	40	51	78	59	99	374	61.4393	46.6	76.3	1.6	0.710738	0.0978616	1
LOC100830349	100830349	bradi4g05540.1	LOC100830349; LOW QUALITY PROTEIN: respiratory burst oxidasehomolog protein B-like	AT5G51060.1	22	11	11	18	35	143	240	36.6156	14.9	58.4	3.9	1.97281	0.0979089	1
LOC100823601	100823601	bradi4g13590.1	LOC100823601; uncharacterized protein LOC100823601		156	131	135	202	153	247	1024	168.799	142.5	195.1	1.4	0.45328	0.0979097	1
LOC100846878	100846878	bradi1g57590.1	LOC100846878; pathogenesis-related protein PRB1-2-like	AT2G14610.1	78	44	37	68	63	187	477	75.9084	53.7	98.1	1.8	0.868906	0.0980639	1
LOC100838313	100838313	bradi3g32880.1	LOC100838313; proline dehydrogenase 2, mitochondrial-like	AT5G38710.1	221	128	101	245	545	332	1572	270.87	152	389.7	2.6	1.35821	0.0981605	1
LOC100842987	100842987	bradi1g63910.2	LOC100842987; uncharacterized protein LOC100842987	AT2G46400.1	94	85	95	98	108	285	765	122.481	92.5	152.4	1.6	0.720462	0.0981682	1
LOC100837508	100837508	bradi1g53160.1	LOC100837508; metal transporter Nramp5-like	AT1G80830.1	72	62	54	42	23	47	300	49.6664	63.5	35.9	0.6	-0.823839	0.0982183	1
LOC100826617	100826617	bradi5g17230.1	LOC100826617; probable metal-nicotianamine transporterYSL16-like	AT5G24380.1	808	566	527	772	1489	1277	5439	920.076	642	1198.1	1.9	0.90001	0.0985344	1
LOC100828778	100828778	bradi2g06130.1	LOC100828778; putative cis-zeatin O-glucosyltransferase-like	AT3G50740.1	5	3	2	4	15	24	53	8.58334	3.4	13.8	4.1	2.02935	0.0985926	1
LOC100844299	NA	NA	LOC100844299; 40S ribosomal protein S29-like	AT4G33865.1	1329	1323	1302	1501	1304	2055	8814	1455.25	1334.8	1575.7	1.2	0.239327	0.0987131	1
LOC100846204	100846204	bradi2g04430.3	LOC100846204; uncharacterized protein LOC100846204	AT5G62960.1	182	244	222	159	121	216	1144	189.118	218.7	159.6	0.7	-0.454448	0.0987555	1
LOC100846542	100846542	bradi1g74840.1	LOC100846542; uncharacterized protein LOC100846542	AT3G17900.1	1026	1246	1246	1030	792	1229	6569	1089.39	1187.3	991.4	0.8	-0.260159	0.0988045	1
LOC100839526	100839526	bradi3g09240.1	LOC100839526; mavicyanin-like	AT5G26330.1	222	81	96	158	391	358	1306	220.317	134.9	305.7	2.3	1.18048	0.0988822	1
LOC100846473	100846473	bradi5g22040.1	LOC100846473; probable receptor-like protein kinaseAt1g30570-like	AT1G30570.1	116	83	78	104	122	192	695	114.363	93.6	135.2	1.4	0.530977	0.0989167	1
LOC100826592	100826592	bradi4g28320.1	LOC100826592; fatty acid desaturase 3-like	AT2G46210.1	585	688	642	524	458	633	3530	587.449	646.3	528.6	0.8	-0.290097	0.0990063	1
LOC100826414	100826414	bradi5g03632.1	LOC100826414; wall-associated receptor kinase 3-like	AT1G21240.1	138	115	195	96	79	150	773	127.653	151.3	104	0.7	-0.541374	0.0990364	1
LOC100842053	100842053	bradi3g34524.2	LOC100842053; choline-phosphate cytidylyltransferase B-like	AT4G15130.1	661	753	732	845	759	1089	4839	801.599	724.3	878.9	1.2	0.279005	0.0991725	1
LOC100842856	100842856	bradi2g49057.1	LOC100842856; anthocyanidin 5,3-O-glucosyltransferase-like	AT3G16520.3	139	71	82	125	121	191	729	120.097	98.7	141.5	1.4	0.520293	0.0992057	1
LOC100842108	100842108	bradi5g19037.1	LOC100842108; uncharacterized protein LOC100842108	AT2G46710.1	2103	2614	2097	2102	1758	2072	12746	2131.37	2299.3	1963.5	0.9	-0.22779	0.0992291	1
LOC100843225	100843225	bradi5g01420.1	LOC100843225; pyruvate dehydrogenase E1 component subunitalpha-like	AT1G01090.1	1365	1767	1738	1393	1196	1678	9137	1519.38	1643.5	1395.3	0.8	-0.236246	0.099235	1
LOC100821009	100821009	bradi3g52740.3	LOC100821009; soluble inorganic pyrophosphatase-like	AT1G01050.1	1678	1949	1952	1921	1137	1640	10277	1710.43	1883.1	1537.8	0.8	-0.292194	0.0993199	1
LOC100835028	100835028	bradi3g56567.1	LOC100835028; probable amino acid permease 7-like	AT5G23810.1	48	33	17	12	21	13	144	24.5098	33.1	15.9	0.5	-1.05494	0.0995206	1
LOC100823081	100823081	bradi3g33490.1	LOC100823081; uncharacterized protein LOC100823081	AT3G60320.1	212	184	203	199	243	379	1420	233.933	202.3	265.6	1.3	0.393	0.0997529	1
LOC100839139	100839139	bradi1g07480.1	LOC100839139; allene oxide synthase 1, chloroplastic-like	AT5G42650.1	330	269	223	384	561	436	2203	373.994	277.5	470.4	1.7	0.7613	0.0998304	1
LOC100825388	100825388	bradi1g33200.1	LOC100825388; lipid transfer-like protein VAS-like	AT1G73560.1	651	523	540	581	774	977	4046	672.75	578.8	766.7	1.3	0.40557	0.0998323	1
LOC100823497	100823497	bradi3g41480.1	LOC100823497; pyruvate dehydrogenase E1 component subunitbeta, mitochondrial-like	AT5G50850.1	1783	1912	2005	2247	1903	2791	12641	2093.41	1924.2	2262.7	1.2	0.233803	0.0998577	1
LOC100839994	100839994	bradi2g26750.1	LOC100839994		147	28	30	63	212	299	779	127.822	69.4	186.3	2.7	1.42523	0.0998612	1
LOC100835509	NA	NA	LOC100835509; codeine O-demethylase-like	AT5G54000.1	508	559	434	659	408	854	3422	559.67	506.6	612.8	1.2	0.274617	0.0998816	1
LOC100822125	100822125	bradi3g54920.1	LOC100822125; phosphate transporter PHO1-2-like	AT3G23430.1	1187	905	860	1115	1073	1469	6609	1096.94	996.9	1197	1.2	0.26389	0.0999184	1
LOC100846880	100846880	bradi5g26000.1	LOC100846880; medium-chain-fatty-acid--CoA ligase-like	AT5G16370.1	390	230	185	309	719	653	2486	419.449	271.9	567	2.1	1.05998	0.100026	1
LOC100837177	100837177	bradi2g25450.1	LOC100837177; uncharacterized protein LOC100837177	AT3G18170.1	642	534	550	648	557	984	3915	643.301	582.8	703.8	1.2	0.272029	0.10003	1
LOC100825592	NA	NA	LOC100825592		29	12	17	34	42	46	180	30.0788	19.6	40.6	2.1	1.04846	0.100034	1
LOC100839982	100839982	bradi1g36580.1	LOC100839982; phospholipase D alpha 2-like	AT3G15730.1	567	589	492	464	452	462	3026	508.295	556.2	460.3	0.8	-0.273017	0.100119	1
LOC100844978	100844978	bradi2g12150.2	LOC100844978; S-adenosylmethionine synthase 3-like	AT1G02500.2	18750	18715	16372	20829	21757	24250	120673	20183.6	18173.1	22194.1	1.2	0.288369	0.100133	1
LOC100833219	100833219	bradi4g36460.1	LOC100833219; myb-related protein Hv1-like	AT4G38620.1	470	461	545	549	733	773	3531	591.631	498.4	684.9	1.4	0.45875	0.100227	1
LOC100822123	100822123	bradi2g49340.1	LOC100822123; profilin-2/4-like	AT2G19770.1	563	629	678	499	538	539	3446	579.223	631.2	527.2	0.8	-0.259817	0.100322	1
LOC100835664	100835664	bradi4g37670.1	LOC100835664; probable purine permease 5-like	AT2G24220.2	25	13	10	27	47	32	154	26.3455	16.2	36.5	2.2	1.16925	0.100793	1
LOC100838978	100838978	bradi2g02720.1	LOC100838978; AP2/ERF and B3 domain-containing proteinOs01g0141000-like	AT1G68840.2	50	39	50	65	418	227	849	148.693	46.9	250.4	5.3	2.41535	0.100866	1
LOC100840449	100840449	bradi3g44640.2	LOC100840449; chaperone protein ClpD1, chloroplastic-like	AT5G51070.1	1391	881	868	1437	947	2058	7582	1236.17	1060.7	1411.7	1.3	0.41239	0.100871	1
LOC100840486	100840486	bradi5g19320.1	LOC100840486; pentatricopeptide repeat-containing proteinAt5g13770, chloroplastic-like	AT5G13770.1	142	154	152	123	91	112	774	129.436	151.2	107.6	0.7	-0.490341	0.100895	1
LOC100846581	100846581	bradi1g24960.2	LOC100846581; equilibrative nucleoside transporter 3-like	AT4G05120.1	832	840	1146	1066	917	1537	6338	1043.84	951.5	1136.1	1.2	0.255821	0.100925	1
LOC100829303	100829303	bradi3g06380.1	LOC100829303; kynurenine formamidase-like	AT4G35220.1	909	877	896	1059	1005	1267	6013	1001.17	905.5	1096.9	1.2	0.276661	0.100987	1
LOC100823057	100823057	bradi2g13487.1	LOC100823057; cyclin-T1-5-like	AT5G45190.1	507	658	614	798	577	875	4029	666.543	600.3	732.7	1.2	0.287534	0.101002	1
LOC100844165	100844165	bradi2g47510.1	LOC100844165; mitogen-activated protein kinase kinase kinaseA-like	AT4G26890.1	3	4	2	16	12	12	49	8.20806	3	13.4	4.4	2.14011	0.101047	1
LOC100826801	100826801	bradi1g71020.1	LOC100826801; mitochondrial outer membrane protein porin of 36kDa-like	AT5G67500.1	838	960	963	798	558	1019	5136	847.795	931.9	763.7	0.8	-0.287269	0.101063	1
LOC100836624	100836624	bradi1g46560.1	LOC100836624; pentatricopeptide repeat-containing proteinAt3g18110, chloroplastic-like	AT3G18110.1	155	174	138	137	77	128	809	134.294	157.6	111	0.7	-0.505922	0.101127	1
LOC100845466	100845466	bradi1g23690.1	LOC100845466; L-type lectin-domain containing receptor kinaseIV.1-like	AT2G37710.1	133	80	104	117	138	213	785	129.335	107.1	151.6	1.4	0.500981	0.10116	1
LOC100838895	NA	NA	LOC100838895; LOW QUALITY PROTEIN: ribulose bisphosphatecarboxylase large chain-like	ATCG00490.1	397	347	418	606	334	591	2693	443.657	392.4	494.9	1.3	0.334895	0.101295	1
LOC100841259	100841259	bradi4g17047.1	LOC100841259; glutamyl-tRNA(Gln) amidotransferase subunitA-like	AT5G07360.1	16	16	21	2	8	7	70	11.8262	17.9	5.8	0.3	-1.63631	0.101453	1
LOC100821857	100821857	bradi1g70740.1	LOC100821857; uncharacterized protein LOC100821857	AT1G49850.1	331	405	334	418	402	574	2464	407.971	361.1	454.9	1.3	0.333168	0.101666	1
LOC100825768	100825768	bradi1g17440.1	LOC100825768; NAC domain-containing protein 100-like	AT5G18270.2	31	10	22	25	50	54	192	32.1022	21.3	42.9	2	1.00985	0.101892	1
LOC100839987	100839987	bradi2g56620.1	LOC100839987; dnaJ protein homolog 1-like	AT3G08910.1	1345	1121	1124	1161	1462	2163	8376	1383.35	1212.2	1554.5	1.3	0.358738	0.101949	1
LOC100846388	100846388	bradi2g08250.1	LOC100846388; branched-chain-amino-acid aminotransferase-likeprotein 3, chloroplastic-like	AT5G57850.1	105	73	55	86	162	166	647	108.478	78.7	138.3	1.8	0.813274	0.102057	1
LOC100825369	100825369	bradi5g00947.1	LOC100825369; LOW QUALITY PROTEIN: tyrosineN-monooxygenase-like	AT4G39950.1	0	0	0	6	4	5	15	2.47535	0	5	Inf	Inf	0.102138	1
LOC100822747	100822747	bradi2g37450.1	LOC100822747; uncharacterized protein LOC100822747	AT3G55270.1	861	787	874	1008	824	1308	5662	934.822	851.6	1018.1	1.2	0.257685	0.102151	1
LOC100839948	100839948	bradi4g16357.1	LOC100839948; centromere-associated protein E-like	AT1G59540.1	78	97	66	53	47	55	396	66.3153	81.3	51.3	0.6	-0.66397	0.102247	1
LOC100843844	100843844	bradi1g01670.1	LOC100843844; kinetochore protein Nuf2-like	AT1G61000.1	58	65	60	27	31	51	292	48.4488	61.8	35.1	0.6	-0.81404	0.102333	1
LOC100832469	100832469	bradi3g10430.1	LOC100832469; uncharacterized protein LOC100832469	AT1G58170.1	1	0	0	3	9	7	20	3.41574	0.3	6.5	19.2	4.25986	0.102496	1
LOC100824131	100824131	bradi1g15440.1	LOC100824131; endoribonuclease Dicer homolog 2a-like	AT3G03300.3	555	538	664	685	558	980	3980	654.36	593.3	715.5	1.2	0.27023	0.102552	1
LOC100829257	100829257	bradi5g25130.4	LOC100829257; uncharacterized protein LOC100829257	AT5G39590.1	615	607	635	835	671	834	4197	699.416	626.9	771.9	1.2	0.300105	0.102575	1
LOC100831209	100831209	bradi5g00540.1	LOC100831209; pullulanase 1, chloroplastic-like	AT5G04360.1	148	172	171	122	95	146	854	141.874	165.7	118	0.7	-0.489692	0.102639	1
LOC100845288	100845288	bradi2g16402.1	LOC100845288; uncharacterized protein ycf23-like isoform 1; uncharacterized protein ycf23-like isoform 2		904	1175	965	1047	589	665	5345	895.83	1027.1	764.5	0.7	-0.425917	0.102797	1
LOC100845176	100845176	bradi2g31480.1	LOC100845176; ethylene-responsive transcription factorCRF4-like	AT5G53290.1	58	40	42	62	71	104	377	62.1877	47.3	77.1	1.6	0.705049	0.102811	1
LOC100821630	100821630	bradi3g36330.1	LOC100821630; cytochrome P450 71C2-like	AT3G48310.1	20	6	10	3	4	1	44	7.52586	12.2	2.9	0.2	-2.08107	0.102839	1
LOC100822803	100822803	bradi4g02190.1	LOC100822803; L-type lectin-domain containing receptor kinaseIX.1-like	AT5G10530.1	1702	1203	1160	1680	1812	1991	9548	1597.69	1372.9	1822.5	1.3	0.408634	0.10284	1
LOC100845813	100845813	bradi3g39050.1	LOC100845813; DNA (cytosine-5)-methyltransferase 3-like	AT1G69770.1	86	102	79	54	50	72	443	73.7543	90.1	57.4	0.6	-0.650205	0.102866	1
LOC100828599	100828599	bradi3g57750.3	LOC100828599; probable bifunctionalmethylthioribulose-1-phosphatedehydratase/enola se-phosphatase E1-like	AT5G53850.2	1765	1898	1813	2264	1619	2784	12143	2000.38	1848.4	2152.4	1.2	0.219651	0.102886	1
LOC100834909	100834909	bradi2g21280.1	LOC100834909; cysteine proteinase inhibitor-like	AT3G12490.1	1264	1019	942	1328	2386	1988	8927	1511.82	1089	1934.6	1.8	0.829082	0.102891	1
LOC100838508	100838508	bradi1g62430.1	LOC100838508; probable nucleolar protein 5-2-like	AT3G05060.1	200	209	172	141	98	201	1021	168.202	196.1	140.3	0.7	-0.483035	0.102896	1
LOC100841899	100841899	bradi1g38297.1	LOC100841899; peroxidase 52-like	AT5G05340.1	132	59	35	106	240	186	758	129.009	76.4	181.6	2.4	1.24998	0.103351	1
LOC100844950	100844950	bradi5g05225.1	LOC100844950; uncharacterized protein LOC100844950		104	148	143	105	69	108	677	112.505	133.3	91.7	0.7	-0.539156	0.103372	1
LOC100832245	100832245	bradi2g46306.2	LOC100832245; uncharacterized protein LOC100832245	AT2G31040.1	1504	1628	1702	1661	1113	1375	8983	1501.07	1631.8	1370.3	0.8	-0.251924	0.103411	1
LOC100844395	100844395	bradi3g48360.1	LOC100844395; seven transmembrane domain-containingtyrosine-protein kinase 1-like	AT2G31800.1	667	616	724	792	670	1059	4528	747.527	677.7	817.4	1.2	0.270377	0.103455	1
LOC100833229	100833229	bradi5g21360.1	LOC100833229; uncharacterized protein LOC100833229 isoform 1; uncharacterized protein LOC100833229 isoform 2		320	274	232	294	335	467	1922	318.373	278.9	357.9	1.3	0.359791	0.103456	1
LOC100835714	100835714	bradi2g31580.1	LOC100835714; DNA replication licensing factor mcm6-like	AT5G44635.1	131	192	136	134	71	131	795	131.604	154.8	108.4	0.7	-0.51467	0.103475	1
LOC100826146	100826146	bradi3g08820.2	LOC100826146; uncharacterized protein LOC100826146	AT2G42840.1	222	268	249	279	225	488	1731	281.843	249.4	314.3	1.3	0.333579	0.103483	1
LOC100820874	100820874	bradi1g77400.1	LOC100820874; putative dihydrodipicolinate reductase 3,chloroplastic-like	AT5G52100.1	126	209	156	155	89	106	841	140.77	165.6	115.9	0.7	-0.514507	0.103558	1
LOC100825796	100825796	bradi1g23980.1	LOC100825796; uncharacterized protein LOC100825796	AT5G50420.1	973	1143	1058	875	823	1051	5923	987.828	1071.2	904.4	0.8	-0.244169	0.103721	1
LOC100822475	100822475	bradi1g65157.1	LOC100822475; uncharacterized protein At5g01610-like	AT5G37070.1	101	55	55	72	114	164	561	92.5307	71.3	113.8	1.6	0.674317	0.103731	1
LOC100844369	100844369	bradi2g32250.2	LOC100844369; abscisic acid receptor PYL8-like	AT5G53160.2	530	577	584	700	689	749	3829	641.034	570.8	711.3	1.2	0.317386	0.103994	1
LOC100823114	100823114	bradi4g02210.1	LOC100823114; L-type lectin-domain containing receptor kinaseIX.1-like	AT5G10530.1	31	16	21	42	42	52	204	33.9052	23	44.8	2	0.96417	0.104429	1
LOC100834759	100834759	bradi1g28925.1	LOC100834759; uncharacterized protein LOC100834759		1939	1981	2317	1838	1425	2249	11749	1947.28	2105.7	1788.8	0.8	-0.235293	0.104449	1
LOC100839524	100839524	bradi3g18480.1	LOC100839524		35	36	38	21	11	22	163	27.0621	36.8	17.3	0.5	-1.08658	0.104537	1
LOC100831248	100831248	bradi3g56540.1	LOC100831248; KH domain-containing protein At5g56140-like	AT5G56140.1	2602	2690	2839	3275	2696	3849	17951	2976.49	2744.9	3208	1.2	0.224931	0.104543	1
LOC100837477	100837477	bradi2g58250.1	LOC100837477; uncharacterized protein LOC100837477	AT5G22650.1	117	112	101	79	50	99	558	92.1977	111.4	73	0.7	-0.609964	0.104663	1
LOC100821940	100821940	bradi3g47450.1	LOC100821940; polynucleotide 5'-hydroxyl-kinase NOL9-like	AT5G11010.3	43	71	53	37	18	42	264	43.584	56.3	30.8	0.5	-0.869018	0.104665	1
LOC100840396	100840396	bradi1g20820.1	LOC100840396; DNA-directed RNA polymerase II subunitRPB9-like	AT3G16980.1	164	182	163	145	78	156	888	146.676	171.8	121.6	0.7	-0.499054	0.104671	1
LOC100828491	100828491	bradi2g25097.2	LOC100828491; UPF0420 protein C16orf58 homolog isoform 1; UPF0420 protein C16orf58 homolog isoform 2	AT5G49820.1	2141	2270	2319	2950	2134	3067	14881	2468.06	2271.8	2664.3	1.2	0.229889	0.104791	1
LOC100834889	100834889	bradi2g52390.1	LOC100834889; uncharacterized protein LOC100834889	AT5G53900.2	69	53	37	69	105	92	425	71.7804	53.7	89.9	1.7	0.743364	0.104879	1
LOC100843200	100843200	bradi4g11900.1	LOC100843200; F-box/LRR-repeat protein 4-like isoform 1; F-box/LRR-repeat protein 4-like isoform 2	AT4G15475.1	327	344	303	401	353	521	2249	372.036	328.8	415.3	1.3	0.337163	0.104883	1
LOC100844658	100844658	bradi2g56786.1	LOC100844658; LOW QUALITY PROTEIN: 4,5-DOPA dioxygenaseextradiol-like protein-like	AT4G15093.1	105	44	56	84	214	174	677	114.964	69.3	160.6	2.3	1.21298	0.1049	1
LOC100824553	100824553	bradi5g26820.1	LOC100824553; K(+) efflux antiporter 2, chloroplastic-like	AT4G00630.1	1274	1495	1374	1302	935	1387	7767	1290.16	1398.3	1182.1	0.8	-0.242302	0.105089	1
LOC100837480	100837480	bradi2g18860.1	LOC100837480; uncharacterized protein LOC100837480	AT5G47210.1	3241	3135	3129	3658	3018	4780	20961	3461.79	3208.9	3714.7	1.2	0.211147	0.105096	1
LOC100822052	100822052	bradi1g52200.1	LOC100822052; monocopper oxidase-like protein SKU5-like	AT4G12420.2	256	369	301	273	187	282	1668	277.133	312.4	241.9	0.8	-0.369286	0.105237	1
LOC100826709	100826709	bradi1g30150.1	LOC100826709; uncharacterized protein LOC100826709	AT2G17840.1	283	240	258	253	291	497	1822	299.124	263.7	334.5	1.3	0.34306	0.105267	1
LOC100822632	100822632	bradi2g40790.1	LOC100822632; LOW QUALITY PROTEIN: probable glutathioneS-transferase GSTU6-like	AT1G10360.1	67	87	62	33	59	44	352	59.6935	72.9	46.5	0.6	-0.647816	0.105299	1
LOC100835979	100835979	bradi1g07120.1	LOC100835979; putative S-adenosyl-L-methionine-dependentmethyltransferase Mvan_0910-like	AT5G42760.1	343	508	427	413	274	282	2247	377.378	431.2	323.6	0.8	-0.414055	0.105302	1
LOC100845743	100845743	bradi1g29610.1	LOC100845743; RING-H2 finger protein ATL44-like	AT4G35480.1	43	19	25	42	151	92	372	64.3701	29.4	99.3	3.4	1.75618	0.105346	1
LOC100841394	NA	NA	LOC100841394; scarecrow-like protein 27-like	AT3G60630.1	0	0	0	1	12	3	16	2.97933	0	6	Inf	Inf	0.105618	1
LOC100845558	100845558	bradi5g01370.1	LOC100845558; uncharacterized protein LOC100845558	AT1G15780.1	0	2	1	9	5	12	29	4.61925	1	8.2	8.2	3.0272	0.105619	1
LOC100845694	NA	NA	LOC100845694; SPX domain-containing membrane proteinOs02g45520-like	AT4G11810.1	24	45	33	35	3	10	150	24.9879	34.4	15.6	0.5	-1.14281	0.10566	1
LOC100832631	100832631	bradi2g58380.1	LOC100832631; ABC transporter B family member 26,chloroplastic-like isoform 1; ABC transporter B family member 26,chloroplastic-like isoform 2	AT1G70610.1	523	663	650	585	400	566	3387	563.673	619.6	507.7	0.8	-0.287327	0.105755	1
LOC100842651	100842651	bradi3g05286.1	LOC100842651; uncharacterized protein LOC100842651	AT1G16290.1	226	346	392	274	189	273	1700	282.948	325.3	240.6	0.7	-0.43527	0.105811	1
LOC100835078	100835078	bradi5g13160.1	LOC100835078; uncharacterized protein LOC100835078		49	34	35	65	89	58	330	56.4312	39.9	73	1.8	0.873236	0.105847	1
LOC100828064	100828064	bradi1g31640.1	LOC100828064; diphthamide biosynthesis protein 3-like	AT2G15910.2	124	89	94	128	178	162	775	130.675	103.7	157.7	1.5	0.604558	0.105854	1
LOC100845193	100845193	bradi3g02067.1	LOC100845193; uncharacterized protein LOC100845193		542	639	591	549	369	576	3266	541.983	598	485.9	0.8	-0.299534	0.105952	1
LOC100841130	100841130	bradi2g47860.1	LOC100841130; probable cytokinin riboside 5'-monophosphatephosphoribohydrolase LOGL1-like	AT5G11950.2	1652	1494	1417	1730	1643	2193	10129	1682.96	1540.6	1825.3	1.2	0.244706	0.105994	1
LOC100823365	100823365	bradi2g19367.1	LOC100823365; auxin-responsive protein IAA18-like	AT3G16500.1	42	33	38	54	49	97	313	50.9322	38.2	63.7	1.7	0.739158	0.106046	1
LOC100846503	100846503	bradi2g25610.3	LOC100846503; LEC14B protein-like	AT4G03020.2	665	701	655	666	425	626	3738	621.544	682.2	560.9	0.8	-0.282415	0.106164	1
LOC100823361	100823361	bradi2g61510.1	LOC100823361; probable disease resistance proteinAt1g52660-like	AT1G12210.1	21	8	13	4	1	6	53	8.77207	14.2	3.3	0.2	-2.08584	0.106262	1
LOC100826520	100826520	bradi1g31860.2	LOC100826520; haloacid dehalogenase-like hydrolasedomain-containing protein 3-like	AT5G44730.1	760	566	614	799	588	1634	4961	797.96	655.2	940.7	1.4	0.521793	0.106316	1
LOC100844686	100844686	bradi3g31450.1	LOC100844686; uncharacterized protein LOC100844686	AT1G74300.1	148	81	56	170	450	235	1140	198.403	96.3	300.5	3.1	1.64212	0.106375	1
LOC100838684	100838684	bradi2g47110.1	LOC100838684; probable glutathione S-transferase GSTU6-like	AT1G10360.1	67	50	76	66	125	135	519	86.8078	65.2	108.4	1.7	0.733791	0.106425	1
LOC100828500	100828500	bradi3g10670.1	LOC100828500; uncharacterized protein KIAA1530-like	AT3G61800.1	218	226	227	277	246	382	1576	260.092	226.5	293.7	1.3	0.374618	0.106511	1
LOC100833030	100833030	bradi5g20557.1	LOC100833030; alternative oxidase 1a, mitochondrial-like	AT3G22370.1	47	11	17	24	64	90	253	41.6001	25.4	57.8	2.3	1.18864	0.106527	1
LOC100841689	100841689	bradi1g09177.2	LOC100841689; transcription factor bHLH92-like	AT5G43650.1	44	23	16	83	33	52	251	41.4789	28	54.9	2	0.969604	0.106629	1
LOC100839640	100839640	bradi4g16327.1	LOC100839640; uncharacterized protein LOC100839640	AT5G65910.1	320	407	351	321	261	295	1955	327.437	363.8	291.1	0.8	-0.321455	0.106644	1
LOC100834541	100834541	bradi1g67900.1	LOC100834541; probable phosphomevalonate kinase-like isoform1; probable phosphomevalonate kinase-like isoform2	AT1G31910.1	577	616	671	541	395	641	3441	570.174	629.3	511.1	0.8	-0.300045	0.106689	1
LOC100844274	100844274	bradi2g47980.3	LOC100844274; V-type proton ATPase subunit B2-like	AT4G38510.5	1547	1724	1779	1456	1139	1851	9496	1572.18	1704.6	1439.7	0.8	-0.243663	0.106757	1
LOC100826105	100826105	bradi5g10950.1	LOC100826105; auxin response factor 9-like	AT1G59750.4	1197	1168	1209	1463	1186	1738	7961	1318.65	1206.6	1430.7	1.2	0.245759	0.106778	1
LOC100846466	100846466	bradi1g33860.1	LOC100846466; uncharacterized protein LOC100846466	AT3G28580.1	495	214	272	369	795	773	2918	490.629	331.6	649.7	2	0.970337	0.106819	1
LOC100842572	100842572	bradi3g41170.1	LOC100842572; sulfite oxidase-like	AT3G01910.1	1469	1433	1313	1704	1156	2780	9855	1600.52	1422.9	1778.2	1.2	0.321548	0.106857	1
LOC100828969	100828969	bradi1g24747.1	LOC100828969; myosin-Va-like isoform 1; myosin-Va-like isoform 2	AT5G54280.2	936	1084	1093	910	714	1075	5812	964.743	1050.7	878.8	0.8	-0.25784	0.106881	1
LOC100841242	100841242	bradi3g38650.1	LOC100841242; tRNA (cytosine(34)-C(5))-methyltransferase-like	AT2G22400.1	111	103	104	158	136	172	784	130.426	107.4	153.5	1.4	0.515612	0.10695	1
LOC100842365	100842365	bradi4g05140.3	LOC100842365; uncharacterized protein LOC100842365	AT5G27860.2	1084	974	969	1272	1011	1451	6761	1120.87	1022	1219.7	1.2	0.255127	0.106955	1
LOC100824338	100824338	bradi4g29590.1	LOC100824338; uncharacterized protein LOC100824338	AT1G70160.1	994	951	926	1163	1005	1379	6418	1065.43	969.3	1161.6	1.2	0.261179	0.1072	1
LOC100840567	100840567	bradi4g26390.1	LOC100840567; glutamate-rich WD repeat-containing protein1-like	AT2G19540.1	922	858	1010	1102	808	1544	6244	1024.16	942.1	1106.3	1.2	0.231785	0.107224	1
LOC100835297	100835297	bradi5g03370.1	LOC100835297; UDP-glycosyltransferase 74E1-like isoform 1; UDP-glycosyltransferase 74E1-like isoform 2	AT1G05675.1	78	43	44	67	65	138	435	70.5999	55.7	85.5	1.5	0.616159	0.107232	1
LOC100840566	100840566	bradi1g08010.1	LOC100840566; uncharacterized protein LOC100840566	AT1G18370.1	134	162	179	117	86	148	826	136.802	160.3	113.3	0.7	-0.501235	0.107277	1
LOC100838714	100838714	bradi3g43420.2	LOC100838714; uncharacterized protein LOC100838714	AT1G14780.1	578	609	585	752	582	900	4006	662.113	598.1	726.1	1.2	0.27962	0.107307	1
LOC100824363	100824363	bradi1g02710.1	LOC100824363; guanine deaminase-like	AT5G28050.1	345	307	369	415	327	589	2352	386.261	344.8	427.7	1.2	0.311125	0.107403	1
LOC100833463	100833463	bradi5g11340.1	LOC100833463; chloride channel protein CLC-c-like	AT5G49890.1	1434	1534	1692	2139	1398	2142	10339	1711.53	1573.1	1849.9	1.2	0.233815	0.107621	1
LOC100831920	100831920	bradi1g14030.2	LOC100831920; synaptic vesicle 2-related protein-like	AT3G13050.1	168	197	201	158	78	193	995	163.424	191	135.8	0.7	-0.49231	0.107698	1
LOC100834283	100834283	bradi1g14900.1	LOC100834283; isoflavone 2'-hydroxylase-like	AT4G37320.1	92	58	46	61	116	174	547	89.8892	66.2	113.6	1.7	0.77867	0.107707	1
LOC100844245	100844245	bradi1g23620.1	LOC100844245; uncharacterized protein LOC100844245	AT3G28770.1	3030	3860	3641	3425	2568	3176	19700	3290.23	3553.9	3026.6	0.9	-0.231723	0.107711	1
LOC100829629	100829629	bradi1g55280.1	LOC100829629; 40S ribosomal protein S15-like	AT5G09510.1	1964	1780	1809	2117	1711	2916	12297	2025.22	1874.9	2175.6	1.2	0.214577	0.107806	1
LOC100845793	100845793	bradi2g17970.1	LOC100845793; chaperone protein dnaJ 10-like	AT4G39150.2	994	1127	1211	1063	694	1141	6230	1032.13	1124.7	939.5	0.8	-0.259579	0.10797	1
LOC100839692	100839692	bradi2g41860.1	LOC100839692; uncharacterized protein LOC100839692		2	1	2	19	2	10	36	5.75989	1.7	9.8	5.8	2.54017	0.107997	1
LOC100833874	100833874	bradi2g07770.1	LOC100833874; auxin-responsive protein IAA3-like	AT4G29080.1	2285	1748	1454	2020	1936	3215	12658	2083.22	1852.8	2313.6	1.2	0.320396	0.108039	1
LOC100845086	100845086	bradi3g53710.1	LOC100845086; eukaryotic translation initiation factor 3subunit G-like isoform 1; eukaryotic translation initiation factor 3subunit G-like isoform 2	AT3G11400.1	875	825	823	914	901	1316	5654	935.777	851.8	1019.8	1.2	0.259636	0.1081	1
LOC100835025	100835025	bradi3g34920.1	LOC100835025; clavaminate synthase-like proteinAt3g21360-like	AT3G21360.1	37	24	11	33	49	59	213	35.4123	24.3	46.5	1.9	0.935758	0.108108	1
LOC100834883	100834883	bradi1g02080.1	LOC100834883; uncharacterized protein LOC100834883	AT2G02410.1	263	339	296	296	168	255	1617	268.852	303	234.7	0.8	-0.368737	0.108115	1
LOC100838318	100838318	bradi3g42240.1	LOC100838318; uncharacterized protein LOC100838318	AT1G29430.1	242	312	361	260	193	281	1649	274.246	308.8	239.7	0.8	-0.365878	0.10818	1
LOC100836057	NA	NA	LOC100836057; uncharacterized protein LOC100836057		56	23	37	76	64	62	318	53.4612	39.2	67.7	1.7	0.787991	0.10831	1
LOC100835510	100835510	bradi2g52417.1	LOC100835510; uncharacterized protein LOC100835510	AT5G45540.1	320	418	375	301	274	334	2022	337.833	375.6	300.1	0.8	-0.323711	0.108321	1
LOC100835762	100835762	bradi1g63610.2	LOC100835762; uncharacterized protein LOC100835762	AT2G39050.1	1739	1710	1465	1817	2571	2632	11934	2001.79	1658.8	2344.8	1.4	0.499349	0.108337	1
LOC100837615	100837615	bradi1g78130.1	LOC100837615; branched-chain-amino-acid aminotransferase 5,chloroplastic-like	AT5G65780.1	39	44	42	19	14	33	191	31.4998	42.2	20.8	0.5	-1.01971	0.108342	1
LOC100845455	100845455	bradi5g23400.1	LOC100845455; anthocyanin 5-aromatic acyltransferase-like	AT3G29670.1	0	0	1	2	12	4	19	3.44943	0.3	6.6	19.4	4.27743	0.108352	1
LOC100833137	100833137	bradi5g09200.1	LOC100833137; uncharacterized protein LOC100833137	AT5G22510.1	738	645	700	814	664	1128	4689	772.071	703.4	840.8	1.2	0.257477	0.108396	1
LOC100826904	100826904	bradi4g12970.1	LOC100826904; uncharacterized protein LOC100826904		299	211	268	332	220	484	1814	295.856	262.8	328.9	1.3	0.323741	0.108411	1
LOC100827756	100827756	bradi2g56260.1	LOC100827756; photosystem II 22 kDa protein,chloroplastic-like	AT1G44575.1	2060	2094	1766	1405	1779	1305	10409	1765.94	1998.2	1533.6	0.8	-0.381775	0.10845	1
LOC100834185	100834185	bradi2g00920.1	LOC100834185; piriformospora indica-insensitive protein2-like	AT1G68780.1	113	144	114	77	109	78	635	107.795	125.2	90.4	0.7	-0.469539	0.108543	1
LOC100822979	100822979	bradi4g05050.1	LOC100822979; probable polygalacturonase-like	AT3G16850.1	486	763	575	459	423	603	3309	550.017	615.3	484.8	0.8	-0.343899	0.108553	1
LOC100836880	100836880	bradi3g16420.1	LOC100836880; dnaJ homolog subfamily C member 2-like isoform1; dnaJ homolog subfamily C member 2-like isoform2	AT5G45420.1	135	129	130	157	197	206	954	159.892	133	186.8	1.4	0.4896	0.108934	1
LOC100842981	100842981	bradi4g25490.1	LOC100842981; signal recognition particle 54 kDa protein,chloroplastic-like	AT5G03940.1	263	323	316	297	176	250	1625	270.655	304.4	236.9	0.8	-0.361852	0.108936	1
LOC100828792	100828792	bradi2g03680.1	LOC100828792; shikimate kinase, chloroplastic-like	AT3G26900.3	616	779	735	720	394	652	3896	646.135	718.8	573.5	0.8	-0.325951	0.108954	1
LOC100840177	100840177	bradi5g17990.1	LOC100840177; putative copper-transporting ATPase 3-like	AT1G63440.1	469	593	371	383	355	398	2569	430.306	483.4	377.2	0.8	-0.358132	0.109067	1
LOC100832354	100832354	bradi3g27180.1	LOC100832354; probable receptor-like protein kinaseAt5g56460-like	AT5G56460.1	302	167	126	211	490	500	1796	301.128	201	401.2	2	0.99719	0.109102	1
LOC100827426	100827426	bradi4g38460.1	LOC100827426; probable fatty acyl-CoA reductase 4-like	AT3G44540.1	349	236	297	315	414	494	2105	350.9	297.9	403.9	1.4	0.438789	0.109176	1
LOC100843085	100843085	bradi4g06290.1	LOC100843085; zinc finger CCCH domain-containing protein67-like	AT2G41900.1	271	219	214	267	254	423	1648	271.124	237.7	304.5	1.3	0.35724	0.109236	1
LOC100833800	100833800	bradi3g34857.1	LOC100833800; scaffold attachment factor B1-like	AT1G07350.1	465	448	478	516	521	737	3165	524.349	469.6	579.1	1.2	0.302212	0.1093	1
LOC100830285	100830285	bradi5g09630.1	LOC100830285; transmembrane protein C20orf108-like	AT2G27290.1	308	281	269	327	397	414	1996	334.646	289.7	379.6	1.3	0.390089	0.109303	1
LOC100833553	100833553	bradi1g33690.1	LOC100833553; uncharacterized protein LOC100833553		204	357	320	191	237	190	1499	253.551	297.2	209.9	0.7	-0.50158	0.109401	1
LOC100835569	100835569	bradi1g58480.1	LOC100835569; peroxisomal (S)-2-hydroxy-acid oxidaseGLO5-like	AT3G14420.2	5946	6850	6225	5680	5302	4554	34557	5833.55	6419.6	5247.5	0.8	-0.29087	0.109416	1
LOC100834351	100834351	bradi4g01070.1	LOC100834351; fatty acid 2-hydroxylase-like	AT2G34770.1	53	82	70	40	46	42	333	56.1258	69.2	43.1	0.6	-0.682474	0.109437	1
LOC100845961	100845961	bradi5g19550.1	LOC100845961; probable S-acyltransferase At4g15080-like	AT4G15080.1	159	154	181	110	91	167	862	142.412	166.8	118	0.7	-0.498917	0.109554	1
LOC100838529	100838529	bradi1g16670.1	LOC100838529; probable LRR receptor-likeserine/threonine-protein kinase MRH1-like	AT4G18640.1	1080	1287	1355	1104	864	1284	6974	1158.05	1256.3	1059.8	0.8	-0.245353	0.109602	1
LOC100827604	100827604	bradi1g52460.1	LOC100827604; plastocyanin, chloroplastic-like	AT1G20340.1	6940	8044	6926	5422	6551	4268	38151	6490.41	7394.3	5586.5	0.8	-0.404471	0.109804	1
LOC100843668	100843668	bradi3g13520.1	LOC100843668; non-lysosomal glucosylceramidase-like	AT5G49900.1	112	80	55	94	114	167	622	102.666	83.4	121.9	1.5	0.547722	0.109805	1
LOC100838980	100838980	bradi2g12330.1	LOC100838980; GDSL esterase/lipase At1g09390-like	AT1G09390.1	86	35	27	73	58	193	472	74.6966	50	99.4	2	0.990165	0.109871	1
LOC100833593	100833593	bradi3g29080.2	LOC100833593; uncharacterized protein LOC100833593	AT3G11920.1	85	55	51	84	231	159	665	113.982	64.5	163.4	2.5	1.34111	0.109918	1
LOC100830380	100830380	bradi5g17400.1	LOC100830380; ELMO domain-containing protein A-like isoform 1; ELMO domain-containing protein A-like isoform 2	AT2G44770.1	263	353	367	269	233	293	1778	296.844	331.7	261.9	0.8	-0.340782	0.109922	1
LOC100845370	100845370	bradi1g04670.1	LOC100845370; uncharacterized protein LOC100845370	AT3G08030.1	133	122	80	43	87	98	563	94.3188	113.1	75.6	0.7	-0.581584	0.109967	1
LOC100834670	100834670	bradi5g09210.1	LOC100834670; serine/threonine-protein kinase KIPK-like	AT2G36350.1	566	682	637	570	388	641	3484	577.072	636.2	518	0.8	-0.296531	0.110097	1
LOC100823680	100823680	bradi3g54970.1	LOC100823680; bifunctional dihydroflavonol4-reductase/flavanone 4-reductase-like	AT1G15950.1	2	3	1	8	31	8	53	9.64647	2	17.3	8.5	3.09386	0.110124	1
LOC100830866	100830866	bradi1g75350.1	LOC100830866; RING finger and CHY zinc fingerdomain-containing protein 1-like	AT5G22920.1	665	679	666	577	517	617	3721	622.121	678.5	565.7	0.8	-0.262322	0.110215	1
LOC100832878	NA	NA	LOC100832878; leucine-rich repeat protein SHOC-2-like	AT4G35470.1	160	143	163	198	187	265	1116	184.798	157.4	212.2	1.3	0.431721	0.110316	1
LOC100821686	100821686	bradi1g45833.1	LOC100821686; geminivirus Rep-interacting motor protein-like	AT5G10470.1	734	918	869	861	492	751	4625	768.616	850.8	686.4	0.8	-0.309642	0.11039	1
LOC100830594	100830594	bradi1g15900.1	LOC100830594; sigma factor sigB regulation protein rsbQ-likeisoform 1; sigma factor sigB regulation protein rsbQ-likeisoform 2	AT4G37470.1	1548	1564	1580	1354	1060	1716	8822	1460.86	1584	1337.8	0.8	-0.243714	0.110458	1
LOC100844155	100844155	bradi2g51600.1	LOC100844155; purple acid phosphatase 2-like	AT2G16430.2	131	148	184	103	98	141	805	133.925	156.3	111.5	0.7	-0.486789	0.110459	1
LOC100836691	100836691	bradi1g07277.1	LOC100836691; probable xyloglucan glycosyltransferase 9-like	AT4G07960.1	260	231	263	294	305	404	1757	291.775	254.6	328.9	1.3	0.36961	0.110485	1
LOC100837022	100837022	bradi4g41910.2	LOC100837022; calcineurin B-like protein 6-like	AT4G26570.1	495	564	600	479	348	570	3056	506.24	560	452.5	0.8	-0.307539	0.110582	1
LOC100829422	100829422	bradi4g05210.1	LOC100829422; universal stress protein MJ0531-like	AT2G47710.1	616	500	448	545	550	1195	3854	625.568	528.1	723	1.4	0.453241	0.110885	1
LOC100821592	NA	NA	LOC100821592; probable LRR receptor-likeserine/threonine-protein kinase At1g06840-like	AT1G06840.1	1350	1346	1401	1632	1329	2040	9098	1504.31	1383.1	1625.5	1.2	0.232911	0.11117	1
LOC100835992	100835992	bradi5g16550.1	LOC100835992; thioredoxin M2, chloroplastic-like	AT3G15360.1	370	422	478	527	518	580	2895	484.107	428.7	539.5	1.3	0.331637	0.111243	1
LOC100834068	100834068	bradi1g51780.1	LOC100834068; ent-kaurenoic acid oxidase 1-like	AT2G32440.2	586	299	677	605	884	985	4036	674.505	528	821.1	1.6	0.637043	0.111302	1
LOC100836171	100836171	bradi3g37010.1	LOC100836171; uncharacterized protein LOC100836171	AT5G35180.2	923	818	914	1060	759	1467	5941	974.21	896.5	1051.9	1.2	0.230639	0.111441	1
LOC100835111	100835111	bradi3g04440.1	LOC100835111; LOW QUALITY PROTEIN: probable arabinose5-phosphate isomerase-like	AT3G54690.1	101	140	140	88	89	96	654	109.718	128.6	90.9	0.7	-0.500741	0.111459	1
LOC100832351	100832351	bradi3g10980.1	LOC100832351; uncharacterized protein LOC100832351	AT5G54855.1	1075	978	1144	1194	1206	1527	7124	1185.93	1079.5	1292.4	1.2	0.259614	0.11147	1
LOC100831817	100831817	bradi2g15430.1	LOC100831817; spermine synthase-like	AT5G53120.5	1834	1959	2707	1688	1529	2139	11856	1972.87	2194.7	1751	0.8	-0.3258	0.111506	1
LOC100832286	100832286	bradi1g26100.1	LOC100832286; mitochondrial chaperone BCS1-like	AT5G17760.1	75	46	24	46	95	144	430	70.5331	49	92.1	1.9	0.911123	0.111637	1
LOC100845665	100845665	bradi1g18600.1	LOC100845665; potassium transporter 7-like	AT3G02050.1	763	783	697	823	677	1294	5037	825.291	757.1	893.5	1.2	0.238873	0.111724	1
LOC100828291	100828291	bradi2g48420.1	LOC100828291; inorganic pyrophosphatase 1-like isoform 1; inorganic pyrophosphatase 1-like isoform 2	AT1G73010.1	70	43	48	63	126	110	460	77.7585	54.4	101.1	1.9	0.894724	0.111733	1
LOC100845703	100845703	bradi3g40410.1	LOC100845703; isoamylase 1, chloroplastic-like	AT2G39930.1	384	407	394	334	235	406	2160	357.364	400	314.7	0.8	-0.34592	0.111759	1
LOC100837965	100837965	bradi1g23350.1	LOC100837965; chitin-inducible gibberellin-responsive protein2-like	AT1G50600.1	1075	1077	1053	953	689	1147	5994	992.157	1082	902.4	0.8	-0.261855	0.111788	1
LOC100830629	100830629	bradi3g50000.1	LOC100830629; remorin-like	AT3G61260.1	271	345	382	389	386	523	2296	380.969	336.8	425.1	1.3	0.335715	0.111861	1
LOC100834705	100834705	bradi2g42970.1	LOC100834705; uncharacterized protein LOC100834705	AT1G18550.1	33	47	29	16	15	24	164	27.2823	36.8	17.8	0.5	-1.04659	0.111946	1
LOC100827250	100827250	bradi5g19727.1	LOC100827250; probable purine permease 11-like	AT1G44750.1	86	32	41	56	139	143	497	83.2997	53.8	112.8	2.1	1.06991	0.112003	1
LOC100826224	100826224	bradi2g15307.1	LOC100826224; prenyl transferase-like	AT1G17050.1	432	566	531	454	326	502	2811	466.529	516	417.1	0.8	-0.306943	0.112167	1
LOC100837761	100837761	bradi1g29680.1	LOC100837761; uncharacterized protein LOC100837761	AT5G17300.1	350	344	383	354	139	347	1917	315.33	363.6	267	0.7	-0.445364	0.112187	1
LOC100844859	100844859	bradi2g58860.1	LOC100844859; sucrose-phosphate synthase-like	AT1G04920.1	318	291	291	259	189	275	1623	269.987	303.9	236.1	0.8	-0.363982	0.112227	1
LOC100825555	100825555	bradi4g32380.1	LOC100825555; uncharacterized RNA-binding proteinC23E6.01c-like	AT1G47490.1	303	372	301	233	199	358	1766	291.502	329.3	253.7	0.8	-0.376703	0.11228	1
LOC100835205	100835205	bradi2g21960.1	LOC100835205; protein BREAST CANCER SUSCEPTIBILITY 1 homolog	AT4G21070.1	32	25	26	17	10	10	120	20.2027	28	12.4	0.4	-1.17945	0.112305	1
LOC100841524	100841524	bradi2g16330.1	LOC100841524; uncharacterized protein LOC100841524	AT3G15095.1	1061	1079	1035	892	837	1033	5937	991.354	1071.8	910.9	0.8	-0.234622	0.112357	1
LOC100837609	100837609	bradi1g71465.1	LOC100837609; CASP-like protein Sb01g044070-like	AT2G35760.1	171	148	183	183	251	267	1203	201.503	169.5	233.5	1.4	0.46181	0.112419	1
LOC100833232	100833232	bradi5g25450.1	LOC100833232; actin-related protein 8-like	AT5G56180.1	262	276	257	321	265	467	1848	303.558	268.4	338.8	1.3	0.336168	0.112424	1
LOC100823674	100823674	bradi2g45970.1	LOC100823674; uncharacterized protein LOC100823674	AT2G42975.1	133	124	137	109	64	111	678	112.443	133	91.9	0.7	-0.534333	0.112485	1
LOC100828028	100828028	bradi4g19540.1	LOC100828028; RNA polymerase sigma factor rpoD-like	AT1G08540.1	375	418	416	591	388	573	2761	457.436	408.1	506.8	1.2	0.3125	0.112615	1
LOC100842300	100842300	bradi5g01180.1	LOC100842300; uncharacterized protein MJ1426-like		865	689	744	875	737	1245	5155	848.935	776	921.8	1.2	0.248342	0.112671	1
LOC100840845	NA	NA	LOC100840845; uncharacterized protein LOC100840845		130	117	114	183	112	224	880	144.003	121.9	166.1	1.4	0.446726	0.112799	1
LOC100822258	100822258	bradi3g37590.1	LOC100822258; uncharacterized protein LOC100822258	AT1G19130.1	755	849	892	742	528	881	4647	769.241	842.5	696	0.8	-0.275734	0.112824	1
LOC100834640	100834640	bradi4g10500.1	LOC100834640		77	60	35	66	104	111	453	75.8135	58.1	93.6	1.6	0.688066	0.112907	1
LOC100823662	100823662	bradi1g43220.1	LOC100823662; zinc finger protein CONSTANS-LIKE 9-like	AT3G07650.4	2468	3078	2777	2862	1692	2413	15290	2545.46	2808.7	2282.2	0.8	-0.299497	0.113114	1
LOC100823690	100823690	bradi3g21550.1	LOC100823690; serine carboxypeptidase-like 18-like	AT1G73270.1	652	304	258	491	814	861	3380	565.945	410.3	721.6	1.8	0.814742	0.113138	1
LOC100838500	100838500	bradi3g02770.1	LOC100838500; E3 ubiquitin-protein ligase SINAT2-like	AT3G58040.1	856	898	960	813	572	963	5062	837.757	916.2	759.3	0.8	-0.270979	0.113269	1
LOC100845438	100845438	bradi1g18500.1	LOC100845438; serine/threonine-protein kinase PBS1-like	AT5G18610.2	193	237	231	169	142	203	1175	195.479	223.1	167.9	0.8	-0.410206	0.113363	1
LOC100824276	NA	NA	LOC100824276; uncharacterized protein LOC100824276		17	16	10	3	3	6	55	9.16376	14.5	3.8	0.3	-1.92793	0.113408	1
LOC100843373	100843373	bradi3g10737.1	LOC100843373; uncharacterized protein LOC100843373	AT1G67780.1	181	234	193	161	132	175	1076	179.421	205.2	153.7	0.7	-0.416722	0.113426	1
LOC100830175	100830175	bradi5g01936.1	LOC100830175; putative disease resistance protein RGA3-like	AT3G14460.1	342	297	318	390	369	488	2204	366.188	323.1	409.2	1.3	0.340723	0.113493	1
LOC100827122	100827122	bradi5g10130.1	LOC100827122; cellulose synthase-like protein H1-like	AT2G32540.1	85	95	118	143	84	213	738	119.583	100.6	138.6	1.4	0.461819	0.113542	1
[truncated: 24,094 more rows]
